# Supplementary material for: Identification of a second glycoform of the clinically prevalent O1 antigen from Klebsiella pneumoniae
Source: Proc Natl Acad Sci U S A. 2023 Jul 10;120(29):e2301302120. doi: 10.1073/pnas.2301302120 (PMC10629545; doi:10.1073/pnas.2301302120)
Supplement: Supplementary file 2 — Dataset S01 (XLSX) [file pnas.2301302120.sd01.xlsx]

## Sheet: Sheet1
Sequencing lane number	Isolate type, as submitted by NEL	Country	Sample type	Clinical importance	Epidemiological context (predicted1)	Species	Sequence type (ST)2			wbbY Presence	covered %	wbbZ Presence	covered %	Assembly	Best match locus	Best match type	Match confidence	Problems	Coverage	Identity	Length discrepancy	Expected genes in locus	Expected genes in locus, details	Missing expected genes	Other genes in locus	Other genes in locus, details	Expected genes outside locus	Expected genes outside locus, details	Other genes outside locus	Other genes outside locus, details
17870_2#10	A control isolate (susceptible)	Austria	Lower Respiratory Tract Secrection	Infection	Hospital Acquisition	K. pneumoniae sensu stricto (KpI)	294		17870_2#10_genomic.fna_blast.out	wbbY Found	1	wbbZ Found	1	17870_2#10_genomic	O1/O2v1	O1	Very high		1	0.999	0 bp	7 / 7 (100%)	O1/O2v1_01_wzm,100.0%;O1/O2v1_02_wzt,100.0%;O1/O2v1_03_wbbM,100.0%;O1/O2v1_04_glf,100.0%;O1/O2v1_05_wbbN,100.0%;O1/O2v1_06_wbbO,99.735%;O1/O2v1_07_kfoC,99.544%		0		0 / 7 (0%)		3	Extra_genes_wbbY_01_wbbY,100.0%;O3b_01_manC,99.788%;O3/O3a_02_manB,99.123% 17870_2#10_genomic
17870_2#22	Suspected non-susceptible to carbapenems	Estonia	Wound Secretion	Infection	Hospital Acquisition	K. pneumoniae sensu stricto (KpI)	395		17870_2#22_genomic.fna_blast.out	wbbY Found	1	wbbZ Found	1	17870_2#22_genomic	O1/O2v1	O1	High	-	1	0.9997	+113 bp	6 / 7 (85.7%)	O1/O2v1_01_wzm,100.0%;O1/O2v1_03_wbbM,100.0%;O1/O2v1_04_glf,100.0%;O1/O2v1_05_wbbN,100.0%;O1/O2v1_06_wbbO,100.0%;O1/O2v1_07_kfoC,100.0%	O1/O2v1_02_wzt	0		0 / 7 (0%)		3	Extra_genes_wbbY_01_wbbY,99.73%;O3b_01_manC,100.0%;O3/O3a_02_manB,98.904% 17870_2#22_genomic
17870_2#24	A control isolate (susceptible)	Estonia	Urine	Infection	Hospital Acquisition	K. pneumoniae sensu stricto (KpI)	995		17870_2#24_genomic.fna_blast.out	wbbY Found	1	wbbZ Found	1	17870_2#24_genomic	O1/O2v1	O1	Very high		1	0.985	0 bp	7 / 7 (100%)	O1/O2v1_01_wzm,100.0%;O1/O2v1_02_wzt,99.19%;O1/O2v1_03_wbbM,99.367%;O1/O2v1_04_glf,99.221%;O1/O2v1_05_wbbN,98.322%;O1/O2v1_06_wbbO,99.206%;O1/O2v1_07_kfoC,98.633%		0		0 / 7 (0%)		3	Extra_genes_wbbY_01_wbbY,100.0%;O3/O3a_01_manC,99.576%;O3/O3a_02_manB,98.904% 17870_2#24_genomic
17870_2#31	A control isolate (susceptible)	Poland	Urine	Infection	Community Onset	K. pneumoniae sensu stricto (KpI)	25		17870_2#31_genomic.fna_blast.out	wbbY Found	1	wbbZ Found	1	17870_2#31_genomic	O1/O2v2	O1	Very high		1	0.9919	0 bp	10 / 10 (100%)	O1/O2v2_01_wzm,100.0%;O1/O2v2_02_wzt,99.595%;O1/O2v2_03_wbbM,99.525%;O1/O2v2_04_glf,98.961%;O1/O2v2_05_wbbN,98.993%;O1/O2v2_06_wbbO,99.735%;O1/O2v2_07_kfoC,99.752%;O1/O2v2_08_gmlC,99.384%;O1/O2v2_09_gmlB,99.388%;O1/O2v2_10_gmlA,99.206%		0		0 / 10 (0%)		3	Extra_genes_wbbY_01_wbbY,99.73%;O3/O3a_01_manC,99.576%;O3/O3a_02_manB,99.123% 17870_2#31_genomic
17870_2#35	A control isolate (susceptible)	Poland	Lower Respiratory Tract Secrection	Colonization	Community Onset	K. pneumoniae sensu stricto (KpI)	1801		17870_2#35_genomic.fna_blast.out	wbbY Found	1	wbbZ Found	1	17870_2#35_genomic	O1/O2v1	O1	Very high		1	0.9815	-2 bp	7 / 7 (100%)	O1/O2v1_01_wzm,100.0%;O1/O2v1_02_wzt,99.595%;O1/O2v1_03_wbbM,99.367%;O1/O2v1_04_glf,97.922%;O1/O2v1_05_wbbN,97.987%;O1/O2v1_06_wbbO,99.206%;O1/O2v1_07_kfoC,98.405%		0		0 / 7 (0%)		3	Extra_genes_wbbY_01_wbbY,100.0%;O3b_01_manC,100.0%;O3/O3a_02_manB,99.123% 17870_2#35_genomic
17870_2#36	A control isolate (susceptible)	Poland	Urine	Infection	Community Onset	K. pneumoniae sensu stricto (KpI)	42		17870_2#36_genomic.fna_blast.out	wbbY Found	1	wbbZ Found	1	17870_2#36_genomic	O1/O2v1	O1	Very high		1	0.9932	0 bp	7 / 7 (100%)	O1/O2v1_01_wzm,100.0%;O1/O2v1_02_wzt,99.595%;O1/O2v1_03_wbbM,99.367%;O1/O2v1_04_glf,100.0%;O1/O2v1_05_wbbN,99.664%;O1/O2v1_06_wbbO,99.471%;O1/O2v1_07_kfoC,100.0%		0		0 / 7 (0%)		7	Extra_genes_wbbY_01_wbbY,99.865%;O3b_01_manC,100.0%;O3/O3a_02_manB,98.681%;O12_01_rfbB,97.746%;OL101_03_rfbD,98.316%;OL101_02_rfbA,97.222%;O12_04_rfbC,96.757% 17870_2#36_genomic
17870_2#47	A control isolate (susceptible)	Poland	Urine	Infection	Unknown	K. pneumoniae sensu stricto (KpI)	15		17870_2#47_genomic.fna_blast.out	wbbY Found	1	wbbZ Found	1	17870_2#47_genomic	O1/O2v1	O1	Very high		1	0.9852	0 bp	7 / 7 (100%)	O1/O2v1_01_wzm,100.0%;O1/O2v1_02_wzt,99.595%;O1/O2v1_03_wbbM,99.367%;O1/O2v1_04_glf,99.221%;O1/O2v1_05_wbbN,98.322%;O1/O2v1_06_wbbO,99.206%;O1/O2v1_07_kfoC,98.633%		0		0 / 7 (0%)		3	Extra_genes_wbbY_01_wbbY,100.0%;O3b_01_manC,100.0%;O3/O3a_02_manB,98.904% 17870_2#47_genomic
17870_2#57	A control isolate (susceptible)	Poland	Other (pus)	Infection	Community Onset	K. pneumoniae sensu stricto (KpI)	Novel		17870_2#57_genomic.fna_blast.out	wbbY Found	1	wbbZ Found	1	17870_2#57_genomic	O1/O2v1	O1	Very high		1	0.9835	-2 bp	7 / 7 (100%)	O1/O2v1_01_wzm,100.0%;O1/O2v1_02_wzt,99.595%;O1/O2v1_03_wbbM,99.367%;O1/O2v1_04_glf,98.701%;O1/O2v1_05_wbbN,100.0%;O1/O2v1_06_wbbO,99.206%;O1/O2v1_07_kfoC,97.039%		0		0 / 7 (0%)		5	Extra_genes_wbbY_01_wbbY,99.865%;O12_01_rfbB,98.592%;OL101_03_rfbD,98.653%;OL101_02_rfbA,97.917%;O12_04_rfbC,97.297% 17870_2#57_genomic
17870_2#59	A control isolate (susceptible)	Poland	Blood	Infection	Community Onset	K. pneumoniae sensu stricto (KpI)	35		17870_2#59_genomic.fna_blast.out	wbbY Found	1	wbbZ Found	1	17870_2#59_genomic	O1/O2v1	O1	Very high		1	0.9923	0 bp	7 / 7 (100%)	O1/O2v1_01_wzm,99.609%;O1/O2v1_02_wzt,100.0%;O1/O2v1_03_wbbM,99.842%;O1/O2v1_04_glf,99.481%;O1/O2v1_05_wbbN,97.987%;O1/O2v1_06_wbbO,99.206%;O1/O2v1_07_kfoC,99.544%		0		0 / 7 (0%)		3	Extra_genes_wbbY_01_wbbY,100.0%;O3b_01_manC,99.576%;O3/O3a_02_manB,99.123% 17870_2#59_genomic
17870_2#61	A control isolate (susceptible)	France	Urine	Infection	Community Onset	K. pneumoniae sensu stricto (KpI)	15		17870_2#61_genomic.fna_blast.out	wbbY Found	1	wbbZ Found	1	17870_2#61_genomic	O1/O2v1	O1	Good	?-	1	0.9853	n/a	6 / 7 (85.7%)	O1/O2v1_01_wzm,100.0%;O1/O2v1_02_wzt,99.595%;O1/O2v1_03_wbbM,99.367%;O1/O2v1_04_glf,99.221%;O1/O2v1_05_wbbN,98.322%;O1/O2v1_06_wbbO,99.206%	O1/O2v1_07_kfoC	0		0 / 7 (0%)		3	Extra_genes_wbbY_01_wbbY,99.865%;O3b_01_manC,99.576%;O3/O3a_02_manB,98.904% 17870_2#61_genomic
17870_2#72	A control isolate (susceptible)	France	Urine	Infection	Hospital Acquisition	K. pneumoniae sensu stricto (KpI)	791		17870_2#72_genomic.fna_blast.out	wbbY Found	1	wbbZ Found	1	17870_2#72_genomic	O1/O2v1	O1	Very high		1	0.9818	-2 bp	7 / 7 (100%)	O1/O2v1_01_wzm,99.609%;O1/O2v1_02_wzt,99.595%;O1/O2v1_03_wbbM,99.367%;O1/O2v1_04_glf,98.182%;O1/O2v1_05_wbbN,98.658%;O1/O2v1_06_wbbO,98.677%;O1/O2v1_07_kfoC,97.722%		0		0 / 7 (0%)		3	Extra_genes_wbbY_01_wbbY,100.0%;O3b_01_manC,100.0%;O3/O3a_02_manB,98.684% 17870_2#72_genomic
17870_3#14	A control isolate (susceptible)	Slovakia	Urine	Infection	Hospital Acquisition	K. pneumoniae sensu stricto (KpI)	15		17870_3#14_genomic.fna_blast.out	wbbY Found	1	wbbZ Found	1	17870_3#14_genomic	O1/O2v1	O1	Very high		1	0.9852	0 bp	7 / 7 (100%)	O1/O2v1_01_wzm,100.0%;O1/O2v1_02_wzt,99.595%;O1/O2v1_03_wbbM,99.367%;O1/O2v1_04_glf,99.221%;O1/O2v1_05_wbbN,98.322%;O1/O2v1_06_wbbO,99.206%;O1/O2v1_07_kfoC,98.633%		0		0 / 7 (0%)		3	Extra_genes_wbbY_01_wbbY,100.0%;O3b_01_manC,99.576%;O3/O3a_02_manB,98.904% 17870_3#14_genomic
17870_3#16	Suspected non-susceptible to carbapenems	Slovakia	Other (throat swab)	Colonization	Hospital Acquisition	K. pneumoniae sensu stricto (KpI)	15		17870_3#16_genomic.fna_blast.out	wbbY Found	1	wbbZ Found	1	17870_3#16_genomic	O1/O2v1	O1	Very high		1	0.9852	0 bp	7 / 7 (100%)	O1/O2v1_01_wzm,100.0%;O1/O2v1_02_wzt,99.595%;O1/O2v1_03_wbbM,99.367%;O1/O2v1_04_glf,99.221%;O1/O2v1_05_wbbN,98.322%;O1/O2v1_06_wbbO,99.206%;O1/O2v1_07_kfoC,98.633%		0		0 / 7 (0%)		3	Extra_genes_wbbY_01_wbbY,100.0%;O3b_01_manC,100.0%;O3/O3a_02_manB,98.904% 17870_3#16_genomic
17870_3#20	A control isolate (susceptible)	Slovakia	Other (tonsil swab)	Colonization	Community Onset	K. pneumoniae sensu stricto (KpI)	20		17870_3#20_genomic.fna_blast.out	wbbY Found	1	wbbZ Found	1	17870_3#20_genomic	O1/O2v1	O1	Very high		1	0.9943	0 bp	7 / 7 (100%)	O1/O2v1_01_wzm,100.0%;O1/O2v1_02_wzt,100.0%;O1/O2v1_03_wbbM,99.367%;O1/O2v1_04_glf,100.0%;O1/O2v1_05_wbbN,99.664%;O1/O2v1_06_wbbO,99.471%;O1/O2v1_07_kfoC,100.0%		0		0 / 7 (0%)		7	Extra_genes_wbbY_01_wbbY,99.73%;O3b_01_manC,99.788%;O3/O3a_02_manB,98.462%;O12_01_rfbB,97.746%;OL101_03_rfbD,98.653%;OL101_02_rfbA,97.222%;O12_04_rfbC,96.757% 17870_3#20_genomic
17870_3#24	A control isolate (susceptible)	Slovakia	Urine	Infection	Community Onset	K. pneumoniae sensu stricto (KpI)	20		17870_3#24_genomic.fna_blast.out	wbbY Found	1	wbbZ Found	1	17870_3#24_genomic	O1/O2v1	O1	Very high		1	0.984	0 bp	7 / 7 (100%)	O1/O2v1_01_wzm,100.0%;O1/O2v1_02_wzt,99.595%;O1/O2v1_03_wbbM,99.367%;O1/O2v1_04_glf,98.182%;O1/O2v1_05_wbbN,97.987%;O1/O2v1_06_wbbO,99.471%;O1/O2v1_07_kfoC,98.405%		0		0 / 7 (0%)		3	Extra_genes_wbbY_01_wbbY,99.73%;O3b_01_manC,100.0%;O3/O3a_02_manB,98.904% 17870_3#24_genomic
17870_3#26	A control isolate (susceptible)	Slovakia	Urine	Infection	Hospital Acquisition	K. pneumoniae sensu stricto (KpI)	234		17870_3#26_genomic.fna_blast.out	wbbY Found	1	wbbZ Found	1	17870_3#26_genomic	O1/O2v2	O1	Very high		1	0.9954	0 bp	10 / 10 (100%)	O1/O2v2_01_wzm,100.0%;O1/O2v2_02_wzt,99.595%;O1/O2v2_03_wbbM,99.367%;O1/O2v2_04_glf,98.961%;O1/O2v2_05_wbbN,98.993%;O1/O2v2_06_wbbO,100.0%;O1/O2v2_07_kfoC,100.0%;O1/O2v2_08_gmlC,100.0%;O1/O2v2_09_gmlB,100.0%;O1/O2v2_10_gmlA,100.0%		0		0 / 10 (0%)		3	Extra_genes_wbbY_01_wbbY,99.46%;O3b_01_manC,99.788%;O3/O3a_02_manB,98.904% 17870_3#26_genomic
17870_3#36	Suspected non-susceptible to carbapenems	Slovakia	Other (drainage)	Infection	Hospital Acquisition	K. pneumoniae sensu stricto (KpI)	15		17870_3#36_genomic.fna_blast.out	wbbY Found	1	wbbZ Found	1	17870_3#36_genomic	O1/O2v1	O1	Very high		1	0.9852	0 bp	7 / 7 (100%)	O1/O2v1_01_wzm,100.0%;O1/O2v1_02_wzt,99.595%;O1/O2v1_03_wbbM,99.367%;O1/O2v1_04_glf,99.221%;O1/O2v1_05_wbbN,98.322%;O1/O2v1_06_wbbO,99.206%;O1/O2v1_07_kfoC,98.633%		0		0 / 7 (0%)		3	Extra_genes_wbbY_01_wbbY,100.0%;O3b_01_manC,100.0%;O3/O3a_02_manB,98.904% 17870_3#36_genomic
17870_3#37	A control isolate (susceptible)	Slovakia	Urine	Infection	Community Onset	K. pneumoniae sensu stricto (KpI)	35		17870_3#37_genomic.fna_blast.out	wbbY Found	1	wbbZ Found	1	17870_3#37_genomic	O1/O2v1	O1	Very high		1	0.981	-2 bp	7 / 7 (100%)	O1/O2v1_01_wzm,100.0%;O1/O2v1_02_wzt,99.595%;O1/O2v1_03_wbbM,99.209%;O1/O2v1_04_glf,98.182%;O1/O2v1_05_wbbN,98.322%;O1/O2v1_06_wbbO,99.206%;O1/O2v1_07_kfoC,97.267%		0		0 / 7 (0%)		1	Extra_genes_wbbY_01_wbbY,100.0% 17870_3#37_genomic
17870_3#38	A control isolate (susceptible)	Slovakia	Other (throat swab)	Colonization	Hospital Acquisition	K. pneumoniae sensu stricto (KpI)	461		17870_3#38_genomic.fna_blast.out	wbbY Found	1	wbbZ Found	1	17870_3#38_genomic	O1/O2v1	O1	Very high		1	0.9862	-1 bp	7 / 7 (100%)	O1/O2v1_01_wzm,100.0%;O1/O2v1_02_wzt,99.595%;O1/O2v1_03_wbbM,99.525%;O1/O2v1_04_glf,98.701%;O1/O2v1_05_wbbN,100.0%;O1/O2v1_06_wbbO,98.677%;O1/O2v1_07_kfoC,99.544%		0		0 / 7 (0%)		3	Extra_genes_wbbY_01_wbbY,100.0%;O3b_01_manC,99.576%;O3/O3a_02_manB,99.123% 17870_3#38_genomic
17870_3#5	Suspected non-susceptible to carbapenems	France	Unknown	Infection	Hospital Acquisition	K. pneumoniae sensu stricto (KpI)	14		17870_3#5_genomic.fna_blast.out	wbbY Found	1	wbbZ Found	1	17870_3#5_genomic	O1/O2v1	O1	Very high		1	0.9999	0 bp	7 / 7 (100%)	O1/O2v1_01_wzm,100.0%;O1/O2v1_02_wzt,100.0%;O1/O2v1_03_wbbM,100.0%;O1/O2v1_04_glf,100.0%;O1/O2v1_05_wbbN,100.0%;O1/O2v1_06_wbbO,100.0%;O1/O2v1_07_kfoC,100.0%		0		0 / 7 (0%)		3	Extra_genes_wbbY_01_wbbY,100.0%;O3b_01_manC,100.0%;O3/O3a_02_manB,98.904%
17870_3#52	A control isolate (susceptible)	Czech Republic	Urine	Colonization	Hospital Acquisition	K. pneumoniae sensu stricto (KpI)	1333		17870_3#52_genomic.fna_blast.out	wbbY Found	1	wbbZ Found	1	17870_3#52_genomic	O1/O2v1	O1	Very high		1	0.9829	-2 bp	7 / 7 (100%)	O1/O2v1_01_wzm,100.0%;O1/O2v1_02_wzt,99.595%;O1/O2v1_03_wbbM,99.209%;O1/O2v1_04_glf,98.182%;O1/O2v1_05_wbbN,99.664%;O1/O2v1_06_wbbO,99.206%;O1/O2v1_07_kfoC,98.405%		0		0 / 7 (0%)		7	Extra_genes_wbbY_01_wbbY,100.0%;O3b_01_manC,100.0%;O3/O3a_02_manB,98.681%;O12_01_rfbB,97.746%;OL101_03_rfbD,98.653%;OL101_02_rfbA,97.222%;O12_04_rfbC,96.757%
17870_3#55	Suspected non-susceptible to carbapenems	Czech Republic	Urine	Infection	Hospital Acquisition	K. pneumoniae sensu stricto (KpI)	35		17870_3#55_genomic.fna_blast.out	wbbY Found	1	wbbZ Found	1	17870_3#55_genomic	O1/O2v1	O1	Very high		1	0.9811	-2 bp	7 / 7 (100%)	O1/O2v1_01_wzm,100.0%;O1/O2v1_02_wzt,99.595%;O1/O2v1_03_wbbM,99.367%;O1/O2v1_04_glf,98.182%;O1/O2v1_05_wbbN,98.322%;O1/O2v1_06_wbbO,99.206%;O1/O2v1_07_kfoC,97.267%		0		0 / 7 (0%)		1	Extra_genes_wbbY_01_wbbY,100.0%
17870_3#57	Suspected non-susceptible to carbapenems	Czech Republic	Urine	Colonization	Hospital Acquisition	K. pneumoniae sensu stricto (KpI)	35		17870_3#57_genomic.fna_blast.out	wbbY Found	1	wbbZ Found	1	17870_3#57_genomic	O1/O2v1	O1	Very high		1	0.9811	-2 bp	7 / 7 (100%)	O1/O2v1_01_wzm,100.0%;O1/O2v1_02_wzt,99.595%;O1/O2v1_03_wbbM,99.367%;O1/O2v1_04_glf,98.182%;O1/O2v1_05_wbbN,98.322%;O1/O2v1_06_wbbO,99.206%;O1/O2v1_07_kfoC,97.267%		0		0 / 7 (0%)		1	Extra_genes_wbbY_01_wbbY,100.0%
17870_3#60	Suspected non-susceptible to carbapenems	Czech Republic	Lower Respiratory Tract Secrection	Colonization	Hospital Acquisition	K. pneumoniae sensu stricto (KpI)	525		17870_3#60_genomic.fna_blast.out	wbbY Found	1	wbbZ Found	1	17870_3#60_genomic	O1/O2v1	O1	Good	-	0.8135	0.9806	0 bp	5 / 7 (71.4%)	O1/O2v1_01_wzm,100.0%;O1/O2v1_02_wzt,99.595%;O1/O2v1_03_wbbM,99.051%;O1/O2v1_04_glf,98.182%;O1/O2v1_05_wbbN,97.987%	O1/O2v1_06_wbbO;O1/O2v1_07_kfoC	0		0 / 7 (0%)		5	Extra_genes_wbbY_01_wbbY,99.73%;O12_01_rfbB,93.521%;O12_03_rfbD,98.99%;OL101_02_rfbA,98.276%;O12_04_rfbC,97.297%
17870_3#76	A control isolate (susceptible)	Austria	Urine	Infection	Hospital Acquisition	K. pneumoniae sensu stricto (KpI)	6		17870_3#76_genomic.fna_blast.out	wbbY Found	1	wbbZ Found	1	17870_3#76_genomic	O1/O2v1	O1	Very high		1	0.9862	-1 bp	7 / 7 (100%)	O1/O2v1_01_wzm,100.0%;O1/O2v1_02_wzt,99.595%;O1/O2v1_03_wbbM,99.525%;O1/O2v1_04_glf,98.701%;O1/O2v1_05_wbbN,100.0%;O1/O2v1_06_wbbO,98.677%;O1/O2v1_07_kfoC,99.544%		0		0 / 7 (0%)		3	Extra_genes_wbbY_01_wbbY,99.865%;O3b_01_manC,99.788%;O3/O3a_02_manB,99.123%
17870_3#81	A control isolate (susceptible)	Austria	Wound Secretion (swab)	Colonization	Hospital Acquisition	K. pneumoniae sensu stricto (KpI)	23		17870_3#81_genomic.fna_blast.out	wbbY Found	1	wbbZ Found	1	17870_3#81_genomic	O1/O2v2	O1	Very high		1	0.9913	-2 bp	10 / 10 (100%)	O1/O2v2_01_wzm,100.0%;O1/O2v2_02_wzt,99.595%;O1/O2v2_03_wbbM,99.367%;O1/O2v2_04_glf,98.442%;O1/O2v2_05_wbbN,98.658%;O1/O2v2_06_wbbO,100.0%;O1/O2v2_07_kfoC,99.007%;O1/O2v2_08_gmlC,98.563%;O1/O2v2_09_gmlB,99.694%;O1/O2v2_10_gmlA,100.0%		0		0 / 10 (0%)		3	Extra_genes_wbbY_01_wbbY,100.0%;O3b_01_manC,99.576%;O3/O3a_02_manB,99.123%
17870_3#82	Suspected non-susceptible to carbapenems	Austria	Wound Secretion	Infection	Hospital Acquisition	K. pneumoniae sensu stricto (KpI)	15		17870_3#82_genomic.fna_blast.out	wbbY Found	1	wbbZ Found	1	17870_3#82_genomic	O1/O2v1	O1	Very high		1	0.9852	0 bp	7 / 7 (100%)	O1/O2v1_01_wzm,100.0%;O1/O2v1_02_wzt,99.595%;O1/O2v1_03_wbbM,99.367%;O1/O2v1_04_glf,99.221%;O1/O2v1_05_wbbN,98.322%;O1/O2v1_06_wbbO,99.206%;O1/O2v1_07_kfoC,98.633%		0		0 / 7 (0%)		3	Extra_genes_wbbY_01_wbbY,100.0%;O3b_01_manC,100.0%;O3/O3a_02_manB,98.904%
17870_4#1	Suspected non-susceptible to carbapenems	France	Unknown	Colonization	Hospital Acquisition	K. pneumoniae sensu stricto (KpI)	Novel		17870_4#1_genomic.fna_blast.out	wbbY Found	1	wbbZ Found	1	17870_4#1_genomic	O1/O2v2	O1	Very high		1	0.9848	0 bp	10 / 10 (100%)	O1/O2v2_01_wzm,99.609%;O1/O2v2_02_wzt,99.19%;O1/O2v2_03_wbbM,98.576%;O1/O2v2_04_glf,99.221%;O1/O2v2_05_wbbN,98.993%;O1/O2v2_06_wbbO,99.735%;O1/O2v2_07_kfoC,99.504%;O1/O2v2_08_gmlC,97.536%;O1/O2v2_09_gmlB,99.083%;O1/O2v2_10_gmlA,100.0%		0		0 / 10 (0%)		3	Extra_genes_wbbY_01_wbbY,100.0%;O3b_01_manC,100.0%;O3/O3a_02_manB,99.123%
17870_4#14	A control isolate (susceptible)	Czech Republic	Lower Respiratory Tract Secrection	Colonization	Hospital Acquisition	K. pneumoniae sensu stricto (KpI)	461		17870_4#14_genomic.fna_blast.out	wbbY Found	1	wbbZ Found	1	17870_4#14_genomic	O1/O2v2	O1	Very high		1	0.9848	0 bp	10 / 10 (100%)	O1/O2v2_01_wzm,99.609%;O1/O2v2_02_wzt,99.19%;O1/O2v2_03_wbbM,98.576%;O1/O2v2_04_glf,99.221%;O1/O2v2_05_wbbN,98.993%;O1/O2v2_06_wbbO,99.735%;O1/O2v2_07_kfoC,99.504%;O1/O2v2_08_gmlC,97.536%;O1/O2v2_09_gmlB,99.083%;O1/O2v2_10_gmlA,100.0%		0		0 / 10 (0%)		3	Extra_genes_wbbY_01_wbbY,100.0%;O3b_01_manC,100.0%;O3/O3a_02_manB,99.123%
17870_5#2	Suspected non-susceptible to carbapenems	Austria	Wound Secretion	Infection	Hospital Acquisition	K. pneumoniae sensu stricto (KpI)	101		17870_5#2_genomic.fna_blast.out	wbbY Found	1	wbbZ Found	1	17870_5#2_genomic	O1/O2v1	O1	Very high		1	0.9803	-2 bp	7 / 7 (100%)	O1/O2v1_01_wzm,100.0%;O1/O2v1_02_wzt,99.19%;O1/O2v1_03_wbbM,99.367%;O1/O2v1_04_glf,98.961%;O1/O2v1_05_wbbN,98.658%;O1/O2v1_06_wbbO,99.471%;O1/O2v1_07_kfoC,96.811%		0		0 / 7 (0%)		5	Extra_genes_wbbY_01_wbbY,99.865%;O12_01_rfbB,98.028%;OL101_03_rfbD,98.653%;OL101_02_rfbA,97.917%;O12_04_rfbC,97.297%
17870_5#30	A control isolate (susceptible)	Poland	Wound Secretion	Infection	Hospital Acquisition	K. pneumoniae sensu stricto (KpI)	15		17870_5#30_genomic.fna_blast.out	wbbY Found	1	wbbZ Found	1	17870_5#30_genomic	O1/O2v1	O1	Very high		1	0.9852	0 bp	7 / 7 (100%)	O1/O2v1_01_wzm,100.0%;O1/O2v1_02_wzt,99.595%;O1/O2v1_03_wbbM,99.367%;O1/O2v1_04_glf,99.221%;O1/O2v1_05_wbbN,98.322%;O1/O2v1_06_wbbO,99.206%;O1/O2v1_07_kfoC,98.633%		0		0 / 7 (0%)		3	Extra_genes_wbbY_01_wbbY,100.0%;O3b_01_manC,100.0%;O3/O3a_02_manB,98.904%
17870_5#31	A control isolate (susceptible)	Poland	Lower Respiratory Tract Secrection	Infection	Hospital Acquisition	K. pneumoniae sensu stricto (KpI)	15		17870_5#31_genomic.fna_blast.out	wbbY Found	1	wbbZ Found	1	17870_5#31_genomic	O1/O2v1	O1	Very high		1	0.9852	0 bp	7 / 7 (100%)	O1/O2v1_01_wzm,100.0%;O1/O2v1_02_wzt,99.595%;O1/O2v1_03_wbbM,99.367%;O1/O2v1_04_glf,99.221%;O1/O2v1_05_wbbN,98.322%;O1/O2v1_06_wbbO,99.206%;O1/O2v1_07_kfoC,98.633%		0		0 / 7 (0%)		3	Extra_genes_wbbY_01_wbbY,100.0%;O3b_01_manC,100.0%;O3/O3a_02_manB,98.904%
17870_5#38	Suspected non-susceptible to carbapenems	France	Urine	Infection	Community Onset	K. pneumoniae sensu stricto (KpI)	101		17870_5#38_genomic.fna_blast.out	wbbY Found	1	wbbZ Found	1	17870_5#38_genomic	O1/O2v1	O1	Very high		1	0.9802	-2 bp	7 / 7 (100%)	O1/O2v1_01_wzm,100.0%;O1/O2v1_02_wzt,99.19%;O1/O2v1_03_wbbM,99.367%;O1/O2v1_04_glf,98.961%;O1/O2v1_05_wbbN,98.658%;O1/O2v1_06_wbbO,99.206%;O1/O2v1_07_kfoC,96.811%		0		0 / 7 (0%)		5	Extra_genes_wbbY_01_wbbY,99.865%;O12_01_rfbB,98.028%;OL101_03_rfbD,98.653%;OL101_02_rfbA,97.917%;O12_04_rfbC,97.297%
17870_5#39	Suspected non-susceptible to carbapenems	France	Other (catheter)	Infection	Community Onset	K. pneumoniae sensu stricto (KpI)	101		17870_5#39_genomic.fna_blast.out	wbbY Found	1	wbbZ Found	1	17870_5#39_genomic	O1/O2v1	O1	Very high		1	0.9803	-2 bp	7 / 7 (100%)	O1/O2v1_01_wzm,100.0%;O1/O2v1_02_wzt,99.19%;O1/O2v1_03_wbbM,99.367%;O1/O2v1_04_glf,98.961%;O1/O2v1_05_wbbN,98.658%;O1/O2v1_06_wbbO,99.471%;O1/O2v1_07_kfoC,96.811%		0		0 / 7 (0%)		5	Extra_genes_wbbY_01_wbbY,99.865%;O12_01_rfbB,98.028%;OL101_03_rfbD,98.653%;OL101_02_rfbA,97.917%;O12_04_rfbC,97.297%
17870_5#64	A control isolate (susceptible)	France	Unknown	Colonization	Hospital Acquisition	K. pneumoniae sensu stricto (KpI)	14		17870_5#64_genomic.fna_blast.out	wbbY Found	1	wbbZ Found	1	17870_5#64_genomic	O1/O2v1	O1	Very high		1	0.9999	0 bp	7 / 7 (100%)	O1/O2v1_01_wzm,100.0%;O1/O2v1_02_wzt,100.0%;O1/O2v1_03_wbbM,100.0%;O1/O2v1_04_glf,100.0%;O1/O2v1_05_wbbN,100.0%;O1/O2v1_06_wbbO,100.0%;O1/O2v1_07_kfoC,100.0%		0		0 / 7 (0%)		3	Extra_genes_wbbY_01_wbbY,100.0%;O3b_01_manC,100.0%;O3/O3a_02_manB,98.904%
17870_5#7	A control isolate (susceptible)	Estonia	Lower Respiratory Tract Secrection	Infection	Community Onset	K. pneumoniae sensu stricto (KpI)	23		17870_5#7_genomic.fna_blast.out	wbbY Found	1	wbbZ Found	1	17870_5#7_genomic	O1/O2v2	O1	Very high		1	0.9909	-5 bp	10 / 10 (100%)	O1/O2v2_01_wzm,100.0%;O1/O2v2_02_wzt,99.595%;O1/O2v2_03_wbbM,99.367%;O1/O2v2_04_glf,98.429%;O1/O2v2_05_wbbN,98.658%;O1/O2v2_06_wbbO,100.0%;O1/O2v2_07_kfoC,99.007%;O1/O2v2_08_gmlC,98.357%;O1/O2v2_09_gmlB,99.388%;O1/O2v2_10_gmlA,100.0%		0		0 / 10 (0%)		3	Extra_genes_wbbY_01_wbbY,100.0%;O3b_01_manC,99.576%;O3/O3a_02_manB,99.123%
17870_5#75	Suspected non-susceptible to carbapenems	France	Urine	Colonization	Hospital Acquisition	K. pneumoniae sensu stricto (KpI)	14		17870_5#75_genomic.fna_blast.out	wbbY Found	1	wbbZ Found	1	17870_5#75_genomic	O1/O2v1	O1	Very high		1	0.9999	0 bp	7 / 7 (100%)	O1/O2v1_01_wzm,100.0%;O1/O2v1_02_wzt,100.0%;O1/O2v1_03_wbbM,100.0%;O1/O2v1_04_glf,100.0%;O1/O2v1_05_wbbN,100.0%;O1/O2v1_06_wbbO,100.0%;O1/O2v1_07_kfoC,100.0%		0		0 / 7 (0%)		3	Extra_genes_wbbY_01_wbbY,100.0%;O3b_01_manC,100.0%;O3/O3a_02_manB,98.904%
17870_5#8	A control isolate (susceptible)	Estonia	Wound Secretion	Infection	Community Onset	K. pneumoniae sensu stricto (KpI)	395		17870_5#8_genomic.fna_blast.out	wbbY Found	1	wbbZ Found	1	17870_5#8_genomic	O1/O2v1	O1	Very high		1	0.9997	0 bp	7 / 7 (100%)	O1/O2v1_01_wzm,100.0%;O1/O2v1_02_wzt,100.0%;O1/O2v1_03_wbbM,100.0%;O1/O2v1_04_glf,100.0%;O1/O2v1_05_wbbN,100.0%;O1/O2v1_06_wbbO,100.0%;O1/O2v1_07_kfoC,100.0%		0		0 / 7 (0%)		3	Extra_genes_wbbY_01_wbbY,99.73%;O3b_01_manC,100.0%;O3/O3a_02_manB,98.904%
17870_5#9	Suspected non-susceptible to carbapenems	Estonia	Wound Secretion	Infection	Unknown	K. pneumoniae sensu stricto (KpI)	395		17870_5#9_genomic.fna_blast.out	wbbY Found	1	wbbZ Found	1	17870_5#9_genomic	O1/O2v2	O1	Very high		1	0.9897	-2 bp	10 / 10 (100%)	O1/O2v2_01_wzm,100.0%;O1/O2v2_02_wzt,99.595%;O1/O2v2_03_wbbM,100.0%;O1/O2v2_04_glf,98.961%;O1/O2v2_05_wbbN,97.651%;O1/O2v2_06_wbbO,99.735%;O1/O2v2_07_kfoC,99.256%;O1/O2v2_08_gmlC,98.768%;O1/O2v2_09_gmlB,99.388%;O1/O2v2_10_gmlA,100.0%		0		0 / 10 (0%)		3	Extra_genes_wbbY_01_wbbY,99.73%;O3b_01_manC,99.153%;O3/O3a_02_manB,98.246%
18174_4#10	A control isolate (susceptible)	Germany	Wound Secretion	Infection	Unknown	K. pneumoniae sensu stricto (KpI)	Novel		18174_4#10_genomic.fna_blast.out	wbbY Found	1	wbbZ Found	1	18174_4#10_genomic	O1/O2v1	O1	Very high		1	0.9933	0 bp	7 / 7 (100%)	O1/O2v1_01_wzm,100.0%;O1/O2v1_02_wzt,99.595%;O1/O2v1_03_wbbM,99.367%;O1/O2v1_04_glf,100.0%;O1/O2v1_05_wbbN,99.664%;O1/O2v1_06_wbbO,99.471%;O1/O2v1_07_kfoC,100.0%		0		0 / 7 (0%)		7	Extra_genes_wbbY_01_wbbY,99.73%;O3b_01_manC,100.0%;O3/O3a_02_manB,98.681%;O12_01_rfbB,97.746%;OL101_03_rfbD,98.653%;OL101_02_rfbA,97.222%;O12_04_rfbC,96.757%
18174_4#106	A control isolate (susceptible)	Norway	Urine	Infection	Unknown	K. pneumoniae sensu stricto (KpI)	39		18174_4#106_genomic.fna_blast.out	wbbY Found	1	wbbZ Found	1	18174_4#106_genomic	O1/O2v2	O1	Very high		1	0.9849	0 bp	10 / 10 (100%)	O1/O2v2_01_wzm,100.0%;O1/O2v2_02_wzt,99.19%;O1/O2v2_03_wbbM,98.418%;O1/O2v2_04_glf,98.701%;O1/O2v2_05_wbbN,97.987%;O1/O2v2_06_wbbO,99.735%;O1/O2v2_07_kfoC,98.511%;O1/O2v2_08_gmlC,97.536%;O1/O2v2_09_gmlB,99.083%;O1/O2v2_10_gmlA,100.0%		0		0 / 10 (0%)		5	Extra_genes_wbbY_01_wbbY,99.73%;O12_01_rfbB,97.746%;OL101_03_rfbD,98.316%;OL101_02_rfbA,96.875%;O12_04_rfbC,95.676%
18174_4#118	A control isolate (susceptible)	Malta	Blood	Infection	Hospital Acquisition	K. pneumoniae sensu stricto (KpI)	1082		18174_4#118_genomic.fna_blast.out	wbbY Found	1	wbbZ Found	1	18174_4#118_genomic	O1/O2v2	O1	Very high		1	0.9847	0 bp	10 / 10 (100%)	O1/O2v2_01_wzm,100.0%;O1/O2v2_02_wzt,99.19%;O1/O2v2_03_wbbM,98.576%;O1/O2v2_04_glf,98.961%;O1/O2v2_05_wbbN,98.322%;O1/O2v2_06_wbbO,99.735%;O1/O2v2_07_kfoC,99.256%;O1/O2v2_08_gmlC,97.331%;O1/O2v2_09_gmlB,99.694%;O1/O2v2_10_gmlA,99.206%		0		0 / 10 (0%)		1	Extra_genes_wbbY_01_wbbY,99.865%
18174_4#122	A control isolate (susceptible)	Malta	Urine	Infection	Unknown	K. pneumoniae sensu stricto (KpI)	15		18174_4#122_genomic.fna_blast.out	wbbY Found	1	wbbZ Found	1	18174_4#122_genomic	O1/O2v2	O1	Perfect		1	1	0 bp	10 / 10 (100%)	O1/O2v2_01_wzm,100.0%;O1/O2v2_02_wzt,100.0%;O1/O2v2_03_wbbM,100.0%;O1/O2v2_04_glf,100.0%;O1/O2v2_05_wbbN,100.0%;O1/O2v2_06_wbbO,100.0%;O1/O2v2_07_kfoC,100.0%;O1/O2v2_08_gmlC,100.0%;O1/O2v2_09_gmlB,100.0%;O1/O2v2_10_gmlA,100.0%		0		0 / 10 (0%)		5	Extra_genes_wbbY_01_wbbY,100.0%;O12_01_rfbB,98.31%;OL101_03_rfbD,98.316%;OL101_02_rfbA,97.917%;O12_04_rfbC,97.838%
18174_4#139	A control isolate (susceptible)	Israel	Blood	Infection	Unknown	K. pneumoniae sensu stricto (KpI)	1269		18174_4#139_genomic.fna_blast.out	wbbY Found	1	wbbZ Found	1	18174_4#139_genomic	O1/O2v1	O1	Very high		1	0.9833	+1 bp	7 / 7 (100%)	O1/O2v1_01_wzm,100.0%;O1/O2v1_02_wzt,99.595%;O1/O2v1_03_wbbM,99.367%;O1/O2v1_04_glf,98.442%;O1/O2v1_05_wbbN,97.987%;O1/O2v1_06_wbbO,98.942%;O1/O2v1_07_kfoC,99.089%		0		0 / 7 (0%)		3	Extra_genes_wbbY_01_wbbY,99.73%;O3b_01_manC,99.788%;O3/O3a_02_manB,98.684%
18174_4#14	A control isolate (susceptible)	Germany	Urine	Colonization	Unknown	K. pneumoniae sensu stricto (KpI)	299		18174_4#14_genomic.fna_blast.out	wbbY Found	1	wbbZ Found	1	18174_4#14_genomic	O1/O2v1	O1	Very high		1	0.986	-1 bp	7 / 7 (100%)	O1/O2v1_01_wzm,100.0%;O1/O2v1_02_wzt,99.595%;O1/O2v1_03_wbbM,99.367%;O1/O2v1_04_glf,98.701%;O1/O2v1_05_wbbN,99.664%;O1/O2v1_06_wbbO,98.677%;O1/O2v1_07_kfoC,99.544%		0		0 / 7 (0%)		3	Extra_genes_wbbY_01_wbbY,99.865%;O3b_01_manC,99.788%;O3/O3a_02_manB,99.123%
18174_4#154	A control isolate (susceptible)	Israel	Urine	Unknown	Unknown	K. pneumoniae sensu stricto (KpI)	133		18174_4#154_genomic.fna_blast.out	wbbY Found	1	wbbZ Found	1	18174_4#154_genomic	O1/O2v1	O1	Very high		1	0.9857	0 bp	7 / 7 (100%)	O1/O2v1_01_wzm,100.0%;O1/O2v1_02_wzt,99.19%;O1/O2v1_03_wbbM,99.367%;O1/O2v1_04_glf,98.701%;O1/O2v1_05_wbbN,97.651%;O1/O2v1_06_wbbO,99.735%;O1/O2v1_07_kfoC,99.544%		0		0 / 7 (0%)		5	Extra_genes_wbbY_01_wbbY,100.0%;O12_01_rfbB,98.31%;OL101_03_rfbD,98.653%;OL101_02_rfbA,97.917%;O12_04_rfbC,97.838%
18174_4#157	A control isolate (susceptible)	Israel	Urine	Unknown	Unknown	K. pneumoniae sensu stricto (KpI)	290		18174_4#157_genomic.fna_blast.out	wbbY Found	1	wbbZ Found	1	18174_4#157_genomic	O1/O2v1	O1	Very high		1	0.9811	-2 bp	7 / 7 (100%)	O1/O2v1_01_wzm,99.609%;O1/O2v1_02_wzt,99.595%;O1/O2v1_03_wbbM,99.525%;O1/O2v1_04_glf,98.961%;O1/O2v1_05_wbbN,97.987%;O1/O2v1_06_wbbO,97.884%;O1/O2v1_07_kfoC,99.544%		0		0 / 7 (0%)		3	Extra_genes_wbbY_01_wbbY,99.73%;O3b_01_manC,100.0%;O3/O3a_02_manB,99.123%
18174_4#16	Suspected non-susceptible to carbapenems	Germany	Other (abdominal)	Infection	Hospital Acquisition	K. pneumoniae sensu stricto (KpI)	15		18174_4#16_genomic.fna_blast.out	wbbY Found	1	wbbZ Found	1	18174_4#16_genomic	O1/O2v1	O1	Very high		1	0.9852	0 bp	7 / 7 (100%)	O1/O2v1_01_wzm,100.0%;O1/O2v1_02_wzt,99.595%;O1/O2v1_03_wbbM,99.367%;O1/O2v1_04_glf,99.221%;O1/O2v1_05_wbbN,98.322%;O1/O2v1_06_wbbO,99.206%;O1/O2v1_07_kfoC,98.633%		0		0 / 7 (0%)		3	Extra_genes_wbbY_01_wbbY,100.0%;O3b_01_manC,99.576%;O3/O3a_02_manB,98.904%
18174_4#19	Suspected non-susceptible to carbapenems	Germany	Blood	Infection	Hospital Acquisition	K. pneumoniae sensu stricto (KpI)	15		18174_4#19_genomic.fna_blast.out	wbbY Found	1	wbbZ Found	1	18174_4#19_genomic	O1/O2v1	O1	Very high		1	0.9852	0 bp	7 / 7 (100%)	O1/O2v1_01_wzm,100.0%;O1/O2v1_02_wzt,99.595%;O1/O2v1_03_wbbM,99.367%;O1/O2v1_04_glf,99.221%;O1/O2v1_05_wbbN,98.322%;O1/O2v1_06_wbbO,99.206%;O1/O2v1_07_kfoC,98.633%		0		0 / 7 (0%)		3	Extra_genes_wbbY_01_wbbY,100.0%;O3b_01_manC,100.0%;O3/O3a_02_manB,98.904%
18174_4#2	Suspected non-susceptible to carbapenems	Germany	Other (catheter)	Infection	Hospital Acquisition	K. pneumoniae sensu stricto (KpI)	14		18174_4#2_genomic.fna_blast.out	wbbY Found	1	wbbZ Found	1	18174_4#2_genomic	O1/O2v1	O1	High	-	1	0.9996	-1 bp	6 / 7 (85.7%)	O1/O2v1_01_wzm,100.0%;O1/O2v1_02_wzt,100.0%;O1/O2v1_03_wbbM,99.842%;O1/O2v1_04_glf,100.0%;O1/O2v1_05_wbbN,100.0%;O1/O2v1_07_kfoC,100.0%	O1/O2v1_06_wbbO	0		0 / 7 (0%)		3	Extra_genes_wbbY_01_wbbY,100.0%;O3b_01_manC,100.0%;O3/O3a_02_manB,98.904%
18174_4#20	A control isolate (susceptible)	Germany	Urine	Infection	Hospital Acquisition	K. pneumoniae sensu stricto (KpI)	6		18174_4#20_genomic.fna_blast.out	wbbY Found	1	wbbZ Found	1	18174_4#20_genomic	O1/O2v1	O1	Very high		1	0.9862	-1 bp	7 / 7 (100%)	O1/O2v1_01_wzm,100.0%;O1/O2v1_02_wzt,99.595%;O1/O2v1_03_wbbM,99.525%;O1/O2v1_04_glf,98.701%;O1/O2v1_05_wbbN,100.0%;O1/O2v1_06_wbbO,98.677%;O1/O2v1_07_kfoC,99.544%		0		0 / 7 (0%)		3	Extra_genes_wbbY_01_wbbY,99.865%;O3b_01_manC,99.788%;O3/O3a_02_manB,99.123%
18174_4#22	Suspected non-susceptible to carbapenems	Germany	Lower Respiratory Tract Secrection	Infection	Hospital Acquisition	K. pneumoniae sensu stricto (KpI)	14		18174_4#22_genomic.fna_blast.out	wbbY Found	1	wbbZ Found	1	18174_4#22_genomic	O1/O2v1	O1	Very high		1	0.9999	0 bp	7 / 7 (100%)	O1/O2v1_01_wzm,100.0%;O1/O2v1_02_wzt,100.0%;O1/O2v1_03_wbbM,100.0%;O1/O2v1_04_glf,100.0%;O1/O2v1_05_wbbN,100.0%;O1/O2v1_06_wbbO,100.0%;O1/O2v1_07_kfoC,100.0%		0		0 / 7 (0%)		3	Extra_genes_wbbY_01_wbbY,100.0%;O3b_01_manC,100.0%;O3/O3a_02_manB,98.904%
18174_4#25	Suspected non-susceptible to carbapenems	Germany	Unknown	Unknown	Hospital Acquisition	K. pneumoniae sensu stricto (KpI)	111*		18174_4#25_genomic.fna_blast.out	wbbY Found	1	wbbZ Found	1	18174_4#25_genomic	O1/O2v2	O1	Very high		1	0.9929	-2 bp	10 / 10 (100%)	O1/O2v2_01_wzm,100.0%;O1/O2v2_02_wzt,99.595%;O1/O2v2_03_wbbM,100.0%;O1/O2v2_04_glf,99.221%;O1/O2v2_05_wbbN,98.993%;O1/O2v2_06_wbbO,100.0%;O1/O2v2_07_kfoC,98.759%;O1/O2v2_08_gmlC,98.973%;O1/O2v2_09_gmlB,99.694%;O1/O2v2_10_gmlA,100.0%		0		0 / 10 (0%)		3	Extra_genes_wbbY_01_wbbY,99.73%;O3b_01_manC,99.788%;O3/O3a_02_manB,98.684%
18174_4#26	A control isolate (susceptible)	Germany	Other (skin)	Unknown	Community Onset	K. pneumoniae sensu stricto (KpI)	6		18174_4#26_genomic.fna_blast.out	wbbY Found	1	wbbZ Found	1	18174_4#26_genomic	O1/O2v1	O1	Very high		1	0.986	-1 bp	7 / 7 (100%)	O1/O2v1_01_wzm,100.0%;O1/O2v1_02_wzt,99.19%;O1/O2v1_03_wbbM,99.525%;O1/O2v1_04_glf,98.701%;O1/O2v1_05_wbbN,100.0%;O1/O2v1_06_wbbO,98.413%;O1/O2v1_07_kfoC,99.544%		0		0 / 7 (0%)		3	Extra_genes_wbbY_01_wbbY,99.865%;O3b_01_manC,99.788%;O3/O3a_02_manB,98.904%
18174_4#28	A control isolate (susceptible)	Germany	Wound Secretion	Infection	Hospital Acquisition	K. pneumoniae sensu stricto (KpI)	20		18174_4#28_genomic.fna_blast.out	wbbY Found	1	wbbZ Found	1	18174_4#28_genomic	O1/O2v2	O1	Very high		1	0.9839	0 bp	10 / 10 (100%)	O1/O2v2_01_wzm,100.0%;O1/O2v2_02_wzt,99.19%;O1/O2v2_03_wbbM,98.576%;O1/O2v2_04_glf,98.961%;O1/O2v2_05_wbbN,98.322%;O1/O2v2_06_wbbO,99.735%;O1/O2v2_07_kfoC,99.007%;O1/O2v2_08_gmlC,97.125%;O1/O2v2_09_gmlB,99.083%;O1/O2v2_10_gmlA,100.0%		0		0 / 10 (0%)		3	Extra_genes_wbbY_01_wbbY,99.73%;O3b_01_manC,100.0%;O3/O3a_02_manB,98.904%
18174_4#4	Suspected non-susceptible to carbapenems	Germany	Lower Respiratory Tract Secrection	Infection	Unknown	K. pneumoniae sensu stricto (KpI)	14		18174_4#4_genomic.fna_blast.out	wbbY Found	1	wbbZ Found	1	18174_4#4_genomic	O1/O2v1	O1	Good	?-	1	0.9855	n/a	6 / 7 (85.7%)	O1/O2v1_01_wzm,100.0%;O1/O2v1_02_wzt,99.595%;O1/O2v1_03_wbbM,99.367%;O1/O2v1_05_wbbN,98.322%;O1/O2v1_06_wbbO,99.206%;O1/O2v1_07_kfoC,98.633%	O1/O2v1_04_glf	0		0 / 7 (0%)		3	Extra_genes_wbbY_01_wbbY,100.0%;O3/O3a_01_manC,99.576%;O3/O3a_02_manB,98.904%
18174_4#40	A control isolate (susceptible)	Germany	Wound Secretion	Infection	Hospital Acquisition	K. pneumoniae sensu stricto (KpI)	29		18174_4#40_genomic.fna_blast.out	wbbY Found	1	wbbZ Found	1	18174_4#40_genomic	O1/O2v2	O1	Very high		1	0.9941	0 bp	10 / 10 (100%)	O1/O2v2_01_wzm,100.0%;O1/O2v2_02_wzt,99.595%;O1/O2v2_03_wbbM,99.525%;O1/O2v2_04_glf,98.961%;O1/O2v2_05_wbbN,98.993%;O1/O2v2_06_wbbO,99.735%;O1/O2v2_07_kfoC,99.504%;O1/O2v2_08_gmlC,100.0%;O1/O2v2_09_gmlB,100.0%;O1/O2v2_10_gmlA,100.0%		0		0 / 10 (0%)		3	Extra_genes_wbbY_01_wbbY,99.73%;O3b_01_manC,100.0%;O3/O3a_02_manB,98.904%
18174_4#44	A control isolate (susceptible)	Germany	Urine	Infection	Hospital Acquisition	K. pneumoniae sensu stricto (KpI)	1333		18174_4#44_genomic.fna_blast.out	wbbY Found	1	wbbZ Found	1	18174_4#44_genomic	O1/O2v1	O1	Very high		1	0.9811	-2 bp	7 / 7 (100%)	O1/O2v1_01_wzm,100.0%;O1/O2v1_02_wzt,99.595%;O1/O2v1_03_wbbM,99.051%;O1/O2v1_04_glf,98.442%;O1/O2v1_05_wbbN,99.664%;O1/O2v1_06_wbbO,98.942%;O1/O2v1_07_kfoC,96.811%		0		0 / 7 (0%)		3	Extra_genes_wbbY_01_wbbY,100.0%;O3/O3a_01_manC,99.788%;O3/O3a_02_manB,99.123%
18174_4#46	Suspected non-susceptible to carbapenems	Germany	Urine	Colonization	Unknown	K. pneumoniae sensu stricto (KpI)	14		18174_4#46_genomic.fna_blast.out	wbbY Found	1	wbbZ Found	1	18174_4#46_genomic	O1/O2v1	O1	Very high		1	0.9999	0 bp	7 / 7 (100%)	O1/O2v1_01_wzm,100.0%;O1/O2v1_02_wzt,100.0%;O1/O2v1_03_wbbM,100.0%;O1/O2v1_04_glf,100.0%;O1/O2v1_05_wbbN,100.0%;O1/O2v1_06_wbbO,100.0%;O1/O2v1_07_kfoC,100.0%		0		0 / 7 (0%)		3	Extra_genes_wbbY_01_wbbY,100.0%;O3b_01_manC,100.0%;O3/O3a_02_manB,98.904%
18174_4#53	A control isolate (susceptible)	Germany	Blood	Infection	Unknown	K. pneumoniae sensu stricto (KpI)	25		18174_4#53_genomic.fna_blast.out	wbbY Found	1	wbbZ Found	1	18174_4#53_genomic	O1/O2v2	O1	Very high		1	0.992	0 bp	10 / 10 (100%)	O1/O2v2_01_wzm,100.0%;O1/O2v2_02_wzt,99.595%;O1/O2v2_03_wbbM,99.525%;O1/O2v2_04_glf,98.961%;O1/O2v2_05_wbbN,98.993%;O1/O2v2_06_wbbO,100.0%;O1/O2v2_07_kfoC,99.752%;O1/O2v2_08_gmlC,99.384%;O1/O2v2_09_gmlB,99.388%;O1/O2v2_10_gmlA,99.206%		0		0 / 10 (0%)		3	Extra_genes_wbbY_01_wbbY,99.73%;O3/O3a_01_manC,99.576%;O3/O3a_02_manB,99.123%
18174_4#54	Suspected non-susceptible to carbapenems	Germany	Unknown	Infection	Hospital Acquisition	K. pneumoniae sensu stricto (KpI)	25		18174_4#54_genomic.fna_blast.out	wbbY Found	1	wbbZ Found	1	18174_4#54_genomic	O1/O2v2	O1	Very high		1	0.992	0 bp	10 / 10 (100%)	O1/O2v2_01_wzm,100.0%;O1/O2v2_02_wzt,99.595%;O1/O2v2_03_wbbM,99.525%;O1/O2v2_04_glf,98.961%;O1/O2v2_05_wbbN,98.993%;O1/O2v2_06_wbbO,100.0%;O1/O2v2_07_kfoC,99.752%;O1/O2v2_08_gmlC,99.384%;O1/O2v2_09_gmlB,99.388%;O1/O2v2_10_gmlA,99.206%		0		0 / 10 (0%)		3	Extra_genes_wbbY_01_wbbY,99.73%;O3/O3a_01_manC,99.576%;O3/O3a_02_manB,99.123%
18174_4#7	Suspected non-susceptible to carbapenems	Germany	Urine	Colonization	Hospital Acquisition	K. pneumoniae sensu stricto (KpI)	14		18174_4#7_genomic.fna_blast.out	wbbY Found	1	wbbZ Found	1	18174_4#7_genomic	O1/O2v1	O1	Very high		1	0.9999	0 bp	7 / 7 (100%)	O1/O2v1_01_wzm,100.0%;O1/O2v1_02_wzt,100.0%;O1/O2v1_03_wbbM,100.0%;O1/O2v1_04_glf,100.0%;O1/O2v1_05_wbbN,100.0%;O1/O2v1_06_wbbO,100.0%;O1/O2v1_07_kfoC,100.0%		0		0 / 7 (0%)		3	Extra_genes_wbbY_01_wbbY,100.0%;O3b_01_manC,100.0%;O3/O3a_02_manB,98.904%
18174_4#75	Suspected non-susceptible to carbapenems	Germany	Urine	Infection	Unknown	K. pneumoniae sensu stricto (KpI)	530		18174_4#75_genomic.fna_blast.out	wbbY Found	1	wbbZ Found	1	18174_4#75_genomic	O1/O2v2	O1	Very high		1	0.9916	-2 bp	10 / 10 (100%)	O1/O2v2_01_wzm,100.0%;O1/O2v2_02_wzt,99.19%;O1/O2v2_03_wbbM,100.0%;O1/O2v2_04_glf,99.221%;O1/O2v2_05_wbbN,98.993%;O1/O2v2_06_wbbO,100.0%;O1/O2v2_07_kfoC,98.511%;O1/O2v2_08_gmlC,97.947%;O1/O2v2_09_gmlB,99.694%;O1/O2v2_10_gmlA,100.0%		0		0 / 10 (0%)		3	Extra_genes_wbbY_01_wbbY,99.595%;O3/O3a_01_manC,99.576%;O3/O3a_02_manB,98.904%
18174_4#81	A control isolate (susceptible)	Germany	Wound Secretion	Infection	Hospital Acquisition	K. pneumoniae sensu stricto (KpI)	1333*		18174_4#81_genomic.fna_blast.out	wbbY Found	1	wbbZ Found	1	18174_4#81_genomic	O1/O2v1	O1	Very high		1	0.9829	-2 bp	7 / 7 (100%)	O1/O2v1_01_wzm,100.0%;O1/O2v1_02_wzt,99.595%;O1/O2v1_03_wbbM,99.209%;O1/O2v1_04_glf,98.182%;O1/O2v1_05_wbbN,99.664%;O1/O2v1_06_wbbO,99.206%;O1/O2v1_07_kfoC,98.405%		0		0 / 7 (0%)		7	Extra_genes_wbbY_01_wbbY,100.0%;O3b_01_manC,100.0%;O3/O3a_02_manB,98.681%;O12_01_rfbB,97.746%;OL101_03_rfbD,98.653%;OL101_02_rfbA,97.222%;O12_04_rfbC,96.757%
18174_4#82	A control isolate (susceptible)	Germany	Wound Secretion	Infection	Unknown	K. pneumoniae sensu stricto (KpI)	542		18174_4#82_genomic.fna_blast.out	wbbY Found	1	wbbZ Found	1	18174_4#82_genomic	O1/O2v1	O1	Very high		1	0.9805	-2 bp	7 / 7 (100%)	O1/O2v1_01_wzm,100.0%;O1/O2v1_02_wzt,99.595%;O1/O2v1_03_wbbM,99.209%;O1/O2v1_04_glf,97.922%;O1/O2v1_05_wbbN,98.322%;O1/O2v1_06_wbbO,99.206%;O1/O2v1_07_kfoC,97.267%		0		0 / 7 (0%)		1	Extra_genes_wbbY_01_wbbY,100.0%
18174_4#83	A control isolate (susceptible)	Germany	Wound Secretion	Infection	Hospital Acquisition	K. pneumoniae sensu stricto (KpI)	831		18174_4#83_genomic.fna_blast.out	wbbY Found	1	wbbZ Found	1	18174_4#83_genomic	O1/O2v1	O1	Very high		1	0.9771	-2 bp	7 / 7 (100%)	O1/O2v1_01_wzm,100.0%;O1/O2v1_02_wzt,99.19%;O1/O2v1_03_wbbM,99.367%;O1/O2v1_04_glf,98.701%;O1/O2v1_05_wbbN,97.651%;O1/O2v1_06_wbbO,98.413%;O1/O2v1_07_kfoC,96.583%		0		0 / 7 (0%)		5	Extra_genes_wbbY_01_wbbY,99.73%;O12_01_rfbB,98.31%;OL101_03_rfbD,98.653%;OL101_02_rfbA,97.917%;O12_04_rfbC,97.838%
18174_4#86	A control isolate (susceptible)	Germany	Urine	Infection	Hospital Acquisition	K. pneumoniae sensu stricto (KpI)	15		18174_4#86_genomic.fna_blast.out	wbbY Found	1	wbbZ Found	1	18174_4#86_genomic	O1/O2v1	O1	Very high		1	0.9852	0 bp	7 / 7 (100%)	O1/O2v1_01_wzm,100.0%;O1/O2v1_02_wzt,99.595%;O1/O2v1_03_wbbM,99.367%;O1/O2v1_04_glf,99.221%;O1/O2v1_05_wbbN,98.322%;O1/O2v1_06_wbbO,99.206%;O1/O2v1_07_kfoC,98.633%		0		0 / 7 (0%)		3	Extra_genes_wbbY_01_wbbY,100.0%;O3b_01_manC,100.0%;O3/O3a_02_manB,98.904%
18174_4#88	A control isolate (susceptible)	Germany	Lower Respiratory Tract Secrection	Infection	Hospital Acquisition	K. pneumoniae sensu stricto (KpI)	48		18174_4#88_genomic.fna_blast.out	wbbY Found	1	wbbZ Found	1	18174_4#88_genomic	O1/O2v1	O1	Very high		1	0.9828	-2 bp	7 / 7 (100%)	O1/O2v1_01_wzm,100.0%;O1/O2v1_02_wzt,99.595%;O1/O2v1_03_wbbM,99.367%;O1/O2v1_04_glf,98.701%;O1/O2v1_05_wbbN,99.329%;O1/O2v1_06_wbbO,99.206%;O1/O2v1_07_kfoC,98.405%		0		0 / 7 (0%)		5	Extra_genes_wbbY_01_wbbY,99.865%;O12_01_rfbB,97.746%;OL101_03_rfbD,98.653%;OL101_02_rfbA,97.917%;O12_04_rfbC,97.838%
18174_4#9	Suspected non-susceptible to carbapenems	Germany	Lower Respiratory Tract Secrection	Unknown	Unknown	K. pneumoniae sensu stricto (KpI)	101		18174_4#9_genomic.fna_blast.out	wbbY Found	1	wbbZ Found	1	18174_4#9_genomic	O1/O2v1	O1	Very high		1	0.9802	-2 bp	7 / 7 (100%)	O1/O2v1_01_wzm,100.0%;O1/O2v1_02_wzt,99.19%;O1/O2v1_03_wbbM,99.367%;O1/O2v1_04_glf,98.961%;O1/O2v1_05_wbbN,98.658%;O1/O2v1_06_wbbO,99.471%;O1/O2v1_07_kfoC,96.583%		0		0 / 7 (0%)		5	Extra_genes_wbbY_01_wbbY,99.865%;O12_01_rfbB,98.028%;OL101_03_rfbD,98.653%;OL101_02_rfbA,97.917%;O12_04_rfbC,97.297%
18174_4#91	A control isolate (susceptible)	Germany	Wound Secretion	Infection	Hospital Acquisition	K. pneumoniae sensu stricto (KpI)	35		18174_4#91_genomic.fna_blast.out	wbbY Found	1	wbbZ Found	1	18174_4#91_genomic	O1/O2v1	O1	Very high		1	0.9999	0 bp	7 / 7 (100%)	O1/O2v1_01_wzm,100.0%;O1/O2v1_02_wzt,100.0%;O1/O2v1_03_wbbM,100.0%;O1/O2v1_04_glf,100.0%;O1/O2v1_05_wbbN,100.0%;O1/O2v1_06_wbbO,100.0%;O1/O2v1_07_kfoC,100.0%		0		0 / 7 (0%)		3	Extra_genes_wbbY_01_wbbY,100.0%;O3b_01_manC,100.0%;O3/O3a_02_manB,98.904%
18174_4#93	A control isolate (susceptible)	Norway	Urine	Infection	Community Onset	K. pneumoniae sensu stricto (KpI)	107		18174_4#93_genomic.fna_blast.out	wbbY Found	1	wbbZ Found	1	18174_4#93_genomic	O1/O2v1	O1	Very high		1	0.9773	-2 bp	7 / 7 (100%)	O1/O2v1_01_wzm,100.0%;O1/O2v1_02_wzt,99.19%;O1/O2v1_03_wbbM,99.367%;O1/O2v1_04_glf,98.442%;O1/O2v1_05_wbbN,97.651%;O1/O2v1_06_wbbO,98.677%;O1/O2v1_07_kfoC,96.583%		0		0 / 7 (0%)		5	Extra_genes_wbbY_01_wbbY,100.0%;O12_01_rfbB,98.31%;OL101_03_rfbD,98.653%;OL101_02_rfbA,97.917%;O12_04_rfbC,97.838%
18174_4#94	Suspected non-susceptible to carbapenems	Norway	Other (pancreas secretion)	Infection	Hospital Acquisition	K. pneumoniae sensu stricto (KpI)	101		18174_4#94_genomic.fna_blast.out	wbbY Found	1	wbbZ Found	1	18174_4#94_genomic	O1/O2v1	O1	Very high		1	0.9802	-2 bp	7 / 7 (100%)	O1/O2v1_01_wzm,100.0%;O1/O2v1_02_wzt,99.19%;O1/O2v1_03_wbbM,99.209%;O1/O2v1_04_glf,98.961%;O1/O2v1_05_wbbN,98.658%;O1/O2v1_06_wbbO,99.471%;O1/O2v1_07_kfoC,96.811%		0		0 / 7 (0%)		5	Extra_genes_wbbY_01_wbbY,99.865%;O12_01_rfbB,98.028%;OL101_03_rfbD,98.653%;OL101_02_rfbA,97.917%;O12_04_rfbC,97.297%
18174_5#100	A control isolate (susceptible)	Italy	Wound Secretion	Infection	Hospital Acquisition	K. pneumoniae sensu stricto (KpI)	395		18174_5#100_genomic.fna_blast.out	wbbY Found	1	wbbZ Found	1	18174_5#100_genomic	O1/O2v2	O1	Very high		1	0.9897	-2 bp	10 / 10 (100%)	O1/O2v2_01_wzm,100.0%;O1/O2v2_02_wzt,99.595%;O1/O2v2_03_wbbM,100.0%;O1/O2v2_04_glf,98.961%;O1/O2v2_05_wbbN,97.651%;O1/O2v2_06_wbbO,99.735%;O1/O2v2_07_kfoC,99.256%;O1/O2v2_08_gmlC,98.768%;O1/O2v2_09_gmlB,99.388%;O1/O2v2_10_gmlA,100.0%		0		0 / 10 (0%)		3	Extra_genes_wbbY_01_wbbY,99.73%;O3b_01_manC,99.153%;O3/O3a_02_manB,98.246%
18174_5#102	A control isolate (susceptible)	Italy	Lower Respiratory Tract Secrection	Colonization	Hospital Acquisition	K. pneumoniae sensu stricto (KpI)	15		18174_5#102_genomic.fna_blast.out	wbbY Found	1	wbbZ Found	1	18174_5#102_genomic	O1/O2v1	O1	Very high		1	0.9852	0 bp	7 / 7 (100%)	O1/O2v1_01_wzm,100.0%;O1/O2v1_02_wzt,99.595%;O1/O2v1_03_wbbM,99.367%;O1/O2v1_04_glf,99.221%;O1/O2v1_05_wbbN,98.322%;O1/O2v1_06_wbbO,99.206%;O1/O2v1_07_kfoC,98.633%		0		0 / 7 (0%)		3	Extra_genes_wbbY_01_wbbY,100.0%;O3b_01_manC,100.0%;O3/O3a_02_manB,98.904%
18174_5#108	A control isolate (susceptible)	Italy	Lower Respiratory Tract Secrection	Infection	Community Onset	K. pneumoniae sensu stricto (KpI)	25		18174_5#108_genomic.fna_blast.out	wbbY Found	1	wbbZ Found	1	18174_5#108_genomic	O1/O2v2	O1	Very high		1	0.992	0 bp	10 / 10 (100%)	O1/O2v2_01_wzm,100.0%;O1/O2v2_02_wzt,99.595%;O1/O2v2_03_wbbM,99.525%;O1/O2v2_04_glf,98.961%;O1/O2v2_05_wbbN,98.993%;O1/O2v2_06_wbbO,100.0%;O1/O2v2_07_kfoC,99.752%;O1/O2v2_08_gmlC,99.384%;O1/O2v2_09_gmlB,99.388%;O1/O2v2_10_gmlA,99.206%		0		0 / 10 (0%)		3	Extra_genes_wbbY_01_wbbY,99.73%;O3/O3a_01_manC,99.576%;O3/O3a_02_manB,99.123%
18174_5#11	A control isolate (susceptible)	Israel	Urine	Unknown	Unknown	K. pneumoniae sensu stricto (KpI)	1536		18174_5#11_genomic.fna_blast.out	wbbY Found	1	wbbZ Found	1	18174_5#11_genomic	O1/O2v1	O1	Very high		1	0.9831	0 bp	7 / 7 (100%)	O1/O2v1_01_wzm,100.0%;O1/O2v1_02_wzt,99.595%;O1/O2v1_03_wbbM,99.209%;O1/O2v1_04_glf,98.182%;O1/O2v1_05_wbbN,98.322%;O1/O2v1_06_wbbO,98.942%;O1/O2v1_07_kfoC,98.633%		0		0 / 7 (0%)		3	Extra_genes_wbbY_01_wbbY,100.0%;O3b_01_manC,100.0%;O3/O3a_02_manB,99.123%
18174_5#12	A control isolate (susceptible)	Israel	Urine	Unknown	Unknown	K. pneumoniae sensu stricto (KpI)	337		18174_5#12_genomic.fna_blast.out	wbbY Found	1	wbbZ Found	1	18174_5#12_genomic	O1/O2v2	O1	Very high		1	0.9659	-2 bp	10 / 10 (100%)	O1/O2v2_01_wzm,100.0%;O1/O2v2_02_wzt,97.976%;O1/O2v2_03_wbbM,98.259%;O1/O2v2_04_glf,98.701%;O1/O2v2_05_wbbN,98.993%;O1/O2v2_06_wbbO,99.469%;O1/O2v2_07_kfoC,97.27%;O1/O2v2_08_gmlC,95.072%;O1/O2v2_09_gmlB,98.471%;O1/O2v2_10_gmlA,97.619%		0		0 / 10 (0%)		3	Extra_genes_wbbY_01_wbbY,100.0%;OL104_01_manC,96.186%;OL104_02_manB,95.175%
18174_5#120	Suspected non-susceptible to carbapenems	Italy	Blood	Infection	Hospital Acquisition	K. pneumoniae sensu stricto (KpI)	101		18174_5#120_genomic.fna_blast.out	wbbY Found	1	wbbZ Found	1	18174_5#120_genomic	O1/O2v1	O1	Very high		1	0.9803	-2 bp	7 / 7 (100%)	O1/O2v1_01_wzm,100.0%;O1/O2v1_02_wzt,99.19%;O1/O2v1_03_wbbM,99.367%;O1/O2v1_04_glf,98.961%;O1/O2v1_05_wbbN,98.658%;O1/O2v1_06_wbbO,99.471%;O1/O2v1_07_kfoC,96.811%		0		0 / 7 (0%)		5	Extra_genes_wbbY_01_wbbY,99.865%;O12_01_rfbB,98.028%;OL101_03_rfbD,98.653%;OL101_02_rfbA,97.917%;O12_04_rfbC,97.297%
18174_5#123	A control isolate (susceptible)	Italy	Wound Secretion	Infection	Community Onset	K. pneumoniae sensu stricto (KpI)	39		18174_5#123_genomic.fna_blast.out	wbbY Found	1	wbbZ Found	1	18174_5#123_genomic	O1/O2v2	O1	Very high		1	0.9887	0 bp	10 / 10 (100%)	O1/O2v2_01_wzm,99.609%;O1/O2v2_02_wzt,100.0%;O1/O2v2_03_wbbM,99.684%;O1/O2v2_04_glf,98.961%;O1/O2v2_05_wbbN,98.993%;O1/O2v2_06_wbbO,99.735%;O1/O2v2_07_kfoC,99.256%;O1/O2v2_08_gmlC,97.741%;O1/O2v2_09_gmlB,99.083%;O1/O2v2_10_gmlA,100.0%		0		0 / 10 (0%)		3	Extra_genes_wbbY_01_wbbY,99.73%;O3b_01_manC,99.788%;O3/O3a_02_manB,98.904%
18174_5#124	Suspected non-susceptible to carbapenems	Italy	Blood	Infection	Hospital Acquisition	K. pneumoniae sensu stricto (KpI)	15		18174_5#124_genomic.fna_blast.out	wbbY Found	1	wbbZ Found	1	18174_5#124_genomic	O1/O2v1	O1	Good	?-	1	0.9853	n/a	6 / 7 (85.7%)	O1/O2v1_01_wzm,100.0%;O1/O2v1_02_wzt,99.595%;O1/O2v1_03_wbbM,99.367%;O1/O2v1_04_glf,99.221%;O1/O2v1_05_wbbN,98.322%;O1/O2v1_07_kfoC,98.633%	O1/O2v1_06_wbbO	0		0 / 7 (0%)		3	Extra_genes_wbbY_01_wbbY,100.0%;O3b_01_manC,100.0%;O3/O3a_02_manB,98.904%
18174_5#125	A control isolate (susceptible)	Italy	Other (vascular prosthesis)	Infection	Hospital Acquisition	K. pneumoniae sensu stricto (KpI)	784*		18174_5#125_genomic.fna_blast.out	wbbY Found	1	wbbZ Found	1	18174_5#125_genomic	O1/O2v2	O1	Very high		1	0.9837	0 bp	10 / 10 (100%)	O1/O2v2_01_wzm,100.0%;O1/O2v2_02_wzt,99.19%;O1/O2v2_03_wbbM,98.576%;O1/O2v2_04_glf,98.961%;O1/O2v2_05_wbbN,98.322%;O1/O2v2_06_wbbO,99.735%;O1/O2v2_07_kfoC,99.007%;O1/O2v2_08_gmlC,97.125%;O1/O2v2_09_gmlB,99.083%;O1/O2v2_10_gmlA,100.0%		0		0 / 10 (0%)		3	Extra_genes_wbbY_01_wbbY,99.865%;O3/O3a_01_manC,99.576%;O3/O3a_02_manB,99.123%
18174_5#129	A control isolate (susceptible)	Italy	Blood	Infection	Hospital Acquisition	K. pneumoniae sensu stricto (KpI)	15		18174_5#129_genomic.fna_blast.out	wbbY Found	1	wbbZ Found	1	18174_5#129_genomic	O1/O2v1	O1	Good	?-	1	0.9853	n/a	6 / 7 (85.7%)	O1/O2v1_01_wzm,100.0%;O1/O2v1_02_wzt,99.595%;O1/O2v1_03_wbbM,99.367%;O1/O2v1_04_glf,99.221%;O1/O2v1_05_wbbN,98.322%;O1/O2v1_07_kfoC,98.633%	O1/O2v1_06_wbbO	0		0 / 7 (0%)		3	Extra_genes_wbbY_01_wbbY,100.0%;O3b_01_manC,100.0%;O3/O3a_02_manB,98.904%
18174_5#134	A control isolate (susceptible)	Italy	Other (percutaneous abscess drainage)	Infection	Hospital Acquisition	K. pneumoniae sensu stricto (KpI)	107		18174_5#134_genomic.fna_blast.out	wbbY Found	1	wbbZ Found	1	18174_5#134_genomic	O1/O2v1	O1	Very high		1	0.9818	-2 bp	7 / 7 (100%)	O1/O2v1_01_wzm,100.0%;O1/O2v1_02_wzt,99.595%;O1/O2v1_03_wbbM,99.209%;O1/O2v1_04_glf,98.182%;O1/O2v1_05_wbbN,97.651%;O1/O2v1_06_wbbO,99.471%;O1/O2v1_07_kfoC,98.405%		0		0 / 7 (0%)		5	Extra_genes_wbbY_01_wbbY,100.0%;O12_01_rfbB,98.31%;OL101_03_rfbD,98.316%;OL101_02_rfbA,97.917%;O12_04_rfbC,97.838%
18174_5#137	A control isolate (susceptible)	Italy	Wound Secretion	Infection	Hospital Acquisition	K. pneumoniae sensu stricto (KpI)	Novel		18174_5#137_genomic.fna_blast.out	wbbY Found	1	wbbZ Found	1	18174_5#137_genomic	O1/O2v1	O1	Very high		1	0.98	-2 bp	7 / 7 (100%)	O1/O2v1_01_wzm,99.609%;O1/O2v1_02_wzt,99.595%;O1/O2v1_03_wbbM,99.367%;O1/O2v1_04_glf,97.922%;O1/O2v1_05_wbbN,98.322%;O1/O2v1_06_wbbO,99.206%;O1/O2v1_07_kfoC,96.811%		0		0 / 7 (0%)		5	Extra_genes_wbbY_01_wbbY,100.0%;O12_01_rfbB,98.31%;OL101_03_rfbD,98.653%;OL101_02_rfbA,97.569%;O12_04_rfbC,97.838%
18174_5#14	A control isolate (susceptible)	Israel	Urine	Unknown	Unknown	K. pneumoniae sensu stricto (KpI)	458*		18174_5#14_genomic.fna_blast.out	wbbY Found	1	wbbZ Found	1	18174_5#14_genomic	O1/O2v1	O1	Very high		1	0.9852	0 bp	7 / 7 (100%)	O1/O2v1_01_wzm,100.0%;O1/O2v1_02_wzt,99.595%;O1/O2v1_03_wbbM,99.367%;O1/O2v1_04_glf,99.221%;O1/O2v1_05_wbbN,98.322%;O1/O2v1_06_wbbO,99.206%;O1/O2v1_07_kfoC,98.633%		0		0 / 7 (0%)		3	Extra_genes_wbbY_01_wbbY,100.0%;O3b_01_manC,100.0%;O3/O3a_02_manB,98.904%
18174_5#147	A control isolate (susceptible)	Italy	Blood	Infection	Hospital Acquisition	K. pneumoniae sensu stricto (KpI)	15		18174_5#147_genomic.fna_blast.out	wbbY Found	1	wbbZ Found	1	18174_5#147_genomic	O1/O2v1	O1	Good	?-	1	0.9853	n/a	6 / 7 (85.7%)	O1/O2v1_01_wzm,100.0%;O1/O2v1_02_wzt,99.595%;O1/O2v1_03_wbbM,99.367%;O1/O2v1_04_glf,99.221%;O1/O2v1_05_wbbN,98.322%;O1/O2v1_07_kfoC,98.633%	O1/O2v1_06_wbbO	0		0 / 7 (0%)		3	Extra_genes_wbbY_01_wbbY,100.0%;O3b_01_manC,100.0%;O3/O3a_02_manB,98.904%
18174_5#156	A control isolate (susceptible)	Italy	Blood	Infection	Hospital Acquisition	K. pneumoniae sensu stricto (KpI)	416		18174_5#156_genomic.fna_blast.out	wbbY Found	1	wbbZ Found	1	18174_5#156_genomic	O1/O2v2	O1	Very high		1	0.9949	0 bp	10 / 10 (100%)	O1/O2v2_01_wzm,100.0%;O1/O2v2_02_wzt,99.19%;O1/O2v2_03_wbbM,99.525%;O1/O2v2_04_glf,98.961%;O1/O2v2_05_wbbN,98.993%;O1/O2v2_06_wbbO,100.0%;O1/O2v2_07_kfoC,99.752%;O1/O2v2_08_gmlC,100.0%;O1/O2v2_09_gmlB,100.0%;O1/O2v2_10_gmlA,99.206%		0		0 / 10 (0%)		3	Extra_genes_wbbY_01_wbbY,99.865%;O3b_01_manC,99.788%;O3/O3a_02_manB,99.123%
18174_5#20	A control isolate (susceptible)	Israel	Urine	Unknown	Unknown	K. pneumoniae sensu stricto (KpI)	39		18174_5#20_genomic.fna_blast.out	wbbY Found	1	wbbZ Found	1	18174_5#20_genomic	O1/O2v2	O1	Very high		1	0.9849	0 bp	10 / 10 (100%)	O1/O2v2_01_wzm,100.0%;O1/O2v2_02_wzt,99.19%;O1/O2v2_03_wbbM,98.418%;O1/O2v2_04_glf,98.701%;O1/O2v2_05_wbbN,97.987%;O1/O2v2_06_wbbO,99.735%;O1/O2v2_07_kfoC,98.511%;O1/O2v2_08_gmlC,97.536%;O1/O2v2_09_gmlB,99.083%;O1/O2v2_10_gmlA,100.0%		0		0 / 10 (0%)		5	Extra_genes_wbbY_01_wbbY,99.73%;O12_01_rfbB,97.746%;OL101_03_rfbD,98.316%;OL101_02_rfbA,96.875%;O12_04_rfbC,95.676%
18174_5#26	Suspected non-susceptible to carbapenems	Israel	Unknown	Unknown	Hospital Acquisition	K. pneumoniae sensu stricto (KpI)	383		18174_5#26_genomic.fna_blast.out	wbbY Found	1	wbbZ Found	1	18174_5#26_genomic	O1/O2v2	O1	Very high		1	0.9844	+6 bp	10 / 10 (100%)	O1/O2v2_01_wzm,100.0%;O1/O2v2_02_wzt,99.19%;O1/O2v2_03_wbbM,98.734%;O1/O2v2_04_glf,98.961%;O1/O2v2_05_wbbN,98.322%;O1/O2v2_06_wbbO,99.735%;O1/O2v2_07_kfoC,98.759%;O1/O2v2_08_gmlC,97.741%;O1/O2v2_09_gmlB,99.388%;O1/O2v2_10_gmlA,100.0%		0		0 / 10 (0%)		3	Extra_genes_wbbY_01_wbbY,99.595%;O3b_01_manC,99.364%;O3/O3a_02_manB,99.123%
18174_5#32	Suspected non-susceptible to carbapenems	Israel	Wound Secretion	Unknown	Hospital Acquisition	K. pneumoniae sensu stricto (KpI)	234		18174_5#32_genomic.fna_blast.out	wbbY Found	1	wbbZ Found	1	18174_5#32_genomic	O1/O2v2	O1	Very high		1	0.9953	0 bp	10 / 10 (100%)	O1/O2v2_01_wzm,100.0%;O1/O2v2_02_wzt,99.595%;O1/O2v2_03_wbbM,99.209%;O1/O2v2_04_glf,98.961%;O1/O2v2_05_wbbN,98.993%;O1/O2v2_06_wbbO,100.0%;O1/O2v2_07_kfoC,100.0%;O1/O2v2_08_gmlC,100.0%;O1/O2v2_09_gmlB,100.0%;O1/O2v2_10_gmlA,100.0%		0		0 / 10 (0%)		3	Extra_genes_wbbY_01_wbbY,99.46%;O3b_01_manC,99.788%;O3/O3a_02_manB,99.123%
18174_5#37	A control isolate (susceptible)	Israel	Wound Secretion	Unknown	Unknown	K. pneumoniae sensu stricto (KpI)	13		18174_5#37_genomic.fna_blast.out	wbbY Found	1	wbbZ Found	1	18174_5#37_genomic	O1/O2v2	O1	Very high		1	0.9873	0 bp	10 / 10 (100%)	O1/O2v2_01_wzm,100.0%;O1/O2v2_02_wzt,98.785%;O1/O2v2_03_wbbM,99.209%;O1/O2v2_04_glf,99.221%;O1/O2v2_05_wbbN,98.322%;O1/O2v2_06_wbbO,99.735%;O1/O2v2_07_kfoC,99.504%;O1/O2v2_08_gmlC,97.536%;O1/O2v2_09_gmlB,99.083%;O1/O2v2_10_gmlA,100.0%		0		0 / 10 (0%)		3	Extra_genes_wbbY_01_wbbY,99.865%;O3/O3a_01_manC,98.305%;O3b_02_manB,98.904%
18174_5#43	A control isolate (susceptible)	Israel	Urine	Unknown	Unknown	K. pneumoniae sensu stricto (KpI)	35		18174_5#43_genomic.fna_blast.out	wbbY Found	1	wbbZ Found	1	18174_5#43_genomic	O1/O2v1	O1	Very high		1	0.9809	-2 bp	7 / 7 (100%)	O1/O2v1_01_wzm,100.0%;O1/O2v1_02_wzt,99.595%;O1/O2v1_03_wbbM,99.367%;O1/O2v1_04_glf,97.922%;O1/O2v1_05_wbbN,98.322%;O1/O2v1_06_wbbO,99.206%;O1/O2v1_07_kfoC,97.267%		0		0 / 7 (0%)		1	Extra_genes_wbbY_01_wbbY,100.0%
18174_5#44	A control isolate (susceptible)	Israel	Blood	Infection	Unknown	K. pneumoniae sensu stricto (KpI)	4		18174_5#44_genomic.fna_blast.out	wbbY Found	1	wbbZ Found	1	18174_5#44_genomic	O1/O2v1	O1	Very high		1	0.987	-1 bp	7 / 7 (100%)	O1/O2v1_01_wzm,100.0%;O1/O2v1_02_wzt,100.0%;O1/O2v1_03_wbbM,99.842%;O1/O2v1_04_glf,99.481%;O1/O2v1_05_wbbN,97.987%;O1/O2v1_06_wbbO,97.884%;O1/O2v1_07_kfoC,99.544%		0		0 / 7 (0%)		3	Extra_genes_wbbY_01_wbbY,99.865%;O3b_01_manC,99.788%;O3/O3a_02_manB,98.904%
18174_5#48	Suspected non-susceptible to carbapenems	Israel	Urine	Unknown	Hospital Acquisition	K. pneumoniae sensu stricto (KpI)	395		18174_5#48_genomic.fna_blast.out	wbbY Found	1	wbbZ Found	1	18174_5#48_genomic	O1/O2v1	O1	Very high		1	0.9997	0 bp	7 / 7 (100%)	O1/O2v1_01_wzm,100.0%;O1/O2v1_02_wzt,100.0%;O1/O2v1_03_wbbM,100.0%;O1/O2v1_04_glf,100.0%;O1/O2v1_05_wbbN,100.0%;O1/O2v1_06_wbbO,100.0%;O1/O2v1_07_kfoC,100.0%		0		0 / 7 (0%)		3	Extra_genes_wbbY_01_wbbY,99.73%;O3b_01_manC,100.0%;O3/O3a_02_manB,98.904%
18174_5#5	A control isolate (susceptible)	Israel	Urine	Unknown	Unknown	K. pneumoniae sensu stricto (KpI)	348		18174_5#5_genomic.fna_blast.out	wbbY Found	1	wbbZ Found	1	18174_5#5_genomic	O1/O2v1	O1	Very high		1	0.9887	0 bp	7 / 7 (100%)	O1/O2v1_01_wzm,99.609%;O1/O2v1_02_wzt,100.0%;O1/O2v1_03_wbbM,99.684%;O1/O2v1_04_glf,98.442%;O1/O2v1_05_wbbN,100.0%;O1/O2v1_06_wbbO,99.206%;O1/O2v1_07_kfoC,99.089%		0		0 / 7 (0%)		3	Extra_genes_wbbY_01_wbbY,99.73%;O3b_01_manC,99.788%;O3/O3a_02_manB,98.904%
18174_5#56	Suspected non-susceptible to carbapenems	Israel	Urine	Unknown	Unknown	K. pneumoniae sensu stricto (KpI)	111		18174_5#56_genomic.fna_blast.out	wbbY Found	1	wbbZ Found	1	18174_5#56_genomic	O1/O2v2	O1	Good	?-	1	0.9928	n/a	9 / 10 (90%)	O1/O2v2_01_wzm,100.0%;O1/O2v2_02_wzt,99.595%;O1/O2v2_03_wbbM,100.0%;O1/O2v2_05_wbbN,98.993%;O1/O2v2_06_wbbO,99.735%;O1/O2v2_07_kfoC,98.759%;O1/O2v2_08_gmlC,98.973%;O1/O2v2_09_gmlB,99.694%;O1/O2v2_10_gmlA,100.0%	O1/O2v2_04_glf	0		0 / 10 (0%)		3	Extra_genes_wbbY_01_wbbY,99.73%;O3b_01_manC,99.788%;O3/O3a_02_manB,98.684%
18174_5#57	A control isolate (susceptible)	Israel	Urine	Unknown	Unknown	K. pneumoniae sensu stricto (KpI)	13		18174_5#57_genomic.fna_blast.out	wbbY Found	1	wbbZ Found	1	18174_5#57_genomic	O1/O2v2	O1	Very high		1	0.9873	0 bp	10 / 10 (100%)	O1/O2v2_01_wzm,100.0%;O1/O2v2_02_wzt,98.785%;O1/O2v2_03_wbbM,99.209%;O1/O2v2_04_glf,99.221%;O1/O2v2_05_wbbN,98.322%;O1/O2v2_06_wbbO,99.735%;O1/O2v2_07_kfoC,99.504%;O1/O2v2_08_gmlC,97.536%;O1/O2v2_09_gmlB,99.083%;O1/O2v2_10_gmlA,100.0%		0		0 / 10 (0%)		3	Extra_genes_wbbY_01_wbbY,99.865%;O3/O3a_01_manC,98.305%;O3b_02_manB,98.904%
18174_5#59	Suspected non-susceptible to carbapenems	Israel	Urine	Unknown	Unknown	K. pneumoniae sensu stricto (KpI)	101		18174_5#59_genomic.fna_blast.out	wbbY Found	1	wbbZ Found	1	18174_5#59_genomic	O1/O2v1	O1	Very high		1	0.9803	-2 bp	7 / 7 (100%)	O1/O2v1_01_wzm,100.0%;O1/O2v1_02_wzt,99.19%;O1/O2v1_03_wbbM,99.367%;O1/O2v1_04_glf,98.961%;O1/O2v1_05_wbbN,98.658%;O1/O2v1_06_wbbO,99.471%;O1/O2v1_07_kfoC,96.811%		0		0 / 7 (0%)		5	Extra_genes_wbbY_01_wbbY,99.865%;O12_01_rfbB,98.028%;OL101_03_rfbD,98.653%;OL101_02_rfbA,97.917%;O12_04_rfbC,97.297%
18174_5#62	A control isolate (susceptible)	Montenegro	Lower Respiratory Tract Secrection	Infection	Hospital Acquisition	K. pneumoniae sensu stricto (KpI)	15		18174_5#62_genomic.fna_blast.out	wbbY Found	1	wbbZ Found	1	18174_5#62_genomic	O1/O2v1	O1	Very high		1	0.9852	0 bp	7 / 7 (100%)	O1/O2v1_01_wzm,100.0%;O1/O2v1_02_wzt,99.595%;O1/O2v1_03_wbbM,99.367%;O1/O2v1_04_glf,99.221%;O1/O2v1_05_wbbN,98.322%;O1/O2v1_06_wbbO,99.206%;O1/O2v1_07_kfoC,98.633%		0		0 / 7 (0%)		3	Extra_genes_wbbY_01_wbbY,100.0%;O3b_01_manC,100.0%;O3/O3a_02_manB,98.904%
18174_5#66	A control isolate (susceptible)	Montenegro	Unknown	Colonization	Hospital Acquisition	K. pneumoniae sensu stricto (KpI)	29		18174_5#66_genomic.fna_blast.out	wbbY Found	1	wbbZ Found	1	18174_5#66_genomic	O1/O2v2	O1	Very high		1	0.9941	0 bp	10 / 10 (100%)	O1/O2v2_01_wzm,100.0%;O1/O2v2_02_wzt,99.595%;O1/O2v2_03_wbbM,99.525%;O1/O2v2_04_glf,98.961%;O1/O2v2_05_wbbN,98.993%;O1/O2v2_06_wbbO,99.735%;O1/O2v2_07_kfoC,99.504%;O1/O2v2_08_gmlC,100.0%;O1/O2v2_09_gmlB,100.0%;O1/O2v2_10_gmlA,100.0%		0		0 / 10 (0%)		3	Extra_genes_wbbY_01_wbbY,99.73%;O3b_01_manC,100.0%;O3/O3a_02_manB,99.123%
18174_5#67	A control isolate (susceptible)	Montenegro	Other (central venous catheter)	Unknown	Hospital Acquisition	K. pneumoniae sensu stricto (KpI)	15		18174_5#67_genomic.fna_blast.out	wbbY Found	1	wbbZ Found	1	18174_5#67_genomic	O1/O2v1	O1	Very high		1	0.9852	0 bp	7 / 7 (100%)	O1/O2v1_01_wzm,100.0%;O1/O2v1_02_wzt,99.595%;O1/O2v1_03_wbbM,99.367%;O1/O2v1_04_glf,99.221%;O1/O2v1_05_wbbN,98.322%;O1/O2v1_06_wbbO,99.206%;O1/O2v1_07_kfoC,98.633%		0		0 / 7 (0%)		3	Extra_genes_wbbY_01_wbbY,99.865%;O3b_01_manC,100.0%;O3/O3a_02_manB,98.904%
18174_5#69	A control isolate (susceptible)	Montenegro	Urine	Infection	Hospital Acquisition	K. pneumoniae sensu stricto (KpI)	29		18174_5#69_genomic.fna_blast.out	wbbY Found	1	wbbZ Found	1	18174_5#69_genomic	O1/O2v2	O1	Very high		1	0.9941	0 bp	10 / 10 (100%)	O1/O2v2_01_wzm,100.0%;O1/O2v2_02_wzt,99.595%;O1/O2v2_03_wbbM,99.525%;O1/O2v2_04_glf,98.961%;O1/O2v2_05_wbbN,98.993%;O1/O2v2_06_wbbO,99.735%;O1/O2v2_07_kfoC,99.504%;O1/O2v2_08_gmlC,100.0%;O1/O2v2_09_gmlB,100.0%;O1/O2v2_10_gmlA,100.0%		0		0 / 10 (0%)		3	Extra_genes_wbbY_01_wbbY,99.73%;O3b_01_manC,100.0%;O3/O3a_02_manB,99.123%
18174_5#72	A control isolate (susceptible)	Montenegro	Unknown	Colonization	Hospital Acquisition	K. pneumoniae sensu stricto (KpI)	101		18174_5#72_genomic.fna_blast.out	wbbY Found	1	wbbZ Found	1	18174_5#72_genomic	O1/O2v1	O1	Very high		1	0.9802	-2 bp	7 / 7 (100%)	O1/O2v1_01_wzm,100.0%;O1/O2v1_02_wzt,99.19%;O1/O2v1_03_wbbM,99.209%;O1/O2v1_04_glf,98.961%;O1/O2v1_05_wbbN,98.658%;O1/O2v1_06_wbbO,99.471%;O1/O2v1_07_kfoC,96.811%		0		0 / 7 (0%)		5	Extra_genes_wbbY_01_wbbY,99.865%;O12_01_rfbB,98.028%;OL101_03_rfbD,98.653%;OL101_02_rfbA,97.917%;O12_04_rfbC,97.297%
18174_5#74	A control isolate (susceptible)	Montenegro	Wound Secretion	Infection	Hospital Acquisition	K. pneumoniae sensu stricto (KpI)	15		18174_5#74_genomic.fna_blast.out	wbbY Found	1	wbbZ Found	1	18174_5#74_genomic	O1/O2v1	O1	Very high		1	0.9852	0 bp	7 / 7 (100%)	O1/O2v1_01_wzm,100.0%;O1/O2v1_02_wzt,99.595%;O1/O2v1_03_wbbM,99.367%;O1/O2v1_04_glf,99.221%;O1/O2v1_05_wbbN,98.322%;O1/O2v1_06_wbbO,99.206%;O1/O2v1_07_kfoC,98.633%		0		0 / 7 (0%)		3	Extra_genes_wbbY_01_wbbY,99.865%;O3b_01_manC,100.0%;O3/O3a_02_manB,98.904%
18174_5#75	A control isolate (susceptible)	Montenegro	Blood	Infection	Hospital Acquisition	K. pneumoniae sensu stricto (KpI)	15		18174_5#75_genomic.fna_blast.out	wbbY Found	1	wbbZ Found	1	18174_5#75_genomic	O1/O2v1	O1	Very high		1	0.9852	0 bp	7 / 7 (100%)	O1/O2v1_01_wzm,100.0%;O1/O2v1_02_wzt,99.595%;O1/O2v1_03_wbbM,99.367%;O1/O2v1_04_glf,99.221%;O1/O2v1_05_wbbN,98.322%;O1/O2v1_06_wbbO,99.206%;O1/O2v1_07_kfoC,98.633%		0		0 / 7 (0%)		3	Extra_genes_wbbY_01_wbbY,99.865%;O3b_01_manC,100.0%;O3/O3a_02_manB,98.904%
18174_5#93	A control isolate (susceptible)	Italy	Lower Respiratory Tract Secrection	Infection	Hospital Acquisition	K. pneumoniae sensu stricto (KpI)	101		18174_5#93_genomic.fna_blast.out	wbbY Found	1	wbbZ Found	1	18174_5#93_genomic	O1/O2v1	O1	Very high		1	0.9803	-2 bp	7 / 7 (100%)	O1/O2v1_01_wzm,100.0%;O1/O2v1_02_wzt,99.19%;O1/O2v1_03_wbbM,99.367%;O1/O2v1_04_glf,98.961%;O1/O2v1_05_wbbN,98.658%;O1/O2v1_06_wbbO,99.471%;O1/O2v1_07_kfoC,96.811%		0		0 / 7 (0%)		5	Extra_genes_wbbY_01_wbbY,99.865%;O12_01_rfbB,98.028%;OL101_03_rfbD,98.653%;OL101_02_rfbA,97.917%;O12_04_rfbC,97.297%
18174_6#1	A control isolate (susceptible)	Italy	Urine	Infection	Hospital Acquisition	K. pneumoniae sensu stricto (KpI)	15		18174_6#1_genomic.fna_blast.out	wbbY Found	1	wbbZ Found	1	18174_6#1_genomic	O1/O2v1	O1	Good	?-	1	0.9853	n/a	6 / 7 (85.7%)	O1/O2v1_01_wzm,100.0%;O1/O2v1_02_wzt,99.595%;O1/O2v1_03_wbbM,99.367%;O1/O2v1_04_glf,99.221%;O1/O2v1_05_wbbN,98.322%;O1/O2v1_07_kfoC,98.633%	O1/O2v1_06_wbbO	0		0 / 7 (0%)		3	Extra_genes_wbbY_01_wbbY,100.0%;O3b_01_manC,100.0%;O3/O3a_02_manB,98.904%
18174_6#10	A control isolate (susceptible)	Italy	Urine	Infection	Community Onset	K. pneumoniae sensu stricto (KpI)	20		18174_6#10_genomic.fna_blast.out	wbbY Found	1	wbbZ Found	1	18174_6#10_genomic	O1/O2v2	O1	Very high		1	0.9838	0 bp	10 / 10 (100%)	O1/O2v2_01_wzm,100.0%;O1/O2v2_02_wzt,99.19%;O1/O2v2_03_wbbM,98.576%;O1/O2v2_04_glf,98.961%;O1/O2v2_05_wbbN,98.322%;O1/O2v2_06_wbbO,99.735%;O1/O2v2_07_kfoC,99.007%;O1/O2v2_08_gmlC,96.92%;O1/O2v2_09_gmlB,99.083%;O1/O2v2_10_gmlA,100.0%		0		0 / 10 (0%)		3	Extra_genes_wbbY_01_wbbY,99.73%;O3b_01_manC,100.0%;O3/O3a_02_manB,98.904%
18174_6#101	A control isolate (susceptible)	Italy	Urine	Unknown	Community Onset	K. pneumoniae sensu stricto (KpI)	111		18174_6#101_genomic.fna_blast.out	wbbY Found	1	wbbZ Found	1	18174_6#101_genomic	O1/O2v2	O1	Very high		1	0.9925	-2 bp	10 / 10 (100%)	O1/O2v2_01_wzm,100.0%;O1/O2v2_02_wzt,99.595%;O1/O2v2_03_wbbM,100.0%;O1/O2v2_04_glf,99.221%;O1/O2v2_05_wbbN,98.993%;O1/O2v2_06_wbbO,99.735%;O1/O2v2_07_kfoC,98.511%;O1/O2v2_08_gmlC,98.973%;O1/O2v2_09_gmlB,99.694%;O1/O2v2_10_gmlA,100.0%		0		0 / 10 (0%)		3	Extra_genes_wbbY_01_wbbY,99.73%;O3b_01_manC,99.788%;O3/O3a_02_manB,98.684%
18174_6#102	A control isolate (susceptible)	Italy	Lower Respiratory Tract Secrection	Colonization	Hospital Acquisition	K. pneumoniae sensu stricto (KpI)	15		18174_6#102_genomic.fna_blast.out	wbbY Found	1	wbbZ Found	1	18174_6#102_genomic	O1/O2v1	O1	Very high		1	0.9852	0 bp	7 / 7 (100%)	O1/O2v1_01_wzm,100.0%;O1/O2v1_02_wzt,99.595%;O1/O2v1_03_wbbM,99.367%;O1/O2v1_04_glf,99.221%;O1/O2v1_05_wbbN,98.322%;O1/O2v1_06_wbbO,99.206%;O1/O2v1_07_kfoC,98.633%		0		0 / 7 (0%)		3	Extra_genes_wbbY_01_wbbY,100.0%;O3b_01_manC,100.0%;O3/O3a_02_manB,98.904%
18174_6#105	Suspected non-susceptible to carbapenems	Italy	Blood	Infection	Hospital Acquisition	K. pneumoniae sensu stricto (KpI)	101		18174_6#105_genomic.fna_blast.out	wbbY Found	1	wbbZ Found	1	18174_6#105_genomic	O1/O2v1	O1	Very high		1	0.9803	-2 bp	7 / 7 (100%)	O1/O2v1_01_wzm,100.0%;O1/O2v1_02_wzt,99.19%;O1/O2v1_03_wbbM,99.367%;O1/O2v1_04_glf,98.961%;O1/O2v1_05_wbbN,98.658%;O1/O2v1_06_wbbO,99.471%;O1/O2v1_07_kfoC,96.811%		0		0 / 7 (0%)		5	Extra_genes_wbbY_01_wbbY,99.865%;O12_01_rfbB,98.028%;OL101_03_rfbD,98.653%;OL101_02_rfbA,97.917%;O12_04_rfbC,97.297%
18174_6#106	A control isolate (susceptible)	Italy	Lower Respiratory Tract Secrection	Colonization	Hospital Acquisition	K. pneumoniae sensu stricto (KpI)	15*		18174_6#106_genomic.fna_blast.out	wbbY Found	1	wbbZ Found	1	18174_6#106_genomic	O1/O2v1	O1	Very high		1	0.9852	0 bp	7 / 7 (100%)	O1/O2v1_01_wzm,100.0%;O1/O2v1_02_wzt,99.595%;O1/O2v1_03_wbbM,99.367%;O1/O2v1_04_glf,99.221%;O1/O2v1_05_wbbN,98.322%;O1/O2v1_06_wbbO,99.206%;O1/O2v1_07_kfoC,98.633%		0		0 / 7 (0%)		3	Extra_genes_wbbY_01_wbbY,100.0%;O3b_01_manC,100.0%;O3/O3a_02_manB,98.904%
18174_6#111	A control isolate (susceptible)	Italy	Blood	Infection	Hospital Acquisition	K. pneumoniae sensu stricto (KpI)	15		18174_6#111_genomic.fna_blast.out	wbbY Found	1	wbbZ Found	1	18174_6#111_genomic	O1/O2v2	O1	Very high		1	0.9851	0 bp	10 / 10 (100%)	O1/O2v2_01_wzm,100.0%;O1/O2v2_02_wzt,99.19%;O1/O2v2_03_wbbM,98.734%;O1/O2v2_04_glf,99.74%;O1/O2v2_05_wbbN,98.322%;O1/O2v2_06_wbbO,98.939%;O1/O2v2_07_kfoC,99.007%;O1/O2v2_08_gmlC,97.741%;O1/O2v2_09_gmlB,99.388%;O1/O2v2_10_gmlA,100.0%		0		0 / 10 (0%)		1	Extra_genes_wbbY_01_wbbY,100.0%
18174_6#112	Suspected non-susceptible to carbapenems	Italy	Blood	Infection	Hospital Acquisition	K. pneumoniae sensu stricto (KpI)	101		18174_6#112_genomic.fna_blast.out	wbbY Found	1	wbbZ Found	1	18174_6#112_genomic	O1/O2v1	O1	Very high		1	0.9803	-2 bp	7 / 7 (100%)	O1/O2v1_01_wzm,100.0%;O1/O2v1_02_wzt,99.19%;O1/O2v1_03_wbbM,99.367%;O1/O2v1_04_glf,98.961%;O1/O2v1_05_wbbN,98.658%;O1/O2v1_06_wbbO,99.471%;O1/O2v1_07_kfoC,96.811%		0		0 / 7 (0%)		5	Extra_genes_wbbY_01_wbbY,99.865%;O12_01_rfbB,98.028%;OL101_03_rfbD,98.653%;OL101_02_rfbA,97.917%;O12_04_rfbC,97.297%
18174_6#114	Suspected non-susceptible to carbapenems	Italy	Blood	Infection	Hospital Acquisition	K. pneumoniae sensu stricto (KpI)	101		18174_6#114_genomic.fna_blast.out	wbbY Found	1	wbbZ Found	1	18174_6#114_genomic	O1/O2v1	O1	Very high		1	0.9803	-2 bp	7 / 7 (100%)	O1/O2v1_01_wzm,100.0%;O1/O2v1_02_wzt,99.19%;O1/O2v1_03_wbbM,99.367%;O1/O2v1_04_glf,98.961%;O1/O2v1_05_wbbN,98.658%;O1/O2v1_06_wbbO,99.471%;O1/O2v1_07_kfoC,96.811%		0		0 / 7 (0%)		5	Extra_genes_wbbY_01_wbbY,99.865%;O12_01_rfbB,98.028%;OL101_03_rfbD,98.653%;OL101_02_rfbA,97.917%;O12_04_rfbC,97.297%
18174_6#117	A control isolate (susceptible)	Italy	Urine	Infection	Community Onset	K. pneumoniae sensu stricto (KpI)	180		18174_6#117_genomic.fna_blast.out	wbbY Found	1	wbbZ Found	1	18174_6#117_genomic	O1/O2v1	O1	Very high		1	0.9849	0 bp	7 / 7 (100%)	O1/O2v1_01_wzm,100.0%;O1/O2v1_02_wzt,99.19%;O1/O2v1_03_wbbM,99.367%;O1/O2v1_04_glf,99.221%;O1/O2v1_05_wbbN,98.322%;O1/O2v1_06_wbbO,99.206%;O1/O2v1_07_kfoC,98.633%		0		0 / 7 (0%)		5	Extra_genes_wbbY_01_wbbY,100.0%;O12_01_rfbB,98.028%;OL101_03_rfbD,98.316%;OL101_02_rfbA,97.222%;O12_04_rfbC,96.757%
18174_6#119	A control isolate (susceptible)	Italy	Urine	Infection	Community Onset	K. pneumoniae sensu stricto (KpI)	14		18174_6#119_genomic.fna_blast.out	wbbY Found	1	wbbZ Found	1	18174_6#119_genomic	O1/O2v1	O1	Very high		1	0.9999	0 bp	7 / 7 (100%)	O1/O2v1_01_wzm,100.0%;O1/O2v1_02_wzt,100.0%;O1/O2v1_03_wbbM,100.0%;O1/O2v1_04_glf,100.0%;O1/O2v1_05_wbbN,100.0%;O1/O2v1_06_wbbO,100.0%;O1/O2v1_07_kfoC,100.0%		0		0 / 7 (0%)		3	Extra_genes_wbbY_01_wbbY,100.0%;O3b_01_manC,100.0%;O3/O3a_02_manB,98.904%
18174_6#127	A control isolate (susceptible)	Italy	Blood	Infection	Hospital Acquisition	K. pneumoniae sensu stricto (KpI)	881		18174_6#127_genomic.fna_blast.out	wbbY Found	1	wbbZ Found	1	18174_6#127_genomic	O1/O2v2	O1	Very high		1	0.9898	0 bp	10 / 10 (100%)	O1/O2v2_01_wzm,100.0%;O1/O2v2_02_wzt,99.595%;O1/O2v2_03_wbbM,99.842%;O1/O2v2_04_glf,98.961%;O1/O2v2_05_wbbN,97.651%;O1/O2v2_06_wbbO,99.735%;O1/O2v2_07_kfoC,99.256%;O1/O2v2_08_gmlC,98.768%;O1/O2v2_09_gmlB,99.083%;O1/O2v2_10_gmlA,99.206%		0		0 / 10 (0%)		3	Extra_genes_wbbY_01_wbbY,99.73%;O3/O3a_01_manC,99.576%;O3/O3a_02_manB,99.123%
18174_6#129	A control isolate (susceptible)	Italy	Blood	Infection	Hospital Acquisition	K. pneumoniae sensu stricto (KpI)	461		18174_6#129_genomic.fna_blast.out	wbbY Found	1	wbbZ Found	1	18174_6#129_genomic	O1/O2v1	O1	Very high		1	0.9845	0 bp	7 / 7 (100%)	O1/O2v1_01_wzm,100.0%;O1/O2v1_02_wzt,99.19%;O1/O2v1_03_wbbM,99.051%;O1/O2v1_04_glf,97.922%;O1/O2v1_05_wbbN,97.315%;O1/O2v1_06_wbbO,99.206%;O1/O2v1_07_kfoC,99.772%		0		0 / 7 (0%)		1	Extra_genes_wbbY_01_wbbY,100.0%
18174_6#140	A control isolate (susceptible)	Italy	Blood	Infection	Hospital Acquisition	K. pneumoniae sensu stricto (KpI)	1536		18174_6#140_genomic.fna_blast.out	wbbY Found	1	wbbZ Found	1	18174_6#140_genomic	O1/O2v1	O1	Very high		1	0.9833	0 bp	7 / 7 (100%)	O1/O2v1_01_wzm,100.0%;O1/O2v1_02_wzt,99.595%;O1/O2v1_03_wbbM,99.209%;O1/O2v1_04_glf,98.182%;O1/O2v1_05_wbbN,98.322%;O1/O2v1_06_wbbO,98.942%;O1/O2v1_07_kfoC,98.633%		0		0 / 7 (0%)		3	Extra_genes_wbbY_01_wbbY,100.0%;O3b_01_manC,100.0%;O3/O3a_02_manB,99.123%
18174_6#148	A control isolate (susceptible)	Italy	Urine	Infection	Hospital Acquisition	K. pneumoniae sensu stricto (KpI)	461*		18174_6#148_genomic.fna_blast.out	wbbY Found	1	wbbZ Found	1	18174_6#148_genomic	O1/O2v1	O1	Very high		1	0.9846	0 bp	7 / 7 (100%)	O1/O2v1_01_wzm,100.0%;O1/O2v1_02_wzt,99.595%;O1/O2v1_03_wbbM,99.051%;O1/O2v1_04_glf,97.922%;O1/O2v1_05_wbbN,97.315%;O1/O2v1_06_wbbO,99.206%;O1/O2v1_07_kfoC,99.772%		0		0 / 7 (0%)		1	Extra_genes_wbbY_01_wbbY,100.0%
18174_6#16	A control isolate (susceptible)	Italy	Urine	Infection	Community Onset	K. pneumoniae sensu stricto (KpI)	15		18174_6#16_genomic.fna_blast.out	wbbY Found	1	wbbZ Found	1	18174_6#16_genomic	O1/O2v1	O1	Good	?	1	0.9853	n/a	7 / 7 (100%)	O1/O2v1_01_wzm,100.0%;O1/O2v1_02_wzt,99.595%;O1/O2v1_03_wbbM,99.367%;O1/O2v1_04_glf,99.221%;O1/O2v1_05_wbbN,98.322%;O1/O2v1_06_wbbO,98.017%;O1/O2v1_07_kfoC,98.633%		0		0 / 7 (0%)		4	Extra_genes_wbbY_01_wbbY,100.0%;O3b_01_manC,100.0%;O3/O3a_02_manB,98.904%;O1/O2v2_10_gmlA,100.0%
18174_6#161	A control isolate (susceptible)	Italy	Urine	Infection	Community Onset	K. pneumoniae sensu stricto (KpI)	514		18174_6#161_genomic.fna_blast.out	wbbY Found	1	wbbZ Found	1	18174_6#161_genomic	O1/O2v1	O1	Good	?-	1	0.9807	n/a	6 / 7 (85.7%)	O1/O2v1_01_wzm,100.0%;O1/O2v1_02_wzt,99.595%;O1/O2v1_03_wbbM,99.367%;O1/O2v1_04_glf,97.922%;O1/O2v1_06_wbbO,99.206%;O1/O2v1_07_kfoC,96.811%	O1/O2v1_05_wbbN	0		0 / 7 (0%)		3	Extra_genes_wbbY_01_wbbY,99.73%;O3b_01_manC,100.0%;O3/O3a_02_manB,99.123%
18174_6#29	A control isolate (susceptible)	Italy	Blood	Infection	Hospital Acquisition	K. pneumoniae sensu stricto (KpI)	20		18174_6#29_genomic.fna_blast.out	wbbY Found	1	wbbZ Found	1	18174_6#29_genomic	O1/O2v1	O1	Very high		1	0.9839	0 bp	7 / 7 (100%)	O1/O2v1_01_wzm,100.0%;O1/O2v1_02_wzt,99.595%;O1/O2v1_03_wbbM,99.209%;O1/O2v1_04_glf,98.182%;O1/O2v1_05_wbbN,97.987%;O1/O2v1_06_wbbO,99.471%;O1/O2v1_07_kfoC,98.405%		0		0 / 7 (0%)		3	Extra_genes_wbbY_01_wbbY,99.73%;O3b_01_manC,100.0%;O3/O3a_02_manB,98.904%
18174_6#41	A control isolate (susceptible)	Italy	Blood	Infection	Hospital Acquisition	K. pneumoniae sensu stricto (KpI)	985		18174_6#41_genomic.fna_blast.out	wbbY Found	1	wbbZ Found	1	18174_6#41_genomic	O1/O2v2	O1	Very high		1	0.994	0 bp	10 / 10 (100%)	O1/O2v2_01_wzm,100.0%;O1/O2v2_02_wzt,99.595%;O1/O2v2_03_wbbM,99.525%;O1/O2v2_04_glf,98.961%;O1/O2v2_05_wbbN,98.993%;O1/O2v2_06_wbbO,99.735%;O1/O2v2_07_kfoC,99.504%;O1/O2v2_08_gmlC,100.0%;O1/O2v2_09_gmlB,100.0%;O1/O2v2_10_gmlA,100.0%		0		0 / 10 (0%)		3	Extra_genes_wbbY_01_wbbY,99.73%;O3b_01_manC,99.788%;O3/O3a_02_manB,98.904%
18174_6#43	A control isolate (susceptible)	Italy	Puncture Fluids	Infection	Hospital Acquisition	K. pneumoniae sensu stricto (KpI)	Novel		18174_6#43_genomic.fna_blast.out	wbbY Found	1	wbbZ Found	1	18174_6#43_genomic	O1/O2v1	O1	Very high		1	0.9779	-2 bp	7 / 7 (100%)	O1/O2v1_01_wzm,100.0%;O1/O2v1_02_wzt,99.19%;O1/O2v1_03_wbbM,99.367%;O1/O2v1_04_glf,98.442%;O1/O2v1_05_wbbN,97.651%;O1/O2v1_06_wbbO,98.677%;O1/O2v1_07_kfoC,96.583%		0		0 / 7 (0%)		5	Extra_genes_wbbY_01_wbbY,100.0%;O12_01_rfbB,92.676%;OL102_02_rfbA,94.828%;OL102_03_rfbD,92.593%;O12_04_rfbC,92.432%
18174_6#5	A control isolate (susceptible)	Italy	Urine	Infection	Hospital Acquisition	K. pneumoniae sensu stricto (KpI)	14		18174_6#5_genomic.fna_blast.out	wbbY Found	1	wbbZ Found	1	18174_6#5_genomic	O1/O2v1	O1	Very high		1	0.9996	0 bp	7 / 7 (100%)	O1/O2v1_01_wzm,100.0%;O1/O2v1_02_wzt,99.595%;O1/O2v1_03_wbbM,100.0%;O1/O2v1_04_glf,100.0%;O1/O2v1_05_wbbN,100.0%;O1/O2v1_06_wbbO,100.0%;O1/O2v1_07_kfoC,100.0%		0		0 / 7 (0%)		3	Extra_genes_wbbY_01_wbbY,100.0%;O3b_01_manC,100.0%;O3/O3a_02_manB,98.904%
18174_6#50	A control isolate (susceptible)	Italy	Other (skin swab)	Colonization	Hospital Acquisition	K. pneumoniae sensu stricto (KpI)	133		18174_6#50_genomic.fna_blast.out	wbbY Found	1	wbbZ Found	1	18174_6#50_genomic	O1/O2v1	O1	Very high		1	0.9841	0 bp	7 / 7 (100%)	O1/O2v1_01_wzm,100.0%;O1/O2v1_02_wzt,99.595%;O1/O2v1_03_wbbM,99.367%;O1/O2v1_04_glf,98.182%;O1/O2v1_05_wbbN,97.987%;O1/O2v1_06_wbbO,99.471%;O1/O2v1_07_kfoC,98.633%		0		0 / 7 (0%)		3	Extra_genes_wbbY_01_wbbY,100.0%;O3b_01_manC,100.0%;O3/O3a_02_manB,98.904%
18174_6#55	A control isolate (susceptible)	Italy	Other (drainage)	Infection	Hospital Acquisition	K. pneumoniae sensu stricto (KpI)	23		18174_6#55_genomic.fna_blast.out	wbbY Found	1	wbbZ Found	1	18174_6#55_genomic	O1/O2v2	O1	Very high		1	0.9913	-2 bp	10 / 10 (100%)	O1/O2v2_01_wzm,100.0%;O1/O2v2_02_wzt,99.595%;O1/O2v2_03_wbbM,99.367%;O1/O2v2_04_glf,98.442%;O1/O2v2_05_wbbN,98.658%;O1/O2v2_06_wbbO,100.0%;O1/O2v2_07_kfoC,99.007%;O1/O2v2_08_gmlC,98.563%;O1/O2v2_09_gmlB,99.694%;O1/O2v2_10_gmlA,100.0%		0		0 / 10 (0%)		3	Extra_genes_wbbY_01_wbbY,100.0%;O3b_01_manC,99.576%;O3/O3a_02_manB,99.123%
18174_6#59	A control isolate (susceptible)	Italy	Urine	Infection	Community Onset	K. pneumoniae sensu stricto (KpI)	1013		18174_6#59_genomic.fna_blast.out	wbbY Found	1	wbbZ Found	1	18174_6#59_genomic	O1/O2v1	O1	Very high		1	0.9869	0 bp	7 / 7 (100%)	O1/O2v1_01_wzm,100.0%;O1/O2v1_02_wzt,99.595%;O1/O2v1_03_wbbM,99.525%;O1/O2v1_04_glf,98.701%;O1/O2v1_05_wbbN,100.0%;O1/O2v1_06_wbbO,99.206%;O1/O2v1_07_kfoC,98.633%		0		0 / 7 (0%)		3	Extra_genes_wbbY_01_wbbY,99.865%;O3b_01_manC,99.788%;O3/O3a_02_manB,98.684%
18174_6#68	A control isolate (susceptible)	Italy	Lower Respiratory Tract Secrection	Unknown	Hospital Acquisition	K. pneumoniae sensu stricto (KpI)	380		18174_6#68_genomic.fna_blast.out	wbbY Found	1	wbbZ Found	1	18174_6#68_genomic	O1/O2v1	O1	Very high		1	0.9995	0 bp	7 / 7 (100%)	O1/O2v1_01_wzm,100.0%;O1/O2v1_02_wzt,100.0%;O1/O2v1_03_wbbM,100.0%;O1/O2v1_04_glf,100.0%;O1/O2v1_05_wbbN,99.664%;O1/O2v1_06_wbbO,100.0%;O1/O2v1_07_kfoC,100.0%		0		0 / 7 (0%)		3	Extra_genes_wbbY_01_wbbY,100.0%;O3b_01_manC,100.0%;O3/O3a_02_manB,98.904%
18174_6#70	A control isolate (susceptible)	Italy	Blood	Unknown	Community Onset	K. pneumoniae sensu stricto (KpI)	449		18174_6#70_genomic.fna_blast.out	wbbY Found	1	wbbZ Found	1	18174_6#70_genomic	O1/O2v1	O1	Very high		1	0.9811	-2 bp	7 / 7 (100%)	O1/O2v1_01_wzm,100.0%;O1/O2v1_02_wzt,99.595%;O1/O2v1_03_wbbM,99.367%;O1/O2v1_04_glf,98.182%;O1/O2v1_05_wbbN,98.322%;O1/O2v1_06_wbbO,99.206%;O1/O2v1_07_kfoC,97.267%		0		0 / 7 (0%)		1	Extra_genes_wbbY_01_wbbY,100.0%
18174_6#72	A control isolate (susceptible)	Italy	Other (central venous catheter)	Unknown	Community Onset	K. pneumoniae sensu stricto (KpI)	35		18174_6#72_genomic.fna_blast.out	wbbY Found	1	wbbZ Found	1	18174_6#72_genomic	O1/O2v1	O1	Very high		1	0.9851	0 bp	7 / 7 (100%)	O1/O2v1_01_wzm,99.609%;O1/O2v1_02_wzt,99.595%;O1/O2v1_03_wbbM,99.209%;O1/O2v1_04_glf,99.221%;O1/O2v1_05_wbbN,98.322%;O1/O2v1_06_wbbO,99.206%;O1/O2v1_07_kfoC,98.633%		0		0 / 7 (0%)		3	Extra_genes_wbbY_01_wbbY,100.0%;O3/O3a_01_manC,99.576%;O3/O3a_02_manB,98.904%
18174_6#8	A control isolate (susceptible)	Italy	Blood	Infection	Community Onset	K. pneumoniae sensu stricto (KpI)	20		18174_6#8_genomic.fna_blast.out	wbbY Found	1	wbbZ Found	1	18174_6#8_genomic	O1/O2v2	O1	Very high		1	0.9837	0 bp	10 / 10 (100%)	O1/O2v2_01_wzm,100.0%;O1/O2v2_02_wzt,99.19%;O1/O2v2_03_wbbM,98.576%;O1/O2v2_04_glf,98.961%;O1/O2v2_05_wbbN,98.322%;O1/O2v2_06_wbbO,99.735%;O1/O2v2_07_kfoC,99.007%;O1/O2v2_08_gmlC,96.92%;O1/O2v2_09_gmlB,99.083%;O1/O2v2_10_gmlA,100.0%		0		0 / 10 (0%)		3	Extra_genes_wbbY_01_wbbY,99.73%;O3b_01_manC,100.0%;O3/O3a_02_manB,98.904%
18174_6#97	A control isolate (susceptible)	Italy	Urine	Unknown	Community Onset	K. pneumoniae sensu stricto (KpI)	25		18174_6#97_genomic.fna_blast.out	wbbY Found	1	wbbZ Found	1	18174_6#97_genomic	O1/O2v2	O1	Good	?-	1	0.9917	n/a	9 / 10 (90%)	O1/O2v2_01_wzm,100.0%;O1/O2v2_03_wbbM,99.525%;O1/O2v2_04_glf,98.961%;O1/O2v2_05_wbbN,98.993%;O1/O2v2_06_wbbO,100.0%;O1/O2v2_07_kfoC,99.752%;O1/O2v2_08_gmlC,99.384%;O1/O2v2_09_gmlB,99.388%;O1/O2v2_10_gmlA,99.206%	O1/O2v2_02_wzt	0		0 / 10 (0%)		3	Extra_genes_wbbY_01_wbbY,99.73%;O3/O3a_01_manC,99.576%;O3/O3a_02_manB,99.123%
18174_7#1	Suspected non-susceptible to carbapenems	Italy	Urine	Infection	Community Onset	K. pneumoniae sensu stricto (KpI)	101		18174_7#1_genomic.fna_blast.out	wbbY Found	1	wbbZ Found	1	18174_7#1_genomic	O1/O2v1	O1	Very high		1	0.9797	+3 bp	7 / 7 (100%)	O1/O2v1_01_wzm,100.0%;O1/O2v1_02_wzt,99.19%;O1/O2v1_03_wbbM,99.367%;O1/O2v1_04_glf,99.143%;O1/O2v1_05_wbbN,98.658%;O1/O2v1_06_wbbO,99.471%;O1/O2v1_07_kfoC,96.811%		0		0 / 7 (0%)		5	Extra_genes_wbbY_01_wbbY,99.865%;O12_01_rfbB,98.028%;OL101_03_rfbD,98.653%;OL101_02_rfbA,97.917%;O12_04_rfbC,97.297%
18174_7#100	A control isolate (susceptible)	Italy	Urine	Infection	Community Onset	K. pneumoniae sensu stricto (KpI)	35		18174_7#100_genomic.fna_blast.out	wbbY Found	1	wbbZ Found	1	18174_7#100_genomic	O1/O2v1	O1	Very high		1	0.9811	-2 bp	7 / 7 (100%)	O1/O2v1_01_wzm,100.0%;O1/O2v1_02_wzt,99.595%;O1/O2v1_03_wbbM,99.367%;O1/O2v1_04_glf,98.182%;O1/O2v1_05_wbbN,98.322%;O1/O2v1_06_wbbO,99.206%;O1/O2v1_07_kfoC,97.267%		0		0 / 7 (0%)		1	Extra_genes_wbbY_01_wbbY,100.0%
18174_7#106	A control isolate (susceptible)	Italy	Urine	Infection	Community Onset	K. pneumoniae sensu stricto (KpI)	416		18174_7#106_genomic.fna_blast.out	wbbY Found	1	wbbZ Found	1	18174_7#106_genomic	O1/O2v2	O1	Very high		1	0.9948	0 bp	10 / 10 (100%)	O1/O2v2_01_wzm,100.0%;O1/O2v2_02_wzt,99.19%;O1/O2v2_03_wbbM,99.367%;O1/O2v2_04_glf,98.961%;O1/O2v2_05_wbbN,98.993%;O1/O2v2_06_wbbO,100.0%;O1/O2v2_07_kfoC,99.752%;O1/O2v2_08_gmlC,100.0%;O1/O2v2_09_gmlB,100.0%;O1/O2v2_10_gmlA,99.206%		0		0 / 10 (0%)		3	Extra_genes_wbbY_01_wbbY,99.865%;O3b_01_manC,99.576%;O3/O3a_02_manB,99.123%
18174_7#123	A control isolate (susceptible)	Italy	Blood	Infection	Hospital Acquisition	K. pneumoniae sensu stricto (KpI)	15		18174_7#123_genomic.fna_blast.out	wbbY Found	1	wbbZ Found	1	18174_7#123_genomic	O1/O2v1	O1	Very high		1	0.9852	0 bp	7 / 7 (100%)	O1/O2v1_01_wzm,100.0%;O1/O2v1_02_wzt,99.595%;O1/O2v1_03_wbbM,99.367%;O1/O2v1_04_glf,99.221%;O1/O2v1_05_wbbN,98.322%;O1/O2v1_06_wbbO,99.206%;O1/O2v1_07_kfoC,98.633%		0		0 / 7 (0%)		3	Extra_genes_wbbY_01_wbbY,100.0%;O3b_01_manC,99.576%;O3/O3a_02_manB,98.904%
18174_7#131	A control isolate (susceptible)	Italy	Blood	Infection	Unknown	K. pneumoniae sensu stricto (KpI)	15		18174_7#131_genomic.fna_blast.out	wbbY Found	1	wbbZ Found	1	18174_7#131_genomic	O1/O2v2	O1	Very high		1	0.9837	0 bp	10 / 10 (100%)	O1/O2v2_01_wzm,100.0%;O1/O2v2_02_wzt,99.19%;O1/O2v2_03_wbbM,98.576%;O1/O2v2_04_glf,98.961%;O1/O2v2_05_wbbN,98.322%;O1/O2v2_06_wbbO,99.735%;O1/O2v2_07_kfoC,99.007%;O1/O2v2_08_gmlC,97.125%;O1/O2v2_09_gmlB,99.083%;O1/O2v2_10_gmlA,100.0%		0		0 / 10 (0%)		3	Extra_genes_wbbY_01_wbbY,100.0%;O3/O3a_01_manC,99.576%;O3/O3a_02_manB,99.123%
18174_7#137	Suspected non-susceptible to carbapenems	Italy	Wound Secretion	Infection	Hospital Acquisition	K. pneumoniae sensu stricto (KpI)	35		18174_7#137_genomic.fna_blast.out	wbbY Found	1	wbbZ Found	1	18174_7#137_genomic	O1/O2v1	O1	Very high		1	0.981	-2 bp	7 / 7 (100%)	O1/O2v1_01_wzm,100.0%;O1/O2v1_02_wzt,99.595%;O1/O2v1_03_wbbM,99.209%;O1/O2v1_04_glf,98.182%;O1/O2v1_05_wbbN,98.322%;O1/O2v1_06_wbbO,99.206%;O1/O2v1_07_kfoC,97.267%		0		0 / 7 (0%)		1	Extra_genes_wbbY_01_wbbY,100.0%
18174_7#141	Suspected non-susceptible to carbapenems	Latvia	Urine	Infection	Hospital Acquisition	K. pneumoniae sensu stricto (KpI)	86		18174_7#141_genomic.fna_blast.out	wbbY Found	1	wbbZ Found	1	18174_7#141_genomic	O1/O2v1	O1	Very high		1	0.9846	-2 bp	7 / 7 (100%)	O1/O2v1_01_wzm,100.0%;O1/O2v1_02_wzt,99.595%;O1/O2v1_03_wbbM,99.525%;O1/O2v1_04_glf,99.481%;O1/O2v1_05_wbbN,98.658%;O1/O2v1_06_wbbO,99.206%;O1/O2v1_07_kfoC,98.633%		0		0 / 7 (0%)		3	Extra_genes_wbbY_01_wbbY,100.0%;O3b_01_manC,100.0%;O3/O3a_02_manB,98.904%
18174_7#28	A control isolate (susceptible)	Italy	Urine	Colonization	Community Onset	K. pneumoniae sensu stricto (KpI)	86		18174_7#28_genomic.fna_blast.out	wbbY Found	1	wbbZ Found	1	18174_7#28_genomic	O1/O2v1	O1	Very high		1	0.9846	-2 bp	7 / 7 (100%)	O1/O2v1_01_wzm,100.0%;O1/O2v1_02_wzt,99.595%;O1/O2v1_03_wbbM,99.525%;O1/O2v1_04_glf,99.481%;O1/O2v1_05_wbbN,98.658%;O1/O2v1_06_wbbO,99.206%;O1/O2v1_07_kfoC,98.633%		0		0 / 7 (0%)		3	Extra_genes_wbbY_01_wbbY,100.0%;O3b_01_manC,100.0%;O3/O3a_02_manB,98.904%
18174_7#35	A control isolate (susceptible)	Italy	Urine	Colonization	Hospital Acquisition	K. pneumoniae sensu stricto (KpI)	15		18174_7#35_genomic.fna_blast.out	wbbY Found	1	wbbZ Found	1	18174_7#35_genomic	O1/O2v1	O1	Very high		1	0.9851	0 bp	7 / 7 (100%)	O1/O2v1_01_wzm,100.0%;O1/O2v1_02_wzt,99.595%;O1/O2v1_03_wbbM,99.209%;O1/O2v1_04_glf,99.221%;O1/O2v1_05_wbbN,98.322%;O1/O2v1_06_wbbO,99.206%;O1/O2v1_07_kfoC,98.633%		0		0 / 7 (0%)		3	Extra_genes_wbbY_01_wbbY,100.0%;O3b_01_manC,100.0%;O3/O3a_02_manB,98.904%
18174_7#46	Suspected non-susceptible to carbapenems	Italy	Wound Secretion	Infection	Hospital Acquisition	K. pneumoniae sensu stricto (KpI)	870		18174_7#46_genomic.fna_blast.out	wbbY Found	1	wbbZ Found	1	18174_7#46_genomic	O1/O2v1	O1	Very high		1	0.9803	-2 bp	7 / 7 (100%)	O1/O2v1_01_wzm,100.0%;O1/O2v1_02_wzt,99.19%;O1/O2v1_03_wbbM,99.367%;O1/O2v1_04_glf,98.961%;O1/O2v1_05_wbbN,98.658%;O1/O2v1_06_wbbO,99.471%;O1/O2v1_07_kfoC,96.811%		0		0 / 7 (0%)		5	Extra_genes_wbbY_01_wbbY,99.73%;O12_01_rfbB,98.028%;OL101_03_rfbD,98.653%;OL101_02_rfbA,97.917%;O12_04_rfbC,97.297%
18174_7#47	A control isolate (susceptible)	Italy	Blood	Infection	Community Onset	K. pneumoniae sensu stricto (KpI)	310		18174_7#47_genomic.fna_blast.out	wbbY Found	1	wbbZ Found	1	18174_7#47_genomic	O1/O2v1	O1	Very high		1	0.9857	-2 bp	7 / 7 (100%)	O1/O2v1_01_wzm,100.0%;O1/O2v1_02_wzt,100.0%;O1/O2v1_03_wbbM,99.684%;O1/O2v1_04_glf,97.662%;O1/O2v1_05_wbbN,98.322%;O1/O2v1_06_wbbO,99.206%;O1/O2v1_07_kfoC,97.267%		0		0 / 7 (0%)		3	Extra_genes_wbbY_01_wbbY,100.0%;O3b_01_manC,99.576%;O3/O3a_02_manB,99.123%
18174_7#48	A control isolate (susceptible)	Italy	Blood	Infection	Hospital Acquisition	K. pneumoniae sensu stricto (KpI)	466		18174_7#48_genomic.fna_blast.out	wbbY Found	1	wbbZ Found	1	18174_7#48_genomic	O1/O2v1	O1	Very high		1	0.9811	-2 bp	7 / 7 (100%)	O1/O2v1_01_wzm,100.0%;O1/O2v1_02_wzt,99.595%;O1/O2v1_03_wbbM,99.367%;O1/O2v1_04_glf,98.182%;O1/O2v1_05_wbbN,98.322%;O1/O2v1_06_wbbO,99.206%;O1/O2v1_07_kfoC,97.267%		0		0 / 7 (0%)		1	Extra_genes_wbbY_01_wbbY,99.865%
18174_7#52	A control isolate (susceptible)	Italy	Blood	Infection	Community Onset	K. pneumoniae sensu stricto (KpI)	881		18174_7#52_genomic.fna_blast.out	wbbY Found	1	wbbZ Found	1	18174_7#52_genomic	O1/O2v2	O1	Very high		1	0.9897	0 bp	10 / 10 (100%)	O1/O2v2_01_wzm,100.0%;O1/O2v2_02_wzt,99.19%;O1/O2v2_03_wbbM,99.842%;O1/O2v2_04_glf,98.961%;O1/O2v2_05_wbbN,97.651%;O1/O2v2_06_wbbO,99.735%;O1/O2v2_07_kfoC,99.256%;O1/O2v2_08_gmlC,98.768%;O1/O2v2_09_gmlB,99.083%;O1/O2v2_10_gmlA,99.206%		0		0 / 10 (0%)		3	Extra_genes_wbbY_01_wbbY,99.73%;O3/O3a_01_manC,99.576%;O3/O3a_02_manB,99.123%
18174_7#81	A control isolate (susceptible)	Italy	Urine	Infection	Hospital Acquisition	K. pneumoniae sensu stricto (KpI)	Novel		18174_7#81_genomic.fna_blast.out	wbbY Found	1	wbbZ Found	1	18174_7#81_genomic	O1/O2v1	O1	Very high		1	0.98	-2 bp	7 / 7 (100%)	O1/O2v1_01_wzm,100.0%;O1/O2v1_02_wzt,99.595%;O1/O2v1_03_wbbM,99.209%;O1/O2v1_04_glf,97.922%;O1/O2v1_05_wbbN,98.322%;O1/O2v1_06_wbbO,98.942%;O1/O2v1_07_kfoC,97.267%		0		0 / 7 (0%)		3	Extra_genes_wbbY_01_wbbY,100.0%;O3b_01_manC,100.0%;O3/O3a_02_manB,99.123%
18174_7#83	A control isolate (susceptible)	Italy	Lower Respiratory Tract Secrection	Infection	Hospital Acquisition	K. pneumoniae sensu stricto (KpI)	Novel		18174_7#83_genomic.fna_blast.out	wbbY Found	1	wbbZ Found	1	18174_7#83_genomic	O1/O2v1	O1	Very high		1	0.98	-2 bp	7 / 7 (100%)	O1/O2v1_01_wzm,100.0%;O1/O2v1_02_wzt,99.595%;O1/O2v1_03_wbbM,99.209%;O1/O2v1_04_glf,97.922%;O1/O2v1_05_wbbN,98.322%;O1/O2v1_06_wbbO,98.942%;O1/O2v1_07_kfoC,97.267%		0		0 / 7 (0%)		3	Extra_genes_wbbY_01_wbbY,100.0%;O3b_01_manC,100.0%;O3/O3a_02_manB,99.123%
18174_7#93	A control isolate (susceptible)	Italy	Urine	Infection	Community Onset	K. pneumoniae sensu stricto (KpI)	10		18174_7#93_genomic.fna_blast.out	wbbY Found	1	wbbZ Found	1	18174_7#93_genomic	O1/O2v2	O2afg	Very high		1	0.9853	0 bp	10 / 10 (100%)	O1/O2v2_01_wzm,100.0%;O1/O2v2_02_wzt,99.19%;O1/O2v2_03_wbbM,98.734%;O1/O2v2_04_glf,99.221%;O1/O2v2_05_wbbN,98.658%;O1/O2v2_06_wbbO,99.735%;O1/O2v2_07_kfoC,99.007%;O1/O2v2_08_gmlC,97.741%;O1/O2v2_09_gmlB,98.777%;O1/O2v2_10_gmlA,100.0%		0		0 / 10 (0%)		2	OL104_01_manC,91.314%;O3/O3a_02_manB,92.967%
18174_7#95	Suspected non-susceptible to carbapenems	Italy	Wound Secretion	Infection	Hospital Acquisition	K. pneumoniae sensu stricto (KpI)	1685*		18174_7#95_genomic.fna_blast.out	wbbY Found	1	wbbZ Found	1	18174_7#95_genomic	O1/O2v1	O1	Very high		1	0.9803	-2 bp	7 / 7 (100%)	O1/O2v1_01_wzm,100.0%;O1/O2v1_02_wzt,99.19%;O1/O2v1_03_wbbM,99.367%;O1/O2v1_04_glf,98.961%;O1/O2v1_05_wbbN,98.658%;O1/O2v1_06_wbbO,99.471%;O1/O2v1_07_kfoC,96.811%		0		0 / 7 (0%)		5	Extra_genes_wbbY_01_wbbY,99.865%;O12_01_rfbB,98.028%;OL101_03_rfbD,98.653%;OL101_02_rfbA,97.917%;O12_04_rfbC,97.297%
18174_7#98	A control isolate (susceptible)	Italy	Urine	Infection	Hospital Acquisition	K. pneumoniae sensu stricto (KpI)	889		18174_7#98_genomic.fna_blast.out	wbbY Found	1	wbbZ Found	1	18174_7#98_genomic	O1/O2v1	O1	Very high		1	0.9818	-2 bp	7 / 7 (100%)	O1/O2v1_01_wzm,100.0%;O1/O2v1_02_wzt,99.19%;O1/O2v1_03_wbbM,99.525%;O1/O2v1_04_glf,98.182%;O1/O2v1_05_wbbN,97.987%;O1/O2v1_06_wbbO,98.942%;O1/O2v1_07_kfoC,98.405%		0		0 / 7 (0%)		3	Extra_genes_wbbY_01_wbbY,99.865%;O3b_01_manC,99.788%;O3/O3a_02_manB,98.904%
18174_8#10	Suspected non-susceptible to carbapenems	Hungary	Urine	Infection	Community Onset	K. pneumoniae sensu stricto (KpI)	15		18174_8#10_genomic.fna_blast.out	wbbY Found	1	wbbZ Found	1	18174_8#10_genomic	O1/O2v1	O1	Very high		1	0.9852	0 bp	7 / 7 (100%)	O1/O2v1_01_wzm,100.0%;O1/O2v1_02_wzt,99.595%;O1/O2v1_03_wbbM,99.367%;O1/O2v1_04_glf,99.221%;O1/O2v1_05_wbbN,98.322%;O1/O2v1_06_wbbO,99.206%;O1/O2v1_07_kfoC,98.633%		0		0 / 7 (0%)		3	Extra_genes_wbbY_01_wbbY,100.0%;O3b_01_manC,99.576%;O3/O3a_02_manB,98.904%
18174_8#100	Suspected non-susceptible to carbapenems	Spain	Blood	Infection	Community Onset	K. pneumoniae sensu stricto (KpI)	15		18174_8#100_genomic.fna_blast.out	wbbY Found	1	wbbZ Found	1	18174_8#100_genomic	O1/O2v1	O1	Very high		1	0.9852	0 bp	7 / 7 (100%)	O1/O2v1_01_wzm,100.0%;O1/O2v1_02_wzt,99.595%;O1/O2v1_03_wbbM,99.367%;O1/O2v1_04_glf,99.221%;O1/O2v1_05_wbbN,98.322%;O1/O2v1_06_wbbO,99.206%;O1/O2v1_07_kfoC,98.633%		0		0 / 7 (0%)		3	Extra_genes_wbbY_01_wbbY,100.0%;O3b_01_manC,99.576%;O3/O3a_02_manB,98.904%
18174_8#11	Suspected non-susceptible to carbapenems	Hungary	Wound Secretion	Colonization	Unknown	K. pneumoniae sensu stricto (KpI)	15		18174_8#11_genomic.fna_blast.out	wbbY Found	1	wbbZ Found	1	18174_8#11_genomic	O1/O2v1	O1	Very high		1	0.9852	0 bp	7 / 7 (100%)	O1/O2v1_01_wzm,100.0%;O1/O2v1_02_wzt,99.595%;O1/O2v1_03_wbbM,99.367%;O1/O2v1_04_glf,99.221%;O1/O2v1_05_wbbN,98.322%;O1/O2v1_06_wbbO,99.206%;O1/O2v1_07_kfoC,98.633%		0		0 / 7 (0%)		3	Extra_genes_wbbY_01_wbbY,100.0%;O3b_01_manC,99.576%;O3/O3a_02_manB,98.904%
18174_8#110	Suspected non-susceptible to carbapenems	Spain	Puncture Fluids	Colonization	Hospital Acquisition	K. pneumoniae sensu stricto (KpI)	15		18174_8#110_genomic.fna_blast.out	wbbY Found	1	wbbZ Found	1	18174_8#110_genomic	O1/O2v1	O1	Very high		1	0.9852	0 bp	7 / 7 (100%)	O1/O2v1_01_wzm,100.0%;O1/O2v1_02_wzt,99.595%;O1/O2v1_03_wbbM,99.367%;O1/O2v1_04_glf,99.221%;O1/O2v1_05_wbbN,98.322%;O1/O2v1_06_wbbO,99.206%;O1/O2v1_07_kfoC,98.633%		0		0 / 7 (0%)		3	Extra_genes_wbbY_01_wbbY,100.0%;O3b_01_manC,99.576%;O3/O3a_02_manB,98.904%
18174_8#111	Suspected non-susceptible to carbapenems	Spain	Blood	Infection	Hospital Acquisition	K. pneumoniae sensu stricto (KpI)	15		18174_8#111_genomic.fna_blast.out	wbbY Found	1	wbbZ Found	1	18174_8#111_genomic	O1/O2v1	O1	Very high		1	0.9852	0 bp	7 / 7 (100%)	O1/O2v1_01_wzm,100.0%;O1/O2v1_02_wzt,99.595%;O1/O2v1_03_wbbM,99.367%;O1/O2v1_04_glf,99.221%;O1/O2v1_05_wbbN,98.322%;O1/O2v1_06_wbbO,99.206%;O1/O2v1_07_kfoC,98.633%		0		0 / 7 (0%)		3	Extra_genes_wbbY_01_wbbY,100.0%;O3b_01_manC,99.576%;O3/O3a_02_manB,98.904%
18174_8#112	Suspected non-susceptible to carbapenems	Spain	Wound Secretion	Infection	Hospital Acquisition	K. pneumoniae sensu stricto (KpI)	15		18174_8#112_genomic.fna_blast.out	wbbY Found	1	wbbZ Found	1	18174_8#112_genomic	O1/O2v1	O1	Very high		1	0.9852	0 bp	7 / 7 (100%)	O1/O2v1_01_wzm,100.0%;O1/O2v1_02_wzt,99.595%;O1/O2v1_03_wbbM,99.367%;O1/O2v1_04_glf,99.221%;O1/O2v1_05_wbbN,98.322%;O1/O2v1_06_wbbO,99.206%;O1/O2v1_07_kfoC,98.633%		0		0 / 7 (0%)		3	Extra_genes_wbbY_01_wbbY,100.0%;O3b_01_manC,99.576%;O3/O3a_02_manB,98.904%
18174_8#114	Suspected non-susceptible to carbapenems	Spain	Urine	Colonization	Hospital Acquisition	K. pneumoniae sensu stricto (KpI)	1961		18174_8#114_genomic.fna_blast.out	wbbY Found	1	wbbZ Found	1	18174_8#114_genomic	O1/O2v1	O1	Very high		1	0.9802	-2 bp	7 / 7 (100%)	O1/O2v1_01_wzm,100.0%;O1/O2v1_02_wzt,99.595%;O1/O2v1_03_wbbM,99.367%;O1/O2v1_04_glf,97.922%;O1/O2v1_05_wbbN,98.322%;O1/O2v1_06_wbbO,99.206%;O1/O2v1_07_kfoC,96.583%		0		0 / 7 (0%)		5	Extra_genes_wbbY_01_wbbY,100.0%;O12_01_rfbB,98.31%;OL101_03_rfbD,98.653%;OL101_02_rfbA,97.917%;O12_04_rfbC,97.838%
18174_8#119	Suspected non-susceptible to carbapenems	Spain	Wound Secretion	Colonization	Hospital Acquisition	K. pneumoniae sensu stricto (KpI)	15		18174_8#119_genomic.fna_blast.out	wbbY Found	1	wbbZ Found	1	18174_8#119_genomic	O1/O2v1	O1	Very high		1	0.9852	0 bp	7 / 7 (100%)	O1/O2v1_01_wzm,100.0%;O1/O2v1_02_wzt,99.595%;O1/O2v1_03_wbbM,99.367%;O1/O2v1_04_glf,99.221%;O1/O2v1_05_wbbN,98.322%;O1/O2v1_06_wbbO,99.206%;O1/O2v1_07_kfoC,98.633%		0		0 / 7 (0%)		3	Extra_genes_wbbY_01_wbbY,100.0%;O3b_01_manC,99.576%;O3/O3a_02_manB,98.904%
18174_8#12	Suspected non-susceptible to carbapenems	Hungary	Urine	Colonization	Unknown	K. pneumoniae sensu stricto (KpI)	15		18174_8#12_genomic.fna_blast.out	wbbY Found	1	wbbZ Found	1	18174_8#12_genomic	O1/O2v1	O1	Very high		1	0.9852	0 bp	7 / 7 (100%)	O1/O2v1_01_wzm,100.0%;O1/O2v1_02_wzt,99.595%;O1/O2v1_03_wbbM,99.367%;O1/O2v1_04_glf,99.221%;O1/O2v1_05_wbbN,98.322%;O1/O2v1_06_wbbO,99.206%;O1/O2v1_07_kfoC,98.633%		0		0 / 7 (0%)		3	Extra_genes_wbbY_01_wbbY,100.0%;O3b_01_manC,99.576%;O3/O3a_02_manB,98.904%
18174_8#120	A control isolate (susceptible)	Spain	Urine	Infection	Community Onset	K. pneumoniae sensu stricto (KpI)	163		18174_8#120_genomic.fna_blast.out	wbbY Found	1	wbbZ Found	1	18174_8#120_genomic	O1/O2v2	O1	Very high		1	0.9947	0 bp	10 / 10 (100%)	O1/O2v2_01_wzm,99.609%;O1/O2v2_02_wzt,99.595%;O1/O2v2_03_wbbM,99.367%;O1/O2v2_04_glf,98.701%;O1/O2v2_05_wbbN,98.993%;O1/O2v2_06_wbbO,100.0%;O1/O2v2_07_kfoC,100.0%;O1/O2v2_08_gmlC,99.795%;O1/O2v2_09_gmlB,100.0%;O1/O2v2_10_gmlA,100.0%		0		0 / 10 (0%)		3	Extra_genes_wbbY_01_wbbY,99.73%;O3b_01_manC,100.0%;O3/O3a_02_manB,98.904%
18174_8#13	Suspected non-susceptible to carbapenems	Hungary	Urine	Colonization	Unknown	K. pneumoniae sensu stricto (KpI)	15		18174_8#13_genomic.fna_blast.out	wbbY Found	1	wbbZ Found	1	18174_8#13_genomic	O1/O2v1	O1	Very high		1	0.9852	0 bp	7 / 7 (100%)	O1/O2v1_01_wzm,100.0%;O1/O2v1_02_wzt,99.595%;O1/O2v1_03_wbbM,99.367%;O1/O2v1_04_glf,99.221%;O1/O2v1_05_wbbN,98.322%;O1/O2v1_06_wbbO,99.206%;O1/O2v1_07_kfoC,98.633%		0		0 / 7 (0%)		3	Extra_genes_wbbY_01_wbbY,100.0%;O3b_01_manC,99.576%;O3/O3a_02_manB,98.904%
18174_8#135	Suspected non-susceptible to carbapenems	Spain	Urine	Infection	Hospital Acquisition	K. pneumoniae sensu stricto (KpI)	15		18174_8#135_genomic.fna_blast.out	wbbY Found	1	wbbZ Found	1	18174_8#135_genomic	O1/O2v1	O1	Very high		1	0.9852	0 bp	7 / 7 (100%)	O1/O2v1_01_wzm,100.0%;O1/O2v1_02_wzt,99.595%;O1/O2v1_03_wbbM,99.367%;O1/O2v1_04_glf,99.221%;O1/O2v1_05_wbbN,98.322%;O1/O2v1_06_wbbO,99.206%;O1/O2v1_07_kfoC,98.633%		0		0 / 7 (0%)		3	Extra_genes_wbbY_01_wbbY,100.0%;O3b_01_manC,99.576%;O3/O3a_02_manB,98.904%
18174_8#136	Suspected non-susceptible to carbapenems	Spain	Wound Secretion	Infection	Hospital Acquisition	K. pneumoniae sensu stricto (KpI)	15		18174_8#136_genomic.fna_blast.out	wbbY Found	1	wbbZ Found	1	18174_8#136_genomic	O1/O2v1	O1	Very high		1	0.9852	0 bp	7 / 7 (100%)	O1/O2v1_01_wzm,100.0%;O1/O2v1_02_wzt,99.595%;O1/O2v1_03_wbbM,99.367%;O1/O2v1_04_glf,99.221%;O1/O2v1_05_wbbN,98.322%;O1/O2v1_06_wbbO,99.206%;O1/O2v1_07_kfoC,98.633%		0		0 / 7 (0%)		3	Extra_genes_wbbY_01_wbbY,100.0%;O3b_01_manC,99.576%;O3/O3a_02_manB,98.904%
18174_8#137	Suspected non-susceptible to carbapenems	Spain	Urine	Infection	Hospital Acquisition	K. pneumoniae sensu stricto (KpI)	15		18174_8#137_genomic.fna_blast.out	wbbY Found	1	wbbZ Found	1	18174_8#137_genomic	O1/O2v1	O1	Very high		1	0.9852	0 bp	7 / 7 (100%)	O1/O2v1_01_wzm,100.0%;O1/O2v1_02_wzt,99.595%;O1/O2v1_03_wbbM,99.367%;O1/O2v1_04_glf,99.221%;O1/O2v1_05_wbbN,98.322%;O1/O2v1_06_wbbO,99.206%;O1/O2v1_07_kfoC,98.633%		0		0 / 7 (0%)		3	Extra_genes_wbbY_01_wbbY,100.0%;O3b_01_manC,100.0%;O3/O3a_02_manB,98.904%
18174_8#14	Suspected non-susceptible to carbapenems	Hungary	Urine	Infection	Community Onset	K. pneumoniae sensu stricto (KpI)	15		18174_8#14_genomic.fna_blast.out	wbbY Found	1	wbbZ Found	1	18174_8#14_genomic	O1/O2v1	O1	Very high		1	0.9852	0 bp	7 / 7 (100%)	O1/O2v1_01_wzm,100.0%;O1/O2v1_02_wzt,99.595%;O1/O2v1_03_wbbM,99.367%;O1/O2v1_04_glf,99.221%;O1/O2v1_05_wbbN,98.322%;O1/O2v1_06_wbbO,99.206%;O1/O2v1_07_kfoC,98.633%		0		0 / 7 (0%)		3	Extra_genes_wbbY_01_wbbY,100.0%;O3b_01_manC,99.576%;O3/O3a_02_manB,98.904%
18174_8#140	Suspected non-susceptible to carbapenems	Spain	Urine	Infection	Hospital Acquisition	K. pneumoniae sensu stricto (KpI)	15		18174_8#140_genomic.fna_blast.out	wbbY Found	1	wbbZ Found	1	18174_8#140_genomic	O1/O2v1	O1	Good	?-	1	0.9853	n/a	6 / 7 (85.7%)	O1/O2v1_01_wzm,100.0%;O1/O2v1_02_wzt,99.595%;O1/O2v1_03_wbbM,99.367%;O1/O2v1_04_glf,99.221%;O1/O2v1_05_wbbN,98.322%;O1/O2v1_07_kfoC,98.633%	O1/O2v1_06_wbbO	0		0 / 7 (0%)		3	Extra_genes_wbbY_01_wbbY,100.0%;O3b_01_manC,99.576%;O3/O3a_02_manB,98.904%
18174_8#15	Suspected non-susceptible to carbapenems	Hungary	Urine	Infection	Community Onset	K. pneumoniae sensu stricto (KpI)	15*		18174_8#15_genomic.fna_blast.out	wbbY Found	1	wbbZ Found	1	18174_8#15_genomic	O1/O2v1	O1	Very high		1	0.9852	0 bp	7 / 7 (100%)	O1/O2v1_01_wzm,100.0%;O1/O2v1_02_wzt,99.595%;O1/O2v1_03_wbbM,99.367%;O1/O2v1_04_glf,99.221%;O1/O2v1_05_wbbN,98.322%;O1/O2v1_06_wbbO,99.206%;O1/O2v1_07_kfoC,98.633%		0		0 / 7 (0%)		3	Extra_genes_wbbY_01_wbbY,100.0%;O3b_01_manC,99.576%;O3/O3a_02_manB,98.904%
18174_8#16	Suspected non-susceptible to carbapenems	Hungary	Lower Respiratory Tract Secrection	Infection	Hospital Acquisition	K. pneumoniae sensu stricto (KpI)	15		18174_8#16_genomic.fna_blast.out	wbbY Found	1	wbbZ Found	1	18174_8#16_genomic	O1/O2v1	O1	Very high		1	0.9852	0 bp	7 / 7 (100%)	O1/O2v1_01_wzm,100.0%;O1/O2v1_02_wzt,99.595%;O1/O2v1_03_wbbM,99.367%;O1/O2v1_04_glf,99.221%;O1/O2v1_05_wbbN,98.322%;O1/O2v1_06_wbbO,99.206%;O1/O2v1_07_kfoC,98.633%		0		0 / 7 (0%)		3	Extra_genes_wbbY_01_wbbY,100.0%;O3b_01_manC,99.576%;O3/O3a_02_manB,98.904%
18174_8#17	Suspected non-susceptible to carbapenems	Hungary	Urine	Colonization	Unknown	K. pneumoniae sensu stricto (KpI)	15		18174_8#17_genomic.fna_blast.out	wbbY Found	1	wbbZ Found	1	18174_8#17_genomic	O1/O2v1	O1	Very high		1	0.9852	0 bp	7 / 7 (100%)	O1/O2v1_01_wzm,100.0%;O1/O2v1_02_wzt,99.595%;O1/O2v1_03_wbbM,99.367%;O1/O2v1_04_glf,99.221%;O1/O2v1_05_wbbN,98.322%;O1/O2v1_06_wbbO,99.206%;O1/O2v1_07_kfoC,98.633%		0		0 / 7 (0%)		3	Extra_genes_wbbY_01_wbbY,100.0%;O3b_01_manC,99.576%;O3/O3a_02_manB,98.904%
18174_8#18	Suspected non-susceptible to carbapenems	Hungary	Urine	Colonization	Unknown	K. pneumoniae sensu stricto (KpI)	15		18174_8#18_genomic.fna_blast.out	wbbY Found	1	wbbZ Found	1	18174_8#18_genomic	O1/O2v1	O1	Very high		1	0.9852	0 bp	7 / 7 (100%)	O1/O2v1_01_wzm,100.0%;O1/O2v1_02_wzt,99.595%;O1/O2v1_03_wbbM,99.367%;O1/O2v1_04_glf,99.221%;O1/O2v1_05_wbbN,98.322%;O1/O2v1_06_wbbO,99.206%;O1/O2v1_07_kfoC,98.633%		0		0 / 7 (0%)		3	Extra_genes_wbbY_01_wbbY,100.0%;O3b_01_manC,99.576%;O3/O3a_02_manB,98.904%
18174_8#19	Suspected non-susceptible to carbapenems	Hungary	Urine	Colonization	Unknown	K. pneumoniae sensu stricto (KpI)	15		18174_8#19_genomic.fna_blast.out	wbbY Found	1	wbbZ Found	1	18174_8#19_genomic	O1/O2v1	O1	Very high		1	0.9852	0 bp	7 / 7 (100%)	O1/O2v1_01_wzm,100.0%;O1/O2v1_02_wzt,99.595%;O1/O2v1_03_wbbM,99.367%;O1/O2v1_04_glf,99.221%;O1/O2v1_05_wbbN,98.322%;O1/O2v1_06_wbbO,99.206%;O1/O2v1_07_kfoC,98.633%		0		0 / 7 (0%)		3	Extra_genes_wbbY_01_wbbY,100.0%;O3b_01_manC,99.576%;O3/O3a_02_manB,98.904%
18174_8#2	A control isolate (susceptible)	Bulgaria	Urine	Infection	Community Onset	K. pneumoniae sensu stricto (KpI)	889		18174_8#2_genomic.fna_blast.out	wbbY Found	1	wbbZ Found	1	18174_8#2_genomic	O1/O2v1	O1	Very high		1	0.9818	-2 bp	7 / 7 (100%)	O1/O2v1_01_wzm,100.0%;O1/O2v1_02_wzt,99.19%;O1/O2v1_03_wbbM,99.525%;O1/O2v1_04_glf,98.182%;O1/O2v1_05_wbbN,97.987%;O1/O2v1_06_wbbO,98.942%;O1/O2v1_07_kfoC,98.405%		0		0 / 7 (0%)		3	Extra_genes_wbbY_01_wbbY,99.865%;O3b_01_manC,99.788%;O3/O3a_02_manB,98.904%
18174_8#20	Suspected non-susceptible to carbapenems	Hungary	Lower Respiratory Tract Secrection	Infection	Hospital Acquisition	K. pneumoniae sensu stricto (KpI)	15		18174_8#20_genomic.fna_blast.out	wbbY Found	1	wbbZ Found	1	18174_8#20_genomic	O1/O2v1	O1	Very high		1	0.9864	0 bp	7 / 7 (100%)	O1/O2v1_01_wzm,100.0%;O1/O2v1_02_wzt,100.0%;O1/O2v1_03_wbbM,99.209%;O1/O2v1_04_glf,97.922%;O1/O2v1_05_wbbN,97.315%;O1/O2v1_06_wbbO,99.206%;O1/O2v1_07_kfoC,99.544%		0		0 / 7 (0%)		7	Extra_genes_wbbY_01_wbbY,100.0%;O3b_01_manC,100.0%;O3/O3a_02_manB,98.681%;O12_01_rfbB,97.746%;OL101_03_rfbD,98.653%;OL101_02_rfbA,96.875%;O12_04_rfbC,96.757%
18174_8#21	Suspected non-susceptible to carbapenems	Hungary	Urine	Infection	Hospital Acquisition	K. pneumoniae sensu stricto (KpI)	15		18174_8#21_genomic.fna_blast.out	wbbY Found	1	wbbZ Found	1	18174_8#21_genomic	O1/O2v1	O1	Very high		1	0.9852	0 bp	7 / 7 (100%)	O1/O2v1_01_wzm,100.0%;O1/O2v1_02_wzt,99.595%;O1/O2v1_03_wbbM,99.367%;O1/O2v1_04_glf,99.221%;O1/O2v1_05_wbbN,98.322%;O1/O2v1_06_wbbO,99.206%;O1/O2v1_07_kfoC,98.633%		0		0 / 7 (0%)		3	Extra_genes_wbbY_01_wbbY,99.865%;O3b_01_manC,99.576%;O3/O3a_02_manB,98.904%
18174_8#22	Suspected non-susceptible to carbapenems	Hungary	Urine	Infection	Hospital Acquisition	K. pneumoniae sensu stricto (KpI)	15		18174_8#22_genomic.fna_blast.out	wbbY Found	1	wbbZ Found	1	18174_8#22_genomic	O1/O2v1	O1	High	-	1	0.9851	-1 bp	6 / 7 (85.7%)	O1/O2v1_01_wzm,100.0%;O1/O2v1_02_wzt,99.595%;O1/O2v1_03_wbbM,99.367%;O1/O2v1_04_glf,99.221%;O1/O2v1_05_wbbN,98.322%;O1/O2v1_07_kfoC,98.633%	O1/O2v1_06_wbbO	0		0 / 7 (0%)		3	Extra_genes_wbbY_01_wbbY,99.865%;O3b_01_manC,99.576%;O3/O3a_02_manB,98.904%
18174_8#24	Suspected non-susceptible to carbapenems	Hungary	Puncture Fluids	Colonization	Hospital Acquisition	K. pneumoniae sensu stricto (KpI)	15		18174_8#24_genomic.fna_blast.out	wbbY Found	1	wbbZ Found	1	18174_8#24_genomic	O1/O2v1	O1	Very high		1	0.9852	0 bp	7 / 7 (100%)	O1/O2v1_01_wzm,100.0%;O1/O2v1_02_wzt,99.595%;O1/O2v1_03_wbbM,99.367%;O1/O2v1_04_glf,99.221%;O1/O2v1_05_wbbN,98.322%;O1/O2v1_06_wbbO,99.206%;O1/O2v1_07_kfoC,98.633%		0		0 / 7 (0%)		3	Extra_genes_wbbY_01_wbbY,99.865%;O3b_01_manC,99.576%;O3/O3a_02_manB,98.904%
18174_8#25	Suspected non-susceptible to carbapenems	Hungary	Urine	Colonization	Hospital Acquisition	K. pneumoniae sensu stricto (KpI)	15		18174_8#25_genomic.fna_blast.out	wbbY Found	1	wbbZ Found	1	18174_8#25_genomic	O1/O2v1	O1	Very high		1	0.9852	0 bp	7 / 7 (100%)	O1/O2v1_01_wzm,100.0%;O1/O2v1_02_wzt,99.595%;O1/O2v1_03_wbbM,99.367%;O1/O2v1_04_glf,99.221%;O1/O2v1_05_wbbN,98.322%;O1/O2v1_06_wbbO,99.206%;O1/O2v1_07_kfoC,98.633%		0		0 / 7 (0%)		3	Extra_genes_wbbY_01_wbbY,99.865%;O3b_01_manC,99.576%;O3/O3a_02_manB,98.904%
18174_8#27	Suspected non-susceptible to carbapenems	Hungary	Blood	Infection	Hospital Acquisition	K. pneumoniae sensu stricto (KpI)	15		18174_8#27_genomic.fna_blast.out	wbbY Found	1	wbbZ Found	1	18174_8#27_genomic	O1/O2v1	O1	Very high		1	0.9852	0 bp	7 / 7 (100%)	O1/O2v1_01_wzm,100.0%;O1/O2v1_02_wzt,99.595%;O1/O2v1_03_wbbM,99.367%;O1/O2v1_04_glf,99.221%;O1/O2v1_05_wbbN,98.322%;O1/O2v1_06_wbbO,99.206%;O1/O2v1_07_kfoC,98.633%		0		0 / 7 (0%)		3	Extra_genes_wbbY_01_wbbY,99.865%;O3b_01_manC,99.576%;O3/O3a_02_manB,98.904%
18174_8#29	Suspected non-susceptible to carbapenems	Hungary	Urine	Infection	Hospital Acquisition	K. pneumoniae sensu stricto (KpI)	15		18174_8#29_genomic.fna_blast.out	wbbY Found	1	wbbZ Found	1	18174_8#29_genomic	O1/O2v1	O1	Very high		1	0.9852	0 bp	7 / 7 (100%)	O1/O2v1_01_wzm,100.0%;O1/O2v1_02_wzt,99.595%;O1/O2v1_03_wbbM,99.367%;O1/O2v1_04_glf,99.221%;O1/O2v1_05_wbbN,98.322%;O1/O2v1_06_wbbO,99.206%;O1/O2v1_07_kfoC,98.633%		0		0 / 7 (0%)		3	Extra_genes_wbbY_01_wbbY,99.865%;O3b_01_manC,99.576%;O3/O3a_02_manB,98.904%
18174_8#31	Suspected non-susceptible to carbapenems	Hungary	Wound Secretion	Infection	Hospital Acquisition	K. pneumoniae sensu stricto (KpI)	15		18174_8#31_genomic.fna_blast.out	wbbY Found	1	wbbZ Found	1	18174_8#31_genomic	O1/O2v1	O1	Very high		1	0.9852	0 bp	7 / 7 (100%)	O1/O2v1_01_wzm,100.0%;O1/O2v1_02_wzt,99.595%;O1/O2v1_03_wbbM,99.367%;O1/O2v1_04_glf,99.221%;O1/O2v1_05_wbbN,98.322%;O1/O2v1_06_wbbO,99.206%;O1/O2v1_07_kfoC,98.633%		0		0 / 7 (0%)		3	Extra_genes_wbbY_01_wbbY,100.0%;O3b_01_manC,99.576%;O3/O3a_02_manB,98.904%
18174_8#32	Suspected non-susceptible to carbapenems	Hungary	Blood	Colonization	Hospital Acquisition	K. pneumoniae sensu stricto (KpI)	15		18174_8#32_genomic.fna_blast.out	wbbY Found	1	wbbZ Found	1	18174_8#32_genomic	O1/O2v1	O1	Very high		1	0.9852	0 bp	7 / 7 (100%)	O1/O2v1_01_wzm,100.0%;O1/O2v1_02_wzt,99.595%;O1/O2v1_03_wbbM,99.367%;O1/O2v1_04_glf,99.221%;O1/O2v1_05_wbbN,98.322%;O1/O2v1_06_wbbO,99.206%;O1/O2v1_07_kfoC,98.633%		0		0 / 7 (0%)		3	Extra_genes_wbbY_01_wbbY,100.0%;O3b_01_manC,99.576%;O3/O3a_02_manB,98.904%
18174_8#34	Suspected non-susceptible to carbapenems	Hungary	Urine	Infection	Hospital Acquisition	K. pneumoniae sensu stricto (KpI)	15		18174_8#34_genomic.fna_blast.out	wbbY Found	1	wbbZ Found	1	18174_8#34_genomic	O1/O2v1	O1	Very high		1	0.9852	0 bp	7 / 7 (100%)	O1/O2v1_01_wzm,100.0%;O1/O2v1_02_wzt,99.595%;O1/O2v1_03_wbbM,99.367%;O1/O2v1_04_glf,99.221%;O1/O2v1_05_wbbN,98.322%;O1/O2v1_06_wbbO,99.206%;O1/O2v1_07_kfoC,98.633%		0		0 / 7 (0%)		3	Extra_genes_wbbY_01_wbbY,100.0%;O3b_01_manC,99.576%;O3/O3a_02_manB,98.904%
18174_8#35	Suspected non-susceptible to carbapenems	Hungary	Wound Secretion	Infection	Hospital Acquisition	K. pneumoniae sensu stricto (KpI)	15		18174_8#35_genomic.fna_blast.out	wbbY Found	1	wbbZ Found	1	18174_8#35_genomic	O1/O2v1	O1	Very high		1	0.9852	0 bp	7 / 7 (100%)	O1/O2v1_01_wzm,100.0%;O1/O2v1_02_wzt,99.595%;O1/O2v1_03_wbbM,99.367%;O1/O2v1_04_glf,99.221%;O1/O2v1_05_wbbN,98.322%;O1/O2v1_06_wbbO,99.206%;O1/O2v1_07_kfoC,98.633%		0		0 / 7 (0%)		3	Extra_genes_wbbY_01_wbbY,100.0%;O3b_01_manC,99.576%;O3/O3a_02_manB,98.904%
18174_8#42	Suspected non-susceptible to carbapenems	Hungary	Urine	Infection	Hospital Acquisition	K. pneumoniae sensu stricto (KpI)	15		18174_8#42_genomic.fna_blast.out	wbbY Found	1	wbbZ Found	1	18174_8#42_genomic	O1/O2v1	O1	Good	?-	1	0.9853	n/a	6 / 7 (85.7%)	O1/O2v1_01_wzm,100.0%;O1/O2v1_02_wzt,99.595%;O1/O2v1_03_wbbM,99.367%;O1/O2v1_04_glf,99.221%;O1/O2v1_05_wbbN,98.322%;O1/O2v1_07_kfoC,98.633%	O1/O2v1_06_wbbO	0		0 / 7 (0%)		3	Extra_genes_wbbY_01_wbbY,100.0%;O3b_01_manC,99.576%;O3/O3a_02_manB,98.904%
18174_8#43	A control isolate (susceptible)	Hungary	Blood	Infection	Hospital Acquisition	K. pneumoniae sensu stricto (KpI)	253		18174_8#43_genomic.fna_blast.out	wbbY Found	1	wbbZ Found	1	18174_8#43_genomic	O1/O2v1	O1	Very high		1	0.9862	0 bp	7 / 7 (100%)	O1/O2v1_01_wzm,99.609%;O1/O2v1_02_wzt,99.595%;O1/O2v1_03_wbbM,99.525%;O1/O2v1_04_glf,98.182%;O1/O2v1_05_wbbN,100.0%;O1/O2v1_06_wbbO,98.942%;O1/O2v1_07_kfoC,98.633%		0		0 / 7 (0%)		1	Extra_genes_wbbY_01_wbbY,99.595%
18174_8#47	A control isolate (susceptible)	Hungary	Urine	Colonization	Unknown	K. pneumoniae sensu stricto (KpI)	Novel*		18174_8#47_genomic.fna_blast.out	wbbY Found	1	wbbZ Found	1	18174_8#47_genomic	O1/O2v1	O1	Very high		1	0.9933	0 bp	7 / 7 (100%)	O1/O2v1_01_wzm,100.0%;O1/O2v1_02_wzt,99.595%;O1/O2v1_03_wbbM,99.367%;O1/O2v1_04_glf,100.0%;O1/O2v1_05_wbbN,99.664%;O1/O2v1_06_wbbO,99.471%;O1/O2v1_07_kfoC,100.0%		0		0 / 7 (0%)		7	Extra_genes_wbbY_01_wbbY,99.73%;O3b_01_manC,100.0%;O3/O3a_02_manB,98.681%;O12_01_rfbB,97.746%;OL101_03_rfbD,98.653%;OL101_02_rfbA,97.222%;O12_04_rfbC,96.757%
18174_8#48	A control isolate (susceptible)	Hungary	Urine	Colonization	Unknown	K. pneumoniae sensu stricto (KpI)	15		18174_8#48_genomic.fna_blast.out	wbbY Found	1	wbbZ Found	1	18174_8#48_genomic	O1/O2v1	O1	Very high		1	0.9852	0 bp	7 / 7 (100%)	O1/O2v1_01_wzm,100.0%;O1/O2v1_02_wzt,99.595%;O1/O2v1_03_wbbM,99.367%;O1/O2v1_04_glf,99.221%;O1/O2v1_05_wbbN,98.322%;O1/O2v1_06_wbbO,99.206%;O1/O2v1_07_kfoC,98.633%		0		0 / 7 (0%)		3	Extra_genes_wbbY_01_wbbY,100.0%;O3b_01_manC,99.576%;O3/O3a_02_manB,98.904%
18174_8#50	A control isolate (susceptible)	Hungary	Urine	Infection	Community Onset	K. pneumoniae sensu stricto (KpI)	15		18174_8#50_genomic.fna_blast.out	wbbY Found	1	wbbZ Found	1	18174_8#50_genomic	O1/O2v1	O1	Very high		1	0.9852	0 bp	7 / 7 (100%)	O1/O2v1_01_wzm,100.0%;O1/O2v1_02_wzt,99.595%;O1/O2v1_03_wbbM,99.367%;O1/O2v1_04_glf,99.221%;O1/O2v1_05_wbbN,98.322%;O1/O2v1_06_wbbO,99.206%;O1/O2v1_07_kfoC,98.633%		0		0 / 7 (0%)		3	Extra_genes_wbbY_01_wbbY,100.0%;O3b_01_manC,99.576%;O3/O3a_02_manB,98.904%
18174_8#52	A control isolate (susceptible)	Hungary	Puncture Fluids	Infection	Hospital Acquisition	K. pneumoniae sensu stricto (KpI)	15		18174_8#52_genomic.fna_blast.out	wbbY Found	1	wbbZ Found	1	18174_8#52_genomic	O1/O2v1	O1	Very high		1	0.9852	0 bp	7 / 7 (100%)	O1/O2v1_01_wzm,100.0%;O1/O2v1_02_wzt,99.595%;O1/O2v1_03_wbbM,99.367%;O1/O2v1_04_glf,99.221%;O1/O2v1_05_wbbN,98.322%;O1/O2v1_06_wbbO,99.206%;O1/O2v1_07_kfoC,98.633%		0		0 / 7 (0%)		3	Extra_genes_wbbY_01_wbbY,100.0%;O3b_01_manC,99.576%;O3/O3a_02_manB,98.904%
18174_8#55	A control isolate (susceptible)	Hungary	Other (cerebrospinal fluid)	Infection	Hospital Acquisition	K. pneumoniae sensu stricto (KpI)	15		18174_8#55_genomic.fna_blast.out	wbbY Found	1	wbbZ Found	1	18174_8#55_genomic	O1/O2v1	O1	Very high		1	0.9852	0 bp	7 / 7 (100%)	O1/O2v1_01_wzm,100.0%;O1/O2v1_02_wzt,99.595%;O1/O2v1_03_wbbM,99.367%;O1/O2v1_04_glf,99.221%;O1/O2v1_05_wbbN,98.322%;O1/O2v1_06_wbbO,99.206%;O1/O2v1_07_kfoC,98.633%		0		0 / 7 (0%)		3	Extra_genes_wbbY_01_wbbY,100.0%;O3b_01_manC,99.576%;O3/O3a_02_manB,98.904%
18174_8#7	Suspected non-susceptible to carbapenems	Hungary	Wound Secretion	Infection	Hospital Acquisition	K. pneumoniae sensu stricto (KpI)	525		18174_8#7_genomic.fna_blast.out	wbbY Found	1	wbbZ Found	1	18174_8#7_genomic	O1/O2v2	O1	Very high		1	0.9912	0 bp	10 / 10 (100%)	O1/O2v2_01_wzm,100.0%;O1/O2v2_02_wzt,99.595%;O1/O2v2_03_wbbM,99.367%;O1/O2v2_04_glf,98.961%;O1/O2v2_05_wbbN,98.322%;O1/O2v2_06_wbbO,99.204%;O1/O2v2_07_kfoC,99.256%;O1/O2v2_08_gmlC,99.179%;O1/O2v2_09_gmlB,100.0%;O1/O2v2_10_gmlA,100.0%		0		0 / 10 (0%)		5	Extra_genes_wbbY_01_wbbY,99.73%;O12_01_rfbB,93.521%;O12_03_rfbD,98.99%;OL101_02_rfbA,98.276%;O12_04_rfbC,97.297%
18174_8#8	Suspected non-susceptible to carbapenems	Hungary	Urine	Infection	Hospital Acquisition	K. pneumoniae sensu stricto (KpI)	15		18174_8#8_genomic.fna_blast.out	wbbY Found	1	wbbZ Found	1	18174_8#8_genomic	O1/O2v1	O1	Very high		1	0.9851	0 bp	7 / 7 (100%)	O1/O2v1_01_wzm,100.0%;O1/O2v1_02_wzt,99.595%;O1/O2v1_03_wbbM,99.367%;O1/O2v1_04_glf,99.221%;O1/O2v1_05_wbbN,98.322%;O1/O2v1_06_wbbO,98.942%;O1/O2v1_07_kfoC,98.633%		0		0 / 7 (0%)		3	Extra_genes_wbbY_01_wbbY,100.0%;O3b_01_manC,99.576%;O3/O3a_02_manB,98.904%
18174_8#9	Suspected non-susceptible to carbapenems	Hungary	Urine	Colonization	Community Onset	K. pneumoniae sensu stricto (KpI)	15		18174_8#9_genomic.fna_blast.out	wbbY Found	1	wbbZ Found	1	18174_8#9_genomic	O1/O2v1	O1	Very high		1	0.9852	0 bp	7 / 7 (100%)	O1/O2v1_01_wzm,100.0%;O1/O2v1_02_wzt,99.595%;O1/O2v1_03_wbbM,99.367%;O1/O2v1_04_glf,99.221%;O1/O2v1_05_wbbN,98.322%;O1/O2v1_06_wbbO,99.206%;O1/O2v1_07_kfoC,98.633%		0		0 / 7 (0%)		3	Extra_genes_wbbY_01_wbbY,100.0%;O3b_01_manC,99.576%;O3/O3a_02_manB,98.904%
18174_8#96	Suspected non-susceptible to carbapenems	Spain	Blood	Infection	Hospital Acquisition	K. pneumoniae sensu stricto (KpI)	15		18174_8#96_genomic.fna_blast.out	wbbY Found	1	wbbZ Found	1	18174_8#96_genomic	O1/O2v1	O1	Very high		1	0.9852	0 bp	7 / 7 (100%)	O1/O2v1_01_wzm,100.0%;O1/O2v1_02_wzt,99.595%;O1/O2v1_03_wbbM,99.367%;O1/O2v1_04_glf,99.221%;O1/O2v1_05_wbbN,98.322%;O1/O2v1_06_wbbO,99.206%;O1/O2v1_07_kfoC,98.633%		0		0 / 7 (0%)		3	Extra_genes_wbbY_01_wbbY,100.0%;O3b_01_manC,99.576%;O3/O3a_02_manB,98.904%
18489_5#10	A control isolate (susceptible)	Spain	Urine	Infection	Community Onset	K. pneumoniae sensu stricto (KpI)	15*		18489_5#10_genomic.fna_blast.out	wbbY Found	1	wbbZ Found	1	18489_5#10_genomic	O1/O2v1	O1	Very high		1	0.9852	0 bp	7 / 7 (100%)	O1/O2v1_01_wzm,100.0%;O1/O2v1_02_wzt,99.595%;O1/O2v1_03_wbbM,99.367%;O1/O2v1_04_glf,99.221%;O1/O2v1_05_wbbN,98.322%;O1/O2v1_06_wbbO,99.206%;O1/O2v1_07_kfoC,98.633%		0		0 / 7 (0%)		3	Extra_genes_wbbY_01_wbbY,100.0%;O3b_01_manC,100.0%;O3/O3a_02_manB,98.904%
18489_5#104	A control isolate (susceptible)	Spain	Urine	Colonization	Hospital Acquisition	K. pneumoniae sensu stricto (KpI)	48		18489_5#104_genomic.fna_blast.out	wbbY Found	1	wbbZ Found	1	18489_5#104_genomic	O1/O2v1	O1	Very high		1	0.9829	-2 bp	7 / 7 (100%)	O1/O2v1_01_wzm,99.609%;O1/O2v1_02_wzt,99.595%;O1/O2v1_03_wbbM,99.367%;O1/O2v1_04_glf,98.701%;O1/O2v1_05_wbbN,99.664%;O1/O2v1_06_wbbO,99.206%;O1/O2v1_07_kfoC,98.405%		0		0 / 7 (0%)		5	Extra_genes_wbbY_01_wbbY,99.865%;O12_01_rfbB,97.746%;OL101_03_rfbD,98.653%;OL101_02_rfbA,97.917%;O12_04_rfbC,97.838%
18489_5#106	Suspected non-susceptible to carbapenems	Spain	Blood	Infection	Hospital Acquisition	K. pneumoniae sensu stricto (KpI)	15		18489_5#106_genomic.fna_blast.out	wbbY Found	1	wbbZ Found	1	18489_5#106_genomic	O1/O2v1	O1	Very high		1	0.9852	0 bp	7 / 7 (100%)	O1/O2v1_01_wzm,100.0%;O1/O2v1_02_wzt,99.595%;O1/O2v1_03_wbbM,99.367%;O1/O2v1_04_glf,99.221%;O1/O2v1_05_wbbN,98.322%;O1/O2v1_06_wbbO,99.206%;O1/O2v1_07_kfoC,98.633%		0		0 / 7 (0%)		3	Extra_genes_wbbY_01_wbbY,100.0%;O3b_01_manC,99.576%;O3/O3a_02_manB,98.904%
18489_5#110	A control isolate (susceptible)	Spain	Blood	Infection	Hospital Acquisition	K. pneumoniae sensu stricto (KpI)	35		18489_5#110_genomic.fna_blast.out	wbbY Found	1	wbbZ Found	1	18489_5#110_genomic	O1/O2v1	O1	Very high		1	0.9811	-2 bp	7 / 7 (100%)	O1/O2v1_01_wzm,100.0%;O1/O2v1_02_wzt,99.595%;O1/O2v1_03_wbbM,99.367%;O1/O2v1_04_glf,98.182%;O1/O2v1_05_wbbN,98.322%;O1/O2v1_06_wbbO,99.206%;O1/O2v1_07_kfoC,97.267%		0		0 / 7 (0%)		1	Extra_genes_wbbY_01_wbbY,100.0%
18489_5#112	A control isolate (susceptible)	Spain	Blood	Infection	Hospital Acquisition	K. pneumoniae sensu stricto (KpI)	542		18489_5#112_genomic.fna_blast.out	wbbY Found	1	wbbZ Found	1	18489_5#112_genomic	O1/O2v1	O1	Very high		1	0.9805	-2 bp	7 / 7 (100%)	O1/O2v1_01_wzm,100.0%;O1/O2v1_02_wzt,99.595%;O1/O2v1_03_wbbM,99.209%;O1/O2v1_04_glf,97.922%;O1/O2v1_05_wbbN,98.322%;O1/O2v1_06_wbbO,99.206%;O1/O2v1_07_kfoC,97.267%		0		0 / 7 (0%)		1	Extra_genes_wbbY_01_wbbY,100.0%
18489_5#113	A control isolate (susceptible)	Spain	Blood	Infection	Hospital Acquisition	K. pneumoniae sensu stricto (KpI)	42		18489_5#113_genomic.fna_blast.out	wbbY Found	1	wbbZ Found	1	18489_5#113_genomic	O1/O2v1	O1	Very high		1	0.9933	0 bp	7 / 7 (100%)	O1/O2v1_01_wzm,100.0%;O1/O2v1_02_wzt,99.595%;O1/O2v1_03_wbbM,99.367%;O1/O2v1_04_glf,100.0%;O1/O2v1_05_wbbN,99.664%;O1/O2v1_06_wbbO,99.471%;O1/O2v1_07_kfoC,100.0%		0		0 / 7 (0%)		7	Extra_genes_wbbY_01_wbbY,99.865%;O3b_01_manC,100.0%;O3/O3a_02_manB,98.681%;O12_01_rfbB,97.746%;OL101_03_rfbD,98.653%;OL101_02_rfbA,97.222%;O12_04_rfbC,96.757%
18489_5#116	Suspected non-susceptible to carbapenems	Spain	Wound Secretion	Infection	Hospital Acquisition	K. pneumoniae sensu stricto (KpI)	449		18489_5#116_genomic.fna_blast.out	wbbY Found	1	wbbZ Found	1	18489_5#116_genomic	O1/O2v1	O1	Very high		1	0.9811	-2 bp	7 / 7 (100%)	O1/O2v1_01_wzm,100.0%;O1/O2v1_02_wzt,99.595%;O1/O2v1_03_wbbM,99.367%;O1/O2v1_04_glf,98.182%;O1/O2v1_05_wbbN,98.322%;O1/O2v1_06_wbbO,99.206%;O1/O2v1_07_kfoC,97.267%		0		0 / 7 (0%)		1	Extra_genes_wbbY_01_wbbY,100.0%
18489_5#122	A control isolate (susceptible)	Spain	Lower Respiratory Tract Secrection	Colonization	Hospital Acquisition	K. pneumoniae sensu stricto (KpI)	65		18489_5#122_genomic.fna_blast.out	wbbY Found	1	wbbZ Found	1	18489_5#122_genomic	O1/O2v2	O1	Very high		1	0.9899	0 bp	10 / 10 (100%)	O1/O2v2_01_wzm,100.0%;O1/O2v2_02_wzt,99.595%;O1/O2v2_03_wbbM,100.0%;O1/O2v2_04_glf,98.961%;O1/O2v2_05_wbbN,97.651%;O1/O2v2_06_wbbO,99.735%;O1/O2v2_07_kfoC,99.256%;O1/O2v2_08_gmlC,98.768%;O1/O2v2_09_gmlB,98.777%;O1/O2v2_10_gmlA,99.206%		0		0 / 10 (0%)		3	Extra_genes_wbbY_01_wbbY,99.595%;O3/O3a_01_manC,99.576%;O3/O3a_02_manB,99.123%
18489_5#124	Suspected non-susceptible to carbapenems	Spain	Urine	Infection	Hospital Acquisition	K. pneumoniae sensu stricto (KpI)	15		18489_5#124_genomic.fna_blast.out	wbbY Found	1	wbbZ Found	1	18489_5#124_genomic	O1/O2v1	O1	Very high		1	0.9852	0 bp	7 / 7 (100%)	O1/O2v1_01_wzm,100.0%;O1/O2v1_02_wzt,99.595%;O1/O2v1_03_wbbM,99.367%;O1/O2v1_04_glf,99.221%;O1/O2v1_05_wbbN,98.322%;O1/O2v1_06_wbbO,99.206%;O1/O2v1_07_kfoC,98.633%		0		0 / 7 (0%)		3	Extra_genes_wbbY_01_wbbY,100.0%;O3b_01_manC,100.0%;O3/O3a_02_manB,98.904%
18489_5#126	A control isolate (susceptible)	Spain	Lower Respiratory Tract Secrection	Infection	Hospital Acquisition	K. pneumoniae sensu stricto (KpI)	65		18489_5#126_genomic.fna_blast.out	wbbY Found	1	wbbZ Found	1	18489_5#126_genomic	O1/O2v2	O1	Good	?*	1	0.99	n/a	10 / 10 (100%)	O1/O2v2_01_wzm,100.0%;O1/O2v2_02_wzt,99.595%;O1/O2v2_03_wbbM,100.0%;O1/O2v2_04_glf,98.961%;O1/O2v2_05_wbbN,97.651%;O1/O2v2_06_wbbO,99.735%;O1/O2v2_07_kfoC,99.256%;O1/O2v2_08_gmlC,98.768%;O1/O2v2_09_gmlB,93.458%;O1/O2v2_10_gmlA,99.206%		0		0 / 10 (0%)		3	Extra_genes_wbbY_01_wbbY,99.595%;O3/O3a_01_manC,99.576%;O3/O3a_02_manB,99.123%
18489_5#13	A control isolate (susceptible)	Spain	Urine	Infection	Community Onset	K. pneumoniae sensu stricto (KpI)	15		18489_5#13_genomic.fna_blast.out	wbbY Found	1	wbbZ Found	1	18489_5#13_genomic	O1/O2v1	O1	Very high		1	0.9852	0 bp	7 / 7 (100%)	O1/O2v1_01_wzm,100.0%;O1/O2v1_02_wzt,99.595%;O1/O2v1_03_wbbM,99.367%;O1/O2v1_04_glf,99.221%;O1/O2v1_05_wbbN,98.322%;O1/O2v1_06_wbbO,99.206%;O1/O2v1_07_kfoC,98.633%		0		0 / 7 (0%)		3	Extra_genes_wbbY_01_wbbY,100.0%;O3b_01_manC,100.0%;O3/O3a_02_manB,98.904%
18489_5#139	A control isolate (susceptible)	Spain	Blood	Infection	Hospital Acquisition	K. pneumoniae sensu stricto (KpI)	35		18489_5#139_genomic.fna_blast.out	wbbY Found	1	wbbZ Found	1	18489_5#139_genomic	O1/O2v1	O1	Very high		1	0.9811	-2 bp	7 / 7 (100%)	O1/O2v1_01_wzm,100.0%;O1/O2v1_02_wzt,99.595%;O1/O2v1_03_wbbM,99.367%;O1/O2v1_04_glf,98.182%;O1/O2v1_05_wbbN,98.322%;O1/O2v1_06_wbbO,99.206%;O1/O2v1_07_kfoC,97.267%		0		0 / 7 (0%)		1	Extra_genes_wbbY_01_wbbY,100.0%
18489_5#146	A control isolate (susceptible)	Spain	Blood	Infection	Hospital Acquisition	K. pneumoniae sensu stricto (KpI)	20		18489_5#146_genomic.fna_blast.out	wbbY Found	1	wbbZ Found	1	18489_5#146_genomic	O1/O2v2	O1	Good	?	1	0.9838	n/a	10 / 10 (100%)	O1/O2v2_01_wzm,100.0%;O1/O2v2_02_wzt,99.19%;O1/O2v2_03_wbbM,98.576%;O1/O2v2_04_glf,99.189%;O1/O2v2_05_wbbN,98.322%;O1/O2v2_06_wbbO,99.735%;O1/O2v2_07_kfoC,99.007%;O1/O2v2_08_gmlC,97.125%;O1/O2v2_09_gmlB,99.083%;O1/O2v2_10_gmlA,100.0%		0		0 / 10 (0%)		3	Extra_genes_wbbY_01_wbbY,99.73%;O3b_01_manC,100.0%;O3/O3a_02_manB,98.904%
18489_5#148	A control isolate (susceptible)	Spain	Blood	Infection	Community Onset	K. pneumoniae sensu stricto (KpI)	Novel		18489_5#148_genomic.fna_blast.out	wbbY Found	1	wbbZ Found	1	18489_5#148_genomic	O1/O2v1	O1	Very high		0.9999	0.9816	-2 bp	7 / 7 (100%)	O1/O2v1_01_wzm,100.0%;O1/O2v1_02_wzt,99.595%;O1/O2v1_03_wbbM,99.525%;O1/O2v1_04_glf,98.442%;O1/O2v1_05_wbbN,99.664%;O1/O2v1_06_wbbO,98.942%;O1/O2v1_07_kfoC,96.811%		0		0 / 7 (0%)		3	Extra_genes_wbbY_01_wbbY,99.73%;O3b_01_manC,99.788%;O3/O3a_02_manB,98.904%
18489_5#149	A control isolate (susceptible)	Spain	Blood	Infection	Hospital Acquisition	K. pneumoniae sensu stricto (KpI)	14		18489_5#149_genomic.fna_blast.out	wbbY Found	1	wbbZ Found	1	18489_5#149_genomic	O1/O2v1	O1	Very high		1	0.9997	0 bp	7 / 7 (100%)	O1/O2v1_01_wzm,100.0%;O1/O2v1_02_wzt,100.0%;O1/O2v1_03_wbbM,100.0%;O1/O2v1_04_glf,100.0%;O1/O2v1_05_wbbN,100.0%;O1/O2v1_06_wbbO,100.0%;O1/O2v1_07_kfoC,99.772%		0		0 / 7 (0%)		3	Extra_genes_wbbY_01_wbbY,100.0%;O3b_01_manC,100.0%;O3/O3a_02_manB,98.904%
18489_5#152	Suspected non-susceptible to carbapenems	Spain	Blood	Infection	Hospital Acquisition	K. pneumoniae sensu stricto (KpI)	326		18489_5#152_genomic.fna_blast.out	wbbY Found	1	wbbZ Found	1	18489_5#152_genomic	O1/O2v1	O1	Good	?-	1	0.9845	n/a	6 / 7 (85.7%)	O1/O2v1_01_wzm,100.0%;O1/O2v1_02_wzt,99.595%;O1/O2v1_03_wbbM,99.051%;O1/O2v1_04_glf,97.922%;O1/O2v1_05_wbbN,97.315%;O1/O2v1_07_kfoC,99.772%	O1/O2v1_06_wbbO	0		0 / 7 (0%)		1	Extra_genes_wbbY_01_wbbY,100.0%
18489_5#154	Suspected non-susceptible to carbapenems	Spain	Lower Respiratory Tract Secrection	Colonization	Hospital Acquisition	K. pneumoniae sensu stricto (KpI)	326		18489_5#154_genomic.fna_blast.out	wbbY Found	1	wbbZ Found	1	18489_5#154_genomic	O1/O2v1	O1	Very high		1	0.9846	0 bp	7 / 7 (100%)	O1/O2v1_01_wzm,100.0%;O1/O2v1_02_wzt,99.595%;O1/O2v1_03_wbbM,99.051%;O1/O2v1_04_glf,97.922%;O1/O2v1_05_wbbN,97.315%;O1/O2v1_06_wbbO,99.206%;O1/O2v1_07_kfoC,99.772%		0		0 / 7 (0%)		1	Extra_genes_wbbY_01_wbbY,100.0%
18489_5#156	Suspected non-susceptible to carbapenems	Spain	Other (abscess)	Infection	Hospital Acquisition	K. pneumoniae sensu stricto (KpI)	15		18489_5#156_genomic.fna_blast.out	wbbY Found	1	wbbZ Found	1	18489_5#156_genomic	O1/O2v1	O1	Very high		1	0.9852	0 bp	7 / 7 (100%)	O1/O2v1_01_wzm,100.0%;O1/O2v1_02_wzt,99.595%;O1/O2v1_03_wbbM,99.367%;O1/O2v1_04_glf,99.221%;O1/O2v1_05_wbbN,98.322%;O1/O2v1_06_wbbO,99.206%;O1/O2v1_07_kfoC,98.633%		0		0 / 7 (0%)		3	Extra_genes_wbbY_01_wbbY,100.0%;O3b_01_manC,100.0%;O3/O3a_02_manB,98.904%
18489_5#160	A control isolate (susceptible)	Spain	Urine	Infection	Hospital Acquisition	K. pneumoniae sensu stricto (KpI)	35		18489_5#160_genomic.fna_blast.out	wbbY Found	1	wbbZ Found	1	18489_5#160_genomic	O1/O2v1	O1	Good	?-	1	0.9812	n/a	6 / 7 (85.7%)	O1/O2v1_02_wzt,99.595%;O1/O2v1_03_wbbM,99.367%;O1/O2v1_04_glf,98.182%;O1/O2v1_05_wbbN,98.322%;O1/O2v1_06_wbbO,99.206%;O1/O2v1_07_kfoC,97.267%	O1/O2v1_01_wzm	0		0 / 7 (0%)		1	Extra_genes_wbbY_01_wbbY,100.0%
18489_5#2	Suspected non-susceptible to carbapenems	Spain	Other (abscess)	Infection	Hospital Acquisition	K. pneumoniae sensu stricto (KpI)	15		18489_5#2_genomic.fna_blast.out	wbbY Found	1	wbbZ Found	1	18489_5#2_genomic	O1/O2v1	O1	Very high		1	0.9852	0 bp	7 / 7 (100%)	O1/O2v1_01_wzm,100.0%;O1/O2v1_02_wzt,99.595%;O1/O2v1_03_wbbM,99.367%;O1/O2v1_04_glf,99.221%;O1/O2v1_05_wbbN,98.322%;O1/O2v1_06_wbbO,99.206%;O1/O2v1_07_kfoC,98.633%		0		0 / 7 (0%)		3	Extra_genes_wbbY_01_wbbY,100.0%;O3b_01_manC,100.0%;O3/O3a_02_manB,98.904%
18489_5#23	Suspected non-susceptible to carbapenems	Spain	Urine	Infection	Hospital Acquisition	K. pneumoniae sensu stricto (KpI)	101		18489_5#23_genomic.fna_blast.out	wbbY Found	1	wbbZ Found	1	18489_5#23_genomic	O1/O2v1	O1	Very high		1	0.9803	-2 bp	7 / 7 (100%)	O1/O2v1_01_wzm,100.0%;O1/O2v1_02_wzt,99.19%;O1/O2v1_03_wbbM,99.367%;O1/O2v1_04_glf,98.961%;O1/O2v1_05_wbbN,98.658%;O1/O2v1_06_wbbO,99.471%;O1/O2v1_07_kfoC,96.811%		0		0 / 7 (0%)		5	Extra_genes_wbbY_01_wbbY,99.73%;O12_01_rfbB,98.028%;OL101_03_rfbD,98.653%;OL101_02_rfbA,97.569%;O12_04_rfbC,97.297%
18489_5#26	A control isolate (susceptible)	Spain	Urine	Infection	Community Onset	K. pneumoniae sensu stricto (KpI)	215		18489_5#26_genomic.fna_blast.out	wbbY Found	1	wbbZ Found	1	18489_5#26_genomic	O1/O2v1	O1	Very high		1	0.9896	+2 bp	7 / 7 (100%)	O1/O2v1_01_wzm,100.0%;O1/O2v1_02_wzt,100.0%;O1/O2v1_03_wbbM,99.842%;O1/O2v1_04_glf,99.481%;O1/O2v1_05_wbbN,98.658%;O1/O2v1_06_wbbO,98.942%;O1/O2v1_07_kfoC,98.633%		0		0 / 7 (0%)		3	Extra_genes_wbbY_01_wbbY,100.0%;O3b_01_manC,99.788%;O3/O3a_02_manB,98.904%
18489_5#28	A control isolate (susceptible)	Spain	Urine	Infection	Hospital Acquisition	K. pneumoniae sensu stricto (KpI)	13		18489_5#28_genomic.fna_blast.out	wbbY Found	1	wbbZ Found	1	18489_5#28_genomic	O1/O2v2	O1	Very high		1	0.9874	0 bp	10 / 10 (100%)	O1/O2v2_01_wzm,100.0%;O1/O2v2_02_wzt,98.785%;O1/O2v2_03_wbbM,99.209%;O1/O2v2_04_glf,99.221%;O1/O2v2_05_wbbN,98.322%;O1/O2v2_06_wbbO,99.735%;O1/O2v2_07_kfoC,99.504%;O1/O2v2_08_gmlC,97.741%;O1/O2v2_09_gmlB,99.083%;O1/O2v2_10_gmlA,100.0%		0		0 / 10 (0%)		3	Extra_genes_wbbY_01_wbbY,99.865%;O3/O3a_01_manC,98.305%;O3b_02_manB,98.904%
18489_5#32	A control isolate (susceptible)	Spain	Urine	Infection	Hospital Acquisition	K. pneumoniae sensu stricto (KpI)	35		18489_5#32_genomic.fna_blast.out	wbbY Found	1	wbbZ Found	1	18489_5#32_genomic	O1/O2v1	O1	Very high		1	0.9811	-2 bp	7 / 7 (100%)	O1/O2v1_01_wzm,100.0%;O1/O2v1_02_wzt,99.595%;O1/O2v1_03_wbbM,99.367%;O1/O2v1_04_glf,98.182%;O1/O2v1_05_wbbN,98.322%;O1/O2v1_06_wbbO,99.206%;O1/O2v1_07_kfoC,97.267%		0		0 / 7 (0%)		1	Extra_genes_wbbY_01_wbbY,100.0%
18489_5#36	A control isolate (susceptible)	Luxembourg	Urine	Infection	Unknown	K. pneumoniae sensu stricto (KpI)	395		18489_5#36_genomic.fna_blast.out	wbbY Found	1	wbbZ Found	1	18489_5#36_genomic	O1/O2v2	O1	Very high		1	0.9897	-2 bp	10 / 10 (100%)	O1/O2v2_01_wzm,100.0%;O1/O2v2_02_wzt,99.595%;O1/O2v2_03_wbbM,100.0%;O1/O2v2_04_glf,98.961%;O1/O2v2_05_wbbN,97.651%;O1/O2v2_06_wbbO,99.735%;O1/O2v2_07_kfoC,99.256%;O1/O2v2_08_gmlC,98.768%;O1/O2v2_09_gmlB,99.388%;O1/O2v2_10_gmlA,100.0%		0		0 / 10 (0%)		3	Extra_genes_wbbY_01_wbbY,99.73%;O3b_01_manC,99.153%;O3/O3a_02_manB,98.246%
18489_5#43	Suspected non-susceptible to carbapenems	Greece	Lower Respiratory Tract Secrection	Infection	Hospital Acquisition	K. pneumoniae sensu stricto (KpI)	101		18489_5#43_genomic.fna_blast.out	wbbY Found	1	wbbZ Found	1	18489_5#43_genomic	O1/O2v1	O1	Very high		1	0.9803	-2 bp	7 / 7 (100%)	O1/O2v1_01_wzm,100.0%;O1/O2v1_02_wzt,99.19%;O1/O2v1_03_wbbM,99.367%;O1/O2v1_04_glf,98.961%;O1/O2v1_05_wbbN,98.658%;O1/O2v1_06_wbbO,99.471%;O1/O2v1_07_kfoC,96.811%		0		0 / 7 (0%)		5	Extra_genes_wbbY_01_wbbY,99.865%;O12_01_rfbB,98.028%;OL101_03_rfbD,98.653%;OL101_02_rfbA,97.917%;O12_04_rfbC,97.297%
18489_5#44	A control isolate (susceptible)	Greece	Lower Respiratory Tract Secrection	Unknown	Unknown	K. pneumoniae sensu stricto (KpI)	6		18489_5#44_genomic.fna_blast.out	wbbY Found	1	wbbZ Found	1	18489_5#44_genomic	O1/O2v1	O1	Very high		1	0.9862	-1 bp	7 / 7 (100%)	O1/O2v1_01_wzm,100.0%;O1/O2v1_02_wzt,99.595%;O1/O2v1_03_wbbM,99.525%;O1/O2v1_04_glf,98.701%;O1/O2v1_05_wbbN,100.0%;O1/O2v1_06_wbbO,98.677%;O1/O2v1_07_kfoC,99.544%		0		0 / 7 (0%)		3	Extra_genes_wbbY_01_wbbY,99.865%;O3b_01_manC,99.788%;O3/O3a_02_manB,99.123%
18489_5#46	A control isolate (susceptible)	Greece	Urine	Infection	Community Onset	K. pneumoniae sensu stricto (KpI)	35		18489_5#46_genomic.fna_blast.out	wbbY Found	1	wbbZ Found	1	18489_5#46_genomic	O1/O2v1	O1	Very high		1	0.981	-2 bp	7 / 7 (100%)	O1/O2v1_01_wzm,100.0%;O1/O2v1_02_wzt,99.595%;O1/O2v1_03_wbbM,99.367%;O1/O2v1_04_glf,98.182%;O1/O2v1_05_wbbN,97.987%;O1/O2v1_06_wbbO,99.206%;O1/O2v1_07_kfoC,97.267%		0		0 / 7 (0%)		1	Extra_genes_wbbY_01_wbbY,100.0%
18489_5#7	A control isolate (susceptible)	Spain	Urine	Colonization	Community Onset	K. pneumoniae sensu stricto (KpI)	6		18489_5#7_genomic.fna_blast.out	wbbY Found	1	wbbZ Found	1	18489_5#7_genomic	O1/O2v1	O1	Very high		1	0.9862	-1 bp	7 / 7 (100%)	O1/O2v1_01_wzm,100.0%;O1/O2v1_02_wzt,99.595%;O1/O2v1_03_wbbM,99.525%;O1/O2v1_04_glf,98.701%;O1/O2v1_05_wbbN,100.0%;O1/O2v1_06_wbbO,98.677%;O1/O2v1_07_kfoC,99.544%		0		0 / 7 (0%)		3	Extra_genes_wbbY_01_wbbY,99.865%;O3b_01_manC,99.788%;O3/O3a_02_manB,99.123%
18489_5#78	A control isolate (susceptible)	Greece	Urine	Infection	Community Onset	K. pneumoniae sensu stricto (KpI)	101		18489_5#78_genomic.fna_blast.out	wbbY Found	1	wbbZ Found	1	18489_5#78_genomic	O1/O2v1	O1	Very high		1	0.98	-2 bp	7 / 7 (100%)	O1/O2v1_01_wzm,100.0%;O1/O2v1_02_wzt,99.19%;O1/O2v1_03_wbbM,99.051%;O1/O2v1_04_glf,98.961%;O1/O2v1_05_wbbN,98.658%;O1/O2v1_06_wbbO,99.471%;O1/O2v1_07_kfoC,96.811%		0		0 / 7 (0%)		5	Extra_genes_wbbY_01_wbbY,99.865%;O12_01_rfbB,98.028%;OL101_03_rfbD,98.653%;OL101_02_rfbA,97.917%;O12_04_rfbC,97.297%
18489_5#79	Suspected non-susceptible to carbapenems	Greece	Wound Secretion	Infection	Hospital Acquisition	K. pneumoniae sensu stricto (KpI)	383		18489_5#79_genomic.fna_blast.out	wbbY Found	1	wbbZ Found	1	18489_5#79_genomic	O1/O2v2	O1	Very high		1	0.9843	+6 bp	10 / 10 (100%)	O1/O2v2_01_wzm,100.0%;O1/O2v2_02_wzt,99.19%;O1/O2v2_03_wbbM,98.576%;O1/O2v2_04_glf,98.961%;O1/O2v2_05_wbbN,98.322%;O1/O2v2_06_wbbO,99.735%;O1/O2v2_07_kfoC,98.759%;O1/O2v2_08_gmlC,97.741%;O1/O2v2_09_gmlB,99.388%;O1/O2v2_10_gmlA,100.0%		0		0 / 10 (0%)		3	Extra_genes_wbbY_01_wbbY,99.595%;O3b_01_manC,99.576%;O3/O3a_02_manB,99.123%
18489_5#81	Suspected non-susceptible to carbapenems	Greece	Blood	Infection	Hospital Acquisition	K. pneumoniae sensu stricto (KpI)	383		18489_5#81_genomic.fna_blast.out	wbbY Found	1	wbbZ Found	1	18489_5#81_genomic	O1/O2v2	O1	Very high		1	0.9843	+6 bp	10 / 10 (100%)	O1/O2v2_01_wzm,100.0%;O1/O2v2_02_wzt,99.19%;O1/O2v2_03_wbbM,98.576%;O1/O2v2_04_glf,98.961%;O1/O2v2_05_wbbN,98.322%;O1/O2v2_06_wbbO,99.735%;O1/O2v2_07_kfoC,98.759%;O1/O2v2_08_gmlC,97.741%;O1/O2v2_09_gmlB,99.388%;O1/O2v2_10_gmlA,100.0%		0		0 / 10 (0%)		3	Extra_genes_wbbY_01_wbbY,99.595%;O3b_01_manC,99.576%;O3/O3a_02_manB,99.123%
18489_5#82	A control isolate (susceptible)	Greece	Urine	Infection	Unknown	K. pneumoniae sensu stricto (KpI)	383		18489_5#82_genomic.fna_blast.out	wbbY Found	1	wbbZ Found	1	18489_5#82_genomic	O1/O2v2	O1	Very high		1	0.9843	+6 bp	10 / 10 (100%)	O1/O2v2_01_wzm,100.0%;O1/O2v2_02_wzt,99.19%;O1/O2v2_03_wbbM,98.576%;O1/O2v2_04_glf,98.961%;O1/O2v2_05_wbbN,98.322%;O1/O2v2_06_wbbO,99.735%;O1/O2v2_07_kfoC,98.759%;O1/O2v2_08_gmlC,97.741%;O1/O2v2_09_gmlB,99.388%;O1/O2v2_10_gmlA,100.0%		0		0 / 10 (0%)		3	Extra_genes_wbbY_01_wbbY,99.595%;O3b_01_manC,99.576%;O3/O3a_02_manB,99.123%
18489_5#9	Suspected non-susceptible to carbapenems	Spain	Urine	Infection	Hospital Acquisition	K. pneumoniae sensu stricto (KpI)	15		18489_5#9_genomic.fna_blast.out	wbbY Found	1	wbbZ Found	1	18489_5#9_genomic	O1/O2v1	O1	Very high		1	0.9852	0 bp	7 / 7 (100%)	O1/O2v1_01_wzm,100.0%;O1/O2v1_02_wzt,99.595%;O1/O2v1_03_wbbM,99.367%;O1/O2v1_04_glf,99.221%;O1/O2v1_05_wbbN,98.322%;O1/O2v1_06_wbbO,99.206%;O1/O2v1_07_kfoC,98.633%		0		0 / 7 (0%)		3	Extra_genes_wbbY_01_wbbY,100.0%;O3b_01_manC,100.0%;O3/O3a_02_manB,98.904%
18489_5#95	A control isolate (susceptible)	Spain	Urine	Infection	Community Onset	K. pneumoniae sensu stricto (KpI)	42*		18489_5#95_genomic.fna_blast.out	wbbY Found	1	wbbZ Found	1	18489_5#95_genomic	O1/O2v1	O1	Very high		1	0.9933	0 bp	7 / 7 (100%)	O1/O2v1_01_wzm,100.0%;O1/O2v1_02_wzt,99.595%;O1/O2v1_03_wbbM,99.367%;O1/O2v1_04_glf,100.0%;O1/O2v1_05_wbbN,99.664%;O1/O2v1_06_wbbO,99.471%;O1/O2v1_07_kfoC,100.0%		0		0 / 7 (0%)		7	Extra_genes_wbbY_01_wbbY,99.865%;O3b_01_manC,100.0%;O3/O3a_02_manB,98.681%;O12_01_rfbB,97.746%;OL101_03_rfbD,98.653%;OL101_02_rfbA,97.222%;O12_04_rfbC,96.757%
18623_1#10	A control isolate (susceptible)	Greece	Urine	Unknown	Unknown	K. pneumoniae sensu stricto (KpI)	30		18623_1#10_genomic.fna_blast.out	wbbY Found	1	wbbZ Found	1	18623_1#10_genomic	O1/O2v1	O1	Very high		1	0.9865	0 bp	7 / 7 (100%)	O1/O2v1_01_wzm,100.0%;O1/O2v1_02_wzt,100.0%;O1/O2v1_03_wbbM,99.367%;O1/O2v1_04_glf,97.922%;O1/O2v1_05_wbbN,96.98%;O1/O2v1_06_wbbO,99.206%;O1/O2v1_07_kfoC,99.772%		0		0 / 7 (0%)		7	Extra_genes_wbbY_01_wbbY,100.0%;O3b_01_manC,100.0%;O3/O3a_02_manB,98.681%;O12_01_rfbB,97.746%;OL101_03_rfbD,98.653%;OL101_02_rfbA,97.222%;O12_04_rfbC,96.757%
18623_1#105	A control isolate (susceptible)	Spain	Urine	Infection	Hospital Acquisition	K. pneumoniae sensu stricto (KpI)	15		18623_1#105_genomic.fna_blast.out	wbbY Found	1	wbbZ Found	1	18623_1#105_genomic	O1/O2v1	O1	Very high		1	0.9852	0 bp	7 / 7 (100%)	O1/O2v1_01_wzm,100.0%;O1/O2v1_02_wzt,99.595%;O1/O2v1_03_wbbM,99.367%;O1/O2v1_04_glf,99.221%;O1/O2v1_05_wbbN,98.322%;O1/O2v1_06_wbbO,99.206%;O1/O2v1_07_kfoC,98.633%		0		0 / 7 (0%)		3	Extra_genes_wbbY_01_wbbY,100.0%;O3b_01_manC,100.0%;O3/O3a_02_manB,98.904%
18623_1#110	A control isolate (susceptible)	Spain	Urine	Infection	Community Onset	K. pneumoniae sensu stricto (KpI)	1823		18623_1#110_genomic.fna_blast.out	wbbY Found	1	wbbZ Found	1	18623_1#110_genomic	O1/O2v2	O1	Very high		1	0.9918	-1 bp	10 / 10 (100%)	O1/O2v2_01_wzm,100.0%;O1/O2v2_02_wzt,99.595%;O1/O2v2_03_wbbM,99.684%;O1/O2v2_04_glf,98.701%;O1/O2v2_05_wbbN,98.993%;O1/O2v2_06_wbbO,99.735%;O1/O2v2_07_kfoC,99.752%;O1/O2v2_08_gmlC,100.0%;O1/O2v2_09_gmlB,99.388%;O1/O2v2_10_gmlA,99.206%		0		0 / 10 (0%)		3	Extra_genes_wbbY_01_wbbY,100.0%;O3/O3a_01_manC,99.576%;O3/O3a_02_manB,98.904%
18623_1#114	A control isolate (susceptible)	Spain	Urine	Infection	Hospital Acquisition	K. pneumoniae sensu stricto (KpI)	234		18623_1#114_genomic.fna_blast.out	wbbY Found	1	wbbZ Found	1	18623_1#114_genomic	O1/O2v2	O1	Very high		1	0.9954	0 bp	10 / 10 (100%)	O1/O2v2_01_wzm,100.0%;O1/O2v2_02_wzt,99.595%;O1/O2v2_03_wbbM,99.367%;O1/O2v2_04_glf,98.961%;O1/O2v2_05_wbbN,98.993%;O1/O2v2_06_wbbO,100.0%;O1/O2v2_07_kfoC,100.0%;O1/O2v2_08_gmlC,100.0%;O1/O2v2_09_gmlB,100.0%;O1/O2v2_10_gmlA,100.0%		0		0 / 10 (0%)		3	Extra_genes_wbbY_01_wbbY,99.46%;O3b_01_manC,99.788%;O3/O3a_02_manB,99.123%
18623_1#115	Suspected non-susceptible to carbapenems	Spain	Urine	Infection	Community Onset	K. pneumoniae sensu stricto (KpI)	15		18623_1#115_genomic.fna_blast.out	wbbY Found	1	wbbZ Found	1	18623_1#115_genomic	O1/O2v1	O1	Very high		1	0.9851	0 bp	7 / 7 (100%)	O1/O2v1_01_wzm,100.0%;O1/O2v1_02_wzt,99.595%;O1/O2v1_03_wbbM,99.367%;O1/O2v1_04_glf,99.221%;O1/O2v1_05_wbbN,98.322%;O1/O2v1_06_wbbO,98.942%;O1/O2v1_07_kfoC,98.633%		0		0 / 7 (0%)		3	Extra_genes_wbbY_01_wbbY,100.0%;O3b_01_manC,99.576%;O3/O3a_02_manB,98.904%
18623_1#119	Suspected non-susceptible to carbapenems	Spain	Urine	Infection	Hospital Acquisition	K. pneumoniae sensu stricto (KpI)	15		18623_1#119_genomic.fna_blast.out	wbbY Found	1	wbbZ Found	1	18623_1#119_genomic	O1/O2v1	O1	Very high		1	0.9852	0 bp	7 / 7 (100%)	O1/O2v1_01_wzm,100.0%;O1/O2v1_02_wzt,99.595%;O1/O2v1_03_wbbM,99.367%;O1/O2v1_04_glf,99.221%;O1/O2v1_05_wbbN,98.322%;O1/O2v1_06_wbbO,99.206%;O1/O2v1_07_kfoC,98.633%		0		0 / 7 (0%)		3	Extra_genes_wbbY_01_wbbY,100.0%;O3b_01_manC,100.0%;O3/O3a_02_manB,98.904%
18623_1#122	A control isolate (susceptible)	Spain	Blood	Infection	Hospital Acquisition	K. pneumoniae sensu stricto (KpI)	2449*		18623_1#122_genomic.fna_blast.out	wbbY Found	1	wbbZ Found	1	18623_1#122_genomic	O1/O2v1	O1	Very high		1	0.981	-2 bp	7 / 7 (100%)	O1/O2v1_01_wzm,100.0%;O1/O2v1_02_wzt,99.595%;O1/O2v1_03_wbbM,99.051%;O1/O2v1_04_glf,98.442%;O1/O2v1_05_wbbN,99.664%;O1/O2v1_06_wbbO,98.942%;O1/O2v1_07_kfoC,96.811%		0		0 / 7 (0%)		4	Extra_genes_wbbY_01_wbbY,99.73%;O3/O3a_01_manC,100.0%;O3/O3a_02_manB,98.684%;O8_02_wzt,94.667%
18623_1#128	A control isolate (susceptible)	Spain	Blood	Infection	Hospital Acquisition	K. pneumoniae sensu stricto (KpI)	107*		18623_1#128_genomic.fna_blast.out	wbbY Found	1	wbbZ Found	1	18623_1#128_genomic	O1/O2v1	O1	Very high		1	0.9831	0 bp	7 / 7 (100%)	O1/O2v1_01_wzm,100.0%;O1/O2v1_02_wzt,99.19%;O1/O2v1_03_wbbM,99.209%;O1/O2v1_04_glf,98.442%;O1/O2v1_05_wbbN,97.987%;O1/O2v1_06_wbbO,99.206%;O1/O2v1_07_kfoC,98.633%		0		0 / 7 (0%)		5	Extra_genes_wbbY_01_wbbY,100.0%;O12_01_rfbB,98.592%;OL101_03_rfbD,98.653%;OL101_02_rfbA,97.917%;O12_04_rfbC,96.757%
18623_1#136	Suspected non-susceptible to carbapenems	Spain	Wound Secretion	Colonization	Hospital Acquisition	K. pneumoniae sensu stricto (KpI)	15		18623_1#136_genomic.fna_blast.out	wbbY Found	1	wbbZ Found	1	18623_1#136_genomic	O1/O2v1	O1	Very high		1	0.9852	0 bp	7 / 7 (100%)	O1/O2v1_01_wzm,100.0%;O1/O2v1_02_wzt,99.595%;O1/O2v1_03_wbbM,99.367%;O1/O2v1_04_glf,99.221%;O1/O2v1_05_wbbN,98.322%;O1/O2v1_06_wbbO,99.206%;O1/O2v1_07_kfoC,98.633%		0		0 / 7 (0%)		3	Extra_genes_wbbY_01_wbbY,100.0%;O3b_01_manC,100.0%;O3/O3a_02_manB,98.904%
18623_1#158	Suspected non-susceptible to carbapenems	Spain	Urine	Infection	Hospital Acquisition	K. pneumoniae sensu stricto (KpI)	15		18623_1#158_genomic.fna_blast.out	wbbY Found	1	wbbZ Found	1	18623_1#158_genomic	O1/O2v1	O1	Very high		1	0.9852	0 bp	7 / 7 (100%)	O1/O2v1_01_wzm,100.0%;O1/O2v1_02_wzt,99.595%;O1/O2v1_03_wbbM,99.367%;O1/O2v1_04_glf,99.221%;O1/O2v1_05_wbbN,98.322%;O1/O2v1_06_wbbO,99.206%;O1/O2v1_07_kfoC,98.633%		0		0 / 7 (0%)		3	Extra_genes_wbbY_01_wbbY,100.0%;O3b_01_manC,100.0%;O3/O3a_02_manB,98.904%
18623_1#22	A control isolate (susceptible)	Greece	Lower Respiratory Tract Secrection	Infection	Hospital Acquisition	K. pneumoniae sensu stricto (KpI)	2451		18623_1#22_genomic.fna_blast.out	wbbY Found	1	wbbZ Found	1	18623_1#22_genomic	O1/O2v1	O1	Very high		1	0.988	-1 bp	7 / 7 (100%)	O1/O2v1_01_wzm,100.0%;O1/O2v1_02_wzt,100.0%;O1/O2v1_03_wbbM,99.525%;O1/O2v1_04_glf,98.182%;O1/O2v1_05_wbbN,100.0%;O1/O2v1_06_wbbO,98.677%;O1/O2v1_07_kfoC,98.405%		0		0 / 7 (0%)		3	Extra_genes_wbbY_01_wbbY,100.0%;O3b_01_manC,99.788%;O3/O3a_02_manB,99.123%
18623_1#24	A control isolate (susceptible)	Greece	Wound Secretion	Infection	Hospital Acquisition	K. pneumoniae sensu stricto (KpI)	86		18623_1#24_genomic.fna_blast.out	wbbY Found	1	wbbZ Found	1	18623_1#24_genomic	O1/O2v1	O1	Very high		1	0.9846	-2 bp	7 / 7 (100%)	O1/O2v1_01_wzm,100.0%;O1/O2v1_02_wzt,99.595%;O1/O2v1_03_wbbM,99.525%;O1/O2v1_04_glf,99.481%;O1/O2v1_05_wbbN,98.658%;O1/O2v1_06_wbbO,99.206%;O1/O2v1_07_kfoC,98.633%		0		0 / 7 (0%)		3	Extra_genes_wbbY_01_wbbY,100.0%;O3b_01_manC,100.0%;O3/O3a_02_manB,98.904%
18623_1#38	A control isolate (susceptible)	Greece	Blood	Infection	Unknown	K. pneumoniae sensu stricto (KpI)	14		18623_1#38_genomic.fna_blast.out	wbbY Found	1	wbbZ Found	1	18623_1#38_genomic	O1/O2v1	O1	Very high		1	0.9999	0 bp	7 / 7 (100%)	O1/O2v1_01_wzm,100.0%;O1/O2v1_02_wzt,100.0%;O1/O2v1_03_wbbM,100.0%;O1/O2v1_04_glf,100.0%;O1/O2v1_05_wbbN,100.0%;O1/O2v1_06_wbbO,100.0%;O1/O2v1_07_kfoC,100.0%		0		0 / 7 (0%)		3	Extra_genes_wbbY_01_wbbY,100.0%;O3b_01_manC,100.0%;O3/O3a_02_manB,98.904%
18623_1#5	A control isolate (susceptible)	Greece	Lower Respiratory Tract Secrection	Infection	Hospital Acquisition	K. pneumoniae sensu stricto (KpI)	1916		18623_1#5_genomic.fna_blast.out	wbbY Found	1	wbbZ Found	1	18623_1#5_genomic	O1/O2v1	O1	Very high		1	0.9854	-1 bp	7 / 7 (100%)	O1/O2v1_01_wzm,99.609%;O1/O2v1_02_wzt,100.0%;O1/O2v1_03_wbbM,100.0%;O1/O2v1_04_glf,99.481%;O1/O2v1_05_wbbN,97.987%;O1/O2v1_06_wbbO,97.884%;O1/O2v1_07_kfoC,98.178%		0		0 / 7 (0%)		1	Extra_genes_wbbY_01_wbbY,100.0%
18623_1#56	A control isolate (susceptible)	Greece	Blood	Infection	Hospital Acquisition	K. pneumoniae sensu stricto (KpI)	882		18623_1#56_genomic.fna_blast.out	wbbY Found	1	wbbZ Found	1	18623_1#56_genomic	O1/O2v1	O1	Very high		1	0.982	-2 bp	7 / 7 (100%)	O1/O2v1_01_wzm,100.0%;O1/O2v1_02_wzt,99.19%;O1/O2v1_03_wbbM,99.209%;O1/O2v1_04_glf,98.182%;O1/O2v1_05_wbbN,97.651%;O1/O2v1_06_wbbO,99.471%;O1/O2v1_07_kfoC,98.633%		0		0 / 7 (0%)		3	Extra_genes_wbbY_01_wbbY,99.865%;O3/O3a_01_manC,99.576%;O3/O3a_02_manB,99.123%
18623_1#57	A control isolate (susceptible)	Greece	Blood	Infection	Hospital Acquisition	K. pneumoniae sensu stricto (KpI)	14		18623_1#57_genomic.fna_blast.out	wbbY Found	1	wbbZ Found	1	18623_1#57_genomic	O1/O2v1	O1	Very high		1	0.9855	0 bp	7 / 7 (100%)	O1/O2v1_01_wzm,100.0%;O1/O2v1_02_wzt,99.595%;O1/O2v1_03_wbbM,99.367%;O1/O2v1_04_glf,99.221%;O1/O2v1_05_wbbN,98.322%;O1/O2v1_06_wbbO,99.206%;O1/O2v1_07_kfoC,98.633%		0		0 / 7 (0%)		3	Extra_genes_wbbY_01_wbbY,100.0%;O3/O3a_01_manC,99.576%;O3/O3a_02_manB,98.904%
18623_1#59	A control isolate (susceptible)	Greece	Blood	Infection	Hospital Acquisition	K. pneumoniae sensu stricto (KpI)	111		18623_1#59_genomic.fna_blast.out	wbbY Found	1	wbbZ Found	1	18623_1#59_genomic	O1/O2v2	O1	Very high		1	0.9929	-2 bp	10 / 10 (100%)	O1/O2v2_01_wzm,100.0%;O1/O2v2_02_wzt,99.595%;O1/O2v2_03_wbbM,100.0%;O1/O2v2_04_glf,99.221%;O1/O2v2_05_wbbN,98.993%;O1/O2v2_06_wbbO,100.0%;O1/O2v2_07_kfoC,98.759%;O1/O2v2_08_gmlC,98.973%;O1/O2v2_09_gmlB,99.694%;O1/O2v2_10_gmlA,100.0%		0		0 / 10 (0%)		3	Extra_genes_wbbY_01_wbbY,99.73%;O3b_01_manC,99.788%;O3/O3a_02_manB,98.684%
18623_1#66	A control isolate (susceptible)	Greece	Puncture Fluids	Infection	Unknown	K. pneumoniae sensu stricto (KpI)	35		18623_1#66_genomic.fna_blast.out	wbbY Found	1	wbbZ Found	1	18623_1#66_genomic	O1/O2v1	O1	Very high		1	0.9811	-2 bp	7 / 7 (100%)	O1/O2v1_01_wzm,100.0%;O1/O2v1_02_wzt,99.595%;O1/O2v1_03_wbbM,99.367%;O1/O2v1_04_glf,98.182%;O1/O2v1_05_wbbN,98.322%;O1/O2v1_06_wbbO,99.206%;O1/O2v1_07_kfoC,97.267%		0		0 / 7 (0%)		1	Extra_genes_wbbY_01_wbbY,100.0%
18623_1#80	Suspected non-susceptible to carbapenems	Greece	Urine	Infection	Hospital Acquisition	K. pneumoniae sensu stricto (KpI)	420		18623_1#80_genomic.fna_blast.out	wbbY Found	1	wbbZ Found	1	18623_1#80_genomic	O1/O2v1	O1	Very high		1	0.986	0 bp	7 / 7 (100%)	O1/O2v1_01_wzm,100.0%;O1/O2v1_02_wzt,99.595%;O1/O2v1_03_wbbM,99.367%;O1/O2v1_04_glf,98.961%;O1/O2v1_05_wbbN,99.664%;O1/O2v1_06_wbbO,99.206%;O1/O2v1_07_kfoC,97.494%		0		0 / 7 (0%)		3	Extra_genes_wbbY_01_wbbY,100.0%;O3b_01_manC,99.788%;O3/O3a_02_manB,98.684%
18623_1#84	A control isolate (susceptible)	Greece	Wound Secretion	Unknown	Community Onset	K. pneumoniae sensu stricto (KpI)	231		18623_1#84_genomic.fna_blast.out	wbbY Found	1	wbbZ Found	1	18623_1#84_genomic	O1/O2v2	O1	Very high		1	0.9844	0 bp	10 / 10 (100%)	O1/O2v2_01_wzm,100.0%;O1/O2v2_02_wzt,99.19%;O1/O2v2_03_wbbM,98.734%;O1/O2v2_04_glf,98.961%;O1/O2v2_05_wbbN,98.322%;O1/O2v2_06_wbbO,99.735%;O1/O2v2_07_kfoC,99.256%;O1/O2v2_08_gmlC,97.125%;O1/O2v2_09_gmlB,99.388%;O1/O2v2_10_gmlA,99.206%		0		0 / 10 (0%)		1	Extra_genes_wbbY_01_wbbY,99.865%
18623_1#87	A control isolate (susceptible)	Serbia	Puncture Fluids	Infection	Unknown	K. pneumoniae sensu stricto (KpI)	29		18623_1#87_genomic.fna_blast.out	wbbY Found	1	wbbZ Found	1	18623_1#87_genomic	O1/O2v2	O1	Very high		1	0.9941	0 bp	10 / 10 (100%)	O1/O2v2_01_wzm,100.0%;O1/O2v2_02_wzt,99.595%;O1/O2v2_03_wbbM,99.525%;O1/O2v2_04_glf,98.961%;O1/O2v2_05_wbbN,98.993%;O1/O2v2_06_wbbO,99.735%;O1/O2v2_07_kfoC,99.504%;O1/O2v2_08_gmlC,100.0%;O1/O2v2_09_gmlB,100.0%;O1/O2v2_10_gmlA,100.0%		0		0 / 10 (0%)		3	Extra_genes_wbbY_01_wbbY,99.73%;O3b_01_manC,100.0%;O3/O3a_02_manB,99.123%
18623_1#90	Suspected non-susceptible to carbapenems	Serbia	Urine	Infection	Hospital Acquisition	K. pneumoniae sensu stricto (KpI)	101		18623_1#90_genomic.fna_blast.out	wbbY Found	1	wbbZ Found	1	18623_1#90_genomic	O1/O2v1	O1	Very high		1	0.9802	-2 bp	7 / 7 (100%)	O1/O2v1_01_wzm,100.0%;O1/O2v1_02_wzt,99.19%;O1/O2v1_03_wbbM,99.209%;O1/O2v1_04_glf,98.961%;O1/O2v1_05_wbbN,98.658%;O1/O2v1_06_wbbO,99.471%;O1/O2v1_07_kfoC,96.811%		0		0 / 7 (0%)		5	Extra_genes_wbbY_01_wbbY,99.865%;O12_01_rfbB,98.028%;OL101_03_rfbD,98.653%;OL101_02_rfbA,97.917%;O12_04_rfbC,97.297%
18623_1#91	Suspected non-susceptible to carbapenems	Denmark	Lower Respiratory Tract Secrection	Colonization	Hospital Acquisition	K. pneumoniae sensu stricto (KpI)	39		18623_1#91_genomic.fna_blast.out	wbbY Found	1	wbbZ Found	1	18623_1#91_genomic	O1/O2v2	O1	Very high		1	0.9848	0 bp	10 / 10 (100%)	O1/O2v2_01_wzm,100.0%;O1/O2v2_02_wzt,99.19%;O1/O2v2_03_wbbM,98.418%;O1/O2v2_04_glf,98.701%;O1/O2v2_05_wbbN,97.987%;O1/O2v2_06_wbbO,99.735%;O1/O2v2_07_kfoC,98.511%;O1/O2v2_08_gmlC,97.536%;O1/O2v2_09_gmlB,99.083%;O1/O2v2_10_gmlA,100.0%		0		0 / 10 (0%)		5	Extra_genes_wbbY_01_wbbY,99.73%;O12_01_rfbB,97.746%;OL101_03_rfbD,98.316%;OL101_02_rfbA,96.875%;O12_04_rfbC,95.676%
18623_1#94	A control isolate (susceptible)	Spain	Urine	Infection	Community Onset	K. pneumoniae sensu stricto (KpI)	29		18623_1#94_genomic.fna_blast.out	wbbY Found	1	wbbZ Found	1	18623_1#94_genomic	O1/O2v2	O1	Very high		1	0.9937	0 bp	10 / 10 (100%)	O1/O2v2_01_wzm,100.0%;O1/O2v2_02_wzt,99.595%;O1/O2v2_03_wbbM,99.525%;O1/O2v2_04_glf,98.961%;O1/O2v2_05_wbbN,98.658%;O1/O2v2_06_wbbO,99.469%;O1/O2v2_07_kfoC,99.504%;O1/O2v2_08_gmlC,100.0%;O1/O2v2_09_gmlB,100.0%;O1/O2v2_10_gmlA,100.0%		0		0 / 10 (0%)		3	Extra_genes_wbbY_01_wbbY,99.73%;O3b_01_manC,100.0%;O3/O3a_02_manB,99.123%
18623_2#10	A control isolate (susceptible)	Greece	Urine	Infection	Hospital Acquisition	K. pneumoniae sensu stricto (KpI)	29		18623_2#10_genomic.fna_blast.out	wbbY Found	1	wbbZ Found	1	18623_2#10_genomic	O1/O2v2	O1	Very high		1	0.9915	-2 bp	10 / 10 (100%)	O1/O2v2_01_wzm,100.0%;O1/O2v2_02_wzt,99.595%;O1/O2v2_03_wbbM,99.842%;O1/O2v2_04_glf,99.221%;O1/O2v2_05_wbbN,98.993%;O1/O2v2_06_wbbO,100.0%;O1/O2v2_07_kfoC,98.263%;O1/O2v2_08_gmlC,97.947%;O1/O2v2_09_gmlB,99.694%;O1/O2v2_10_gmlA,100.0%		0		0 / 10 (0%)		3	Extra_genes_wbbY_01_wbbY,99.73%;O3/O3a_01_manC,99.364%;O3/O3a_02_manB,98.465%
18623_2#100	Suspected non-susceptible to carbapenems	Portugal	Wound Secretion	Infection	Hospital Acquisition	K. pneumoniae sensu stricto (KpI)	231		18623_2#100_genomic.fna_blast.out	wbbY Found	1	wbbZ Found	1	18623_2#100_genomic	O1/O2v2	O1	Very high		1	0.9845	0 bp	10 / 10 (100%)	O1/O2v2_01_wzm,100.0%;O1/O2v2_02_wzt,99.19%;O1/O2v2_03_wbbM,98.734%;O1/O2v2_04_glf,98.961%;O1/O2v2_05_wbbN,98.322%;O1/O2v2_06_wbbO,99.735%;O1/O2v2_07_kfoC,99.256%;O1/O2v2_08_gmlC,97.125%;O1/O2v2_09_gmlB,99.388%;O1/O2v2_10_gmlA,99.206%		0		0 / 10 (0%)		1	Extra_genes_wbbY_01_wbbY,99.865%
18623_2#101	A control isolate (susceptible)	Portugal	Lower Respiratory Tract Secrection	Unknown	Unknown	K. pneumoniae sensu stricto (KpI)	231		18623_2#101_genomic.fna_blast.out	wbbY Found	1	wbbZ Found	1	18623_2#101_genomic	O1/O2v2	O1	Very high		1	0.9845	0 bp	10 / 10 (100%)	O1/O2v2_01_wzm,100.0%;O1/O2v2_02_wzt,99.19%;O1/O2v2_03_wbbM,98.734%;O1/O2v2_04_glf,98.961%;O1/O2v2_05_wbbN,98.322%;O1/O2v2_06_wbbO,99.735%;O1/O2v2_07_kfoC,99.256%;O1/O2v2_08_gmlC,97.125%;O1/O2v2_09_gmlB,99.388%;O1/O2v2_10_gmlA,99.206%		0		0 / 10 (0%)		1	Extra_genes_wbbY_01_wbbY,99.865%
18623_2#102	Suspected non-susceptible to carbapenems	Portugal	Urine	Infection	Hospital Acquisition	K. pneumoniae sensu stricto (KpI)	15		18623_2#102_genomic.fna_blast.out	wbbY Found	1	wbbZ Found	1	18623_2#102_genomic	O1/O2v1	O1	Very high		1	0.9852	0 bp	7 / 7 (100%)	O1/O2v1_01_wzm,100.0%;O1/O2v1_02_wzt,99.595%;O1/O2v1_03_wbbM,99.367%;O1/O2v1_04_glf,99.221%;O1/O2v1_05_wbbN,98.322%;O1/O2v1_06_wbbO,99.206%;O1/O2v1_07_kfoC,98.633%		0		0 / 7 (0%)		3	Extra_genes_wbbY_01_wbbY,100.0%;O3b_01_manC,99.576%;O3/O3a_02_manB,98.904%
18623_2#103	Suspected non-susceptible to carbapenems	Portugal	Urine	Infection	Hospital Acquisition	K. pneumoniae sensu stricto (KpI)	15		18623_2#103_genomic.fna_blast.out	wbbY Found	1	wbbZ Found	1	18623_2#103_genomic	O1/O2v1	O1	Very high		1	0.9851	-2 bp	7 / 7 (100%)	O1/O2v1_01_wzm,99.609%;O1/O2v1_02_wzt,100.0%;O1/O2v1_03_wbbM,99.842%;O1/O2v1_04_glf,99.481%;O1/O2v1_05_wbbN,97.987%;O1/O2v1_06_wbbO,97.884%;O1/O2v1_07_kfoC,99.317%		0		0 / 7 (0%)		3	Extra_genes_wbbY_01_wbbY,100.0%;O3b_01_manC,99.576%;O3/O3a_02_manB,99.123%
18623_2#107	A control isolate (susceptible)	Portugal	Urine	Infection	Hospital Acquisition	K. pneumoniae sensu stricto (KpI)	348		18623_2#107_genomic.fna_blast.out	wbbY Found	1	wbbZ Found	1	18623_2#107_genomic	O1/O2v1	O1	Good	?-	1	0.988	n/a	6 / 7 (85.7%)	O1/O2v1_01_wzm,99.609%;O1/O2v1_02_wzt,100.0%;O1/O2v1_03_wbbM,99.525%;O1/O2v1_04_glf,98.442%;O1/O2v1_05_wbbN,100.0%;O1/O2v1_07_kfoC,99.089%	O1/O2v1_06_wbbO	0		0 / 7 (0%)		3	Extra_genes_wbbY_01_wbbY,99.73%;O3b_01_manC,99.788%;O3/O3a_02_manB,98.904%
18623_2#11	A control isolate (susceptible)	Greece	Urine	Infection	Hospital Acquisition	K. pneumoniae sensu stricto (KpI)	29		18623_2#11_genomic.fna_blast.out	wbbY Found	1	wbbZ Found	1	18623_2#11_genomic	O1/O2v2	O1	Very high		1	0.9915	-2 bp	10 / 10 (100%)	O1/O2v2_01_wzm,100.0%;O1/O2v2_02_wzt,99.595%;O1/O2v2_03_wbbM,99.842%;O1/O2v2_04_glf,99.221%;O1/O2v2_05_wbbN,98.993%;O1/O2v2_06_wbbO,100.0%;O1/O2v2_07_kfoC,98.263%;O1/O2v2_08_gmlC,97.947%;O1/O2v2_09_gmlB,99.694%;O1/O2v2_10_gmlA,100.0%		0		0 / 10 (0%)		3	Extra_genes_wbbY_01_wbbY,99.73%;O3/O3a_01_manC,99.364%;O3/O3a_02_manB,98.465%
18623_2#110	Suspected non-susceptible to carbapenems	Portugal	Urine	Infection	Community Onset	K. pneumoniae sensu stricto (KpI)	15		18623_2#110_genomic.fna_blast.out	wbbY Found	1	wbbZ Found	1	18623_2#110_genomic	O1/O2v1	O1	Very high		1	0.9852	0 bp	7 / 7 (100%)	O1/O2v1_01_wzm,100.0%;O1/O2v1_02_wzt,99.595%;O1/O2v1_03_wbbM,99.367%;O1/O2v1_04_glf,99.221%;O1/O2v1_05_wbbN,98.322%;O1/O2v1_06_wbbO,99.206%;O1/O2v1_07_kfoC,98.633%		0		0 / 7 (0%)		3	Extra_genes_wbbY_01_wbbY,100.0%;O3b_01_manC,99.576%;O3/O3a_02_manB,98.904%
18623_2#113	A control isolate (susceptible)	Portugal	Urine	Infection	Community Onset	K. pneumoniae sensu stricto (KpI)	14		18623_2#113_genomic.fna_blast.out	wbbY Found	1	wbbZ Found	1	18623_2#113_genomic	O1/O2v1	O1	Very high		1	0.9855	0 bp	7 / 7 (100%)	O1/O2v1_01_wzm,100.0%;O1/O2v1_02_wzt,99.595%;O1/O2v1_03_wbbM,99.367%;O1/O2v1_04_glf,99.221%;O1/O2v1_05_wbbN,98.322%;O1/O2v1_06_wbbO,99.206%;O1/O2v1_07_kfoC,98.633%		0		0 / 7 (0%)		3	Extra_genes_wbbY_01_wbbY,100.0%;O3/O3a_01_manC,99.576%;O3/O3a_02_manB,98.904%
18623_2#114	Suspected non-susceptible to carbapenems	Portugal	Other (pus)	Unknown	Unknown	K. pneumoniae sensu stricto (KpI)	15		18623_2#114_genomic.fna_blast.out	wbbY Found	1	wbbZ Found	1	18623_2#114_genomic	O1/O2v1	O1	Very high		1	0.9852	0 bp	7 / 7 (100%)	O1/O2v1_01_wzm,100.0%;O1/O2v1_02_wzt,99.595%;O1/O2v1_03_wbbM,99.367%;O1/O2v1_04_glf,99.221%;O1/O2v1_05_wbbN,98.322%;O1/O2v1_06_wbbO,99.206%;O1/O2v1_07_kfoC,98.633%		0		0 / 7 (0%)		3	Extra_genes_wbbY_01_wbbY,100.0%;O3b_01_manC,99.576%;O3/O3a_02_manB,98.904%
18623_2#119	Suspected non-susceptible to carbapenems	Portugal	Urine	Unknown	Hospital Acquisition	K. pneumoniae sensu stricto (KpI)	395		18623_2#119_genomic.fna_blast.out	wbbY Found	1	wbbZ Found	1	18623_2#119_genomic	O1/O2v1	O1	Very high		1	0.9996	0 bp	7 / 7 (100%)	O1/O2v1_01_wzm,100.0%;O1/O2v1_02_wzt,100.0%;O1/O2v1_03_wbbM,100.0%;O1/O2v1_04_glf,100.0%;O1/O2v1_05_wbbN,100.0%;O1/O2v1_06_wbbO,99.735%;O1/O2v1_07_kfoC,100.0%		0		0 / 7 (0%)		3	Extra_genes_wbbY_01_wbbY,99.73%;O3b_01_manC,100.0%;O3/O3a_02_manB,98.904%
18623_2#124	Suspected non-susceptible to carbapenems	Portugal	Other (sputum)	Infection	Hospital Acquisition	K. pneumoniae sensu stricto (KpI)	231		18623_2#124_genomic.fna_blast.out	wbbY Found	1	wbbZ Found	1	18623_2#124_genomic	O1/O2v2	O1	Very high		1	0.9844	0 bp	10 / 10 (100%)	O1/O2v2_01_wzm,100.0%;O1/O2v2_02_wzt,98.785%;O1/O2v2_03_wbbM,98.734%;O1/O2v2_04_glf,98.961%;O1/O2v2_05_wbbN,98.322%;O1/O2v2_06_wbbO,99.735%;O1/O2v2_07_kfoC,99.256%;O1/O2v2_08_gmlC,97.125%;O1/O2v2_09_gmlB,99.388%;O1/O2v2_10_gmlA,99.206%		0		0 / 10 (0%)		1	Extra_genes_wbbY_01_wbbY,99.865%
18623_2#127	Suspected non-susceptible to carbapenems	Portugal	Other (catheter)	Unknown	Unknown	K. pneumoniae sensu stricto (KpI)	348		18623_2#127_genomic.fna_blast.out	wbbY Found	1	wbbZ Found	1	18623_2#127_genomic	O1/O2v1	O1	Very high		1	0.9886	0 bp	7 / 7 (100%)	O1/O2v1_01_wzm,99.609%;O1/O2v1_02_wzt,100.0%;O1/O2v1_03_wbbM,99.525%;O1/O2v1_04_glf,98.442%;O1/O2v1_05_wbbN,100.0%;O1/O2v1_06_wbbO,99.206%;O1/O2v1_07_kfoC,99.089%		0		0 / 7 (0%)		3	Extra_genes_wbbY_01_wbbY,99.73%;O3b_01_manC,99.788%;O3/O3a_02_manB,98.904%
18623_2#134	Suspected non-susceptible to carbapenems	Portugal	Urine	Infection	Hospital Acquisition	K. pneumoniae sensu stricto (KpI)	15		18623_2#134_genomic.fna_blast.out	wbbY Found	1	wbbZ Found	1	18623_2#134_genomic	O1/O2v1	O1	Very high		1	0.9852	0 bp	7 / 7 (100%)	O1/O2v1_01_wzm,100.0%;O1/O2v1_02_wzt,99.595%;O1/O2v1_03_wbbM,99.367%;O1/O2v1_04_glf,99.221%;O1/O2v1_05_wbbN,98.322%;O1/O2v1_06_wbbO,99.206%;O1/O2v1_07_kfoC,98.633%		0		0 / 7 (0%)		3	Extra_genes_wbbY_01_wbbY,100.0%;O3b_01_manC,99.576%;O3/O3a_02_manB,98.904%
18623_2#136	Suspected non-susceptible to carbapenems	Portugal	Urine	Unknown	Community Onset	K. pneumoniae sensu stricto (KpI)	15		18623_2#136_genomic.fna_blast.out	wbbY Found	1	wbbZ Found	1	18623_2#136_genomic	O1/O2v1	O1	Very high		1	0.9851	0 bp	7 / 7 (100%)	O1/O2v1_01_wzm,100.0%;O1/O2v1_02_wzt,99.595%;O1/O2v1_03_wbbM,99.209%;O1/O2v1_04_glf,99.221%;O1/O2v1_05_wbbN,98.322%;O1/O2v1_06_wbbO,99.206%;O1/O2v1_07_kfoC,98.633%		0		0 / 7 (0%)		3	Extra_genes_wbbY_01_wbbY,100.0%;O3b_01_manC,99.576%;O3/O3a_02_manB,98.904%
18623_2#142	A control isolate (susceptible)	Portugal	Urine	Infection	Community Onset	K. pneumoniae sensu stricto (KpI)	29		18623_2#142_genomic.fna_blast.out	wbbY Found	1	wbbZ Found	1	18623_2#142_genomic	O1/O2v2	O1	Very high		1	0.9913	-2 bp	10 / 10 (100%)	O1/O2v2_01_wzm,100.0%;O1/O2v2_02_wzt,99.595%;O1/O2v2_03_wbbM,99.842%;O1/O2v2_04_glf,98.961%;O1/O2v2_05_wbbN,98.993%;O1/O2v2_06_wbbO,100.0%;O1/O2v2_07_kfoC,98.263%;O1/O2v2_08_gmlC,97.947%;O1/O2v2_09_gmlB,99.694%;O1/O2v2_10_gmlA,100.0%		0		0 / 10 (0%)		3	Extra_genes_wbbY_01_wbbY,99.73%;O3/O3a_01_manC,99.364%;O3/O3a_02_manB,98.684%
18623_2#143	A control isolate (susceptible)	Portugal	Urine	Infection	Hospital Acquisition	K. pneumoniae sensu stricto (KpI)	24		18623_2#143_genomic.fna_blast.out	wbbY Found	1	wbbZ Found	1	18623_2#143_genomic	O1/O2v1	O1	Very high		1	0.9811	-2 bp	7 / 7 (100%)	O1/O2v1_01_wzm,100.0%;O1/O2v1_02_wzt,99.595%;O1/O2v1_03_wbbM,99.525%;O1/O2v1_04_glf,97.922%;O1/O2v1_05_wbbN,98.322%;O1/O2v1_06_wbbO,99.206%;O1/O2v1_07_kfoC,97.039%		0		0 / 7 (0%)		1	Extra_genes_wbbY_01_wbbY,100.0%
18623_2#144	A control isolate (susceptible)	Portugal	Urine	Infection	Hospital Acquisition	K. pneumoniae sensu stricto (KpI)	39		18623_2#144_genomic.fna_blast.out	wbbY Found	1	wbbZ Found	1	18623_2#144_genomic	O1/O2v2	O1	Very high		1	0.9849	0 bp	10 / 10 (100%)	O1/O2v2_01_wzm,100.0%;O1/O2v2_02_wzt,99.19%;O1/O2v2_03_wbbM,98.418%;O1/O2v2_04_glf,98.701%;O1/O2v2_05_wbbN,97.987%;O1/O2v2_06_wbbO,99.735%;O1/O2v2_07_kfoC,98.511%;O1/O2v2_08_gmlC,97.536%;O1/O2v2_09_gmlB,99.083%;O1/O2v2_10_gmlA,100.0%		0		0 / 10 (0%)		5	Extra_genes_wbbY_01_wbbY,99.73%;O12_01_rfbB,97.746%;OL101_03_rfbD,98.316%;OL101_02_rfbA,96.875%;O12_04_rfbC,95.676%
18623_2#148	A control isolate (susceptible)	Portugal	Urine	Unknown	Unknown	K. pneumoniae sensu stricto (KpI)	15		18623_2#148_genomic.fna_blast.out	wbbY Found	1	wbbZ Found	1	18623_2#148_genomic	O1/O2v1	O1	Very high		1	0.9851	0 bp	7 / 7 (100%)	O1/O2v1_01_wzm,100.0%;O1/O2v1_02_wzt,99.595%;O1/O2v1_03_wbbM,99.367%;O1/O2v1_04_glf,98.961%;O1/O2v1_05_wbbN,98.322%;O1/O2v1_06_wbbO,99.206%;O1/O2v1_07_kfoC,98.633%		0		0 / 7 (0%)		3	Extra_genes_wbbY_01_wbbY,100.0%;O3b_01_manC,99.576%;O3/O3a_02_manB,98.904%
18623_2#149	A control isolate (susceptible)	Portugal	Urine	Infection	Community Onset	K. pneumoniae sensu stricto (KpI)	870		18623_2#149_genomic.fna_blast.out	wbbY Found	1	wbbZ Found	1	18623_2#149_genomic	O1/O2v1	O1	Very high		1	0.9802	-2 bp	7 / 7 (100%)	O1/O2v1_01_wzm,100.0%;O1/O2v1_02_wzt,99.19%;O1/O2v1_03_wbbM,99.367%;O1/O2v1_04_glf,98.961%;O1/O2v1_05_wbbN,98.658%;O1/O2v1_06_wbbO,99.471%;O1/O2v1_07_kfoC,96.583%		0		0 / 7 (0%)		5	Extra_genes_wbbY_01_wbbY,99.865%;O12_01_rfbB,98.028%;OL101_03_rfbD,98.653%;OL101_02_rfbA,97.917%;O12_04_rfbC,97.297%
18623_2#150	A control isolate (susceptible)	Portugal	Blood	Infection	Hospital Acquisition	K. pneumoniae sensu stricto (KpI)	35		18623_2#150_genomic.fna_blast.out	wbbY Found	1	wbbZ Found	1	18623_2#150_genomic	O1/O2v1	O1	Very high		1	0.981	-2 bp	7 / 7 (100%)	O1/O2v1_01_wzm,100.0%;O1/O2v1_02_wzt,99.595%;O1/O2v1_03_wbbM,99.367%;O1/O2v1_04_glf,98.182%;O1/O2v1_05_wbbN,98.322%;O1/O2v1_06_wbbO,98.942%;O1/O2v1_07_kfoC,97.267%		0		0 / 7 (0%)		1	Extra_genes_wbbY_01_wbbY,100.0%
18623_2#151	A control isolate (susceptible)	Portugal	Other (sputum)	Colonization	Hospital Acquisition	K. pneumoniae sensu stricto (KpI)	152		18623_2#151_genomic.fna_blast.out	wbbY Found	1	wbbZ Found	1	18623_2#151_genomic	O1/O2v1	O1	Very high		1	0.9877	-1 bp	7 / 7 (100%)	O1/O2v1_01_wzm,100.0%;O1/O2v1_02_wzt,100.0%;O1/O2v1_03_wbbM,99.367%;O1/O2v1_04_glf,97.922%;O1/O2v1_05_wbbN,100.0%;O1/O2v1_06_wbbO,98.677%;O1/O2v1_07_kfoC,98.405%		0		0 / 7 (0%)		3	Extra_genes_wbbY_01_wbbY,99.73%;O3b_01_manC,99.788%;O3/O3a_02_manB,98.904%
18623_2#153	Suspected non-susceptible to carbapenems	Portugal	Urine	Unknown	Unknown	K. pneumoniae sensu stricto (KpI)	14		18623_2#153_genomic.fna_blast.out	wbbY Found	1	wbbZ Found	1	18623_2#153_genomic	O1/O2v1	O1	Very high		1	0.9999	0 bp	7 / 7 (100%)	O1/O2v1_01_wzm,100.0%;O1/O2v1_02_wzt,100.0%;O1/O2v1_03_wbbM,100.0%;O1/O2v1_04_glf,100.0%;O1/O2v1_05_wbbN,100.0%;O1/O2v1_06_wbbO,100.0%;O1/O2v1_07_kfoC,100.0%		0		0 / 7 (0%)		3	Extra_genes_wbbY_01_wbbY,100.0%;O3b_01_manC,100.0%;O3/O3a_02_manB,98.904%
18623_2#156	A control isolate (susceptible)	Portugal	Unknown	Unknown	Unknown	K. pneumoniae sensu stricto (KpI)	57		18623_2#156_genomic.fna_blast.out	wbbY Found	1	wbbZ Found	1	18623_2#156_genomic	O1/O2v2	O1	Very high		1	0.9913	-2 bp	10 / 10 (100%)	O1/O2v2_01_wzm,100.0%;O1/O2v2_02_wzt,99.595%;O1/O2v2_03_wbbM,99.367%;O1/O2v2_04_glf,98.442%;O1/O2v2_05_wbbN,98.658%;O1/O2v2_06_wbbO,100.0%;O1/O2v2_07_kfoC,99.007%;O1/O2v2_08_gmlC,98.563%;O1/O2v2_09_gmlB,99.694%;O1/O2v2_10_gmlA,100.0%		0		0 / 10 (0%)		3	Extra_genes_wbbY_01_wbbY,100.0%;O3b_01_manC,99.576%;O3/O3a_02_manB,99.123%
18623_2#158	A control isolate (susceptible)	Portugal	Unknown	Unknown	Unknown	K. pneumoniae sensu stricto (KpI)	348		18623_2#158_genomic.fna_blast.out	wbbY Found	1	wbbZ Found	1	18623_2#158_genomic	O1/O2v1	O1	Very high		1	0.9886	0 bp	7 / 7 (100%)	O1/O2v1_01_wzm,99.609%;O1/O2v1_02_wzt,100.0%;O1/O2v1_03_wbbM,99.525%;O1/O2v1_04_glf,98.442%;O1/O2v1_05_wbbN,100.0%;O1/O2v1_06_wbbO,99.206%;O1/O2v1_07_kfoC,99.089%		0		0 / 7 (0%)		3	Extra_genes_wbbY_01_wbbY,99.73%;O3b_01_manC,99.788%;O3/O3a_02_manB,98.904%
18623_2#17	A control isolate (susceptible)	Greece	Blood	Infection	Hospital Acquisition	K. pneumoniae sensu stricto (KpI)	461		18623_2#17_genomic.fna_blast.out	wbbY Found	1	wbbZ Found	1	18623_2#17_genomic	O1/O2v1	O1	Very high		1	0.9937	0 bp	7 / 7 (100%)	O1/O2v1_01_wzm,100.0%;O1/O2v1_02_wzt,99.595%;O1/O2v1_03_wbbM,99.525%;O1/O2v1_04_glf,100.0%;O1/O2v1_05_wbbN,99.664%;O1/O2v1_06_wbbO,99.471%;O1/O2v1_07_kfoC,100.0%		0		0 / 7 (0%)		7	Extra_genes_wbbY_01_wbbY,99.73%;O3b_01_manC,100.0%;O3/O3a_02_manB,98.681%;O12_01_rfbB,97.746%;OL101_03_rfbD,98.653%;OL101_02_rfbA,97.222%;O12_04_rfbC,96.216%
18623_2#19	A control isolate (susceptible)	Greece	Wound Secretion	Infection	Hospital Acquisition	K. pneumoniae sensu stricto (KpI)	14		18623_2#19_genomic.fna_blast.out	wbbY Found	1	wbbZ Found	1	18623_2#19_genomic	O1/O2v1	O1	Very high		1	0.9855	0 bp	7 / 7 (100%)	O1/O2v1_01_wzm,100.0%;O1/O2v1_02_wzt,99.595%;O1/O2v1_03_wbbM,99.367%;O1/O2v1_04_glf,99.221%;O1/O2v1_05_wbbN,98.322%;O1/O2v1_06_wbbO,99.206%;O1/O2v1_07_kfoC,98.633%		0		0 / 7 (0%)		3	Extra_genes_wbbY_01_wbbY,100.0%;O3/O3a_01_manC,99.576%;O3/O3a_02_manB,98.904%
18623_2#22	Suspected non-susceptible to carbapenems	Greece	Wound Secretion	Infection	Community Onset	K. pneumoniae sensu stricto (KpI)	101		18623_2#22_genomic.fna_blast.out	wbbY Found	1	wbbZ Found	1	18623_2#22_genomic	O1/O2v1	O1	Very high		1	0.9802	-2 bp	7 / 7 (100%)	O1/O2v1_01_wzm,100.0%;O1/O2v1_02_wzt,99.19%;O1/O2v1_03_wbbM,99.367%;O1/O2v1_04_glf,98.961%;O1/O2v1_05_wbbN,98.658%;O1/O2v1_06_wbbO,99.471%;O1/O2v1_07_kfoC,96.583%		0		0 / 7 (0%)		5	Extra_genes_wbbY_01_wbbY,99.865%;O12_01_rfbB,98.028%;OL101_03_rfbD,98.653%;OL101_02_rfbA,97.917%;O12_04_rfbC,97.297%
18623_2#23	Suspected non-susceptible to carbapenems	Greece	Other (central venous catheter)	Colonization	Hospital Acquisition	K. pneumoniae sensu stricto (KpI)	383		18623_2#23_genomic.fna_blast.out	wbbY Found	1	wbbZ Found	1	18623_2#23_genomic	O1/O2v2	O1	Very high		1	0.9843	+6 bp	10 / 10 (100%)	O1/O2v2_01_wzm,100.0%;O1/O2v2_02_wzt,99.19%;O1/O2v2_03_wbbM,98.576%;O1/O2v2_04_glf,98.961%;O1/O2v2_05_wbbN,98.322%;O1/O2v2_06_wbbO,99.735%;O1/O2v2_07_kfoC,98.759%;O1/O2v2_08_gmlC,97.741%;O1/O2v2_09_gmlB,99.388%;O1/O2v2_10_gmlA,100.0%		0		0 / 10 (0%)		3	Extra_genes_wbbY_01_wbbY,99.595%;O3b_01_manC,99.576%;O3/O3a_02_manB,99.123%
18623_2#30	A control isolate (susceptible)	Greece	Urine	Infection	Unknown	K. pneumoniae sensu stricto (KpI)	870		18623_2#30_genomic.fna_blast.out	wbbY Found	1	wbbZ Found	1	18623_2#30_genomic	O1/O2v1	O1	Very high		1	0.9803	-2 bp	7 / 7 (100%)	O1/O2v1_01_wzm,100.0%;O1/O2v1_02_wzt,99.19%;O1/O2v1_03_wbbM,99.367%;O1/O2v1_04_glf,98.961%;O1/O2v1_05_wbbN,98.658%;O1/O2v1_06_wbbO,99.471%;O1/O2v1_07_kfoC,96.811%		0		0 / 7 (0%)		5	Extra_genes_wbbY_01_wbbY,99.865%;O12_01_rfbB,98.028%;OL101_03_rfbD,98.653%;OL101_02_rfbA,97.917%;O12_04_rfbC,97.297%
18623_2#37	A control isolate (susceptible)	Greece	Other (bile)	Unknown	Hospital Acquisition	K. pneumoniae sensu stricto (KpI)	101		18623_2#37_genomic.fna_blast.out	wbbY Found	1	wbbZ Found	1	18623_2#37_genomic	O1/O2v2	O1	Good	?	1	0.9853	n/a	10 / 10 (100%)	O1/O2v2_01_wzm,100.0%;O1/O2v2_02_wzt,99.19%;O1/O2v2_03_wbbM,98.734%;O1/O2v2_04_glf,99.74%;O1/O2v2_05_wbbN,98.322%;O1/O2v2_06_wbbO,99.204%;O1/O2v2_07_kfoC,99.007%;O1/O2v2_08_gmlC,97.665%;O1/O2v2_09_gmlB,99.388%;O1/O2v2_10_gmlA,100.0%		0		0 / 10 (0%)		1	Extra_genes_wbbY_01_wbbY,99.865%
18623_2#5	A control isolate (susceptible)	Greece	Puncture Fluids	Infection	Hospital Acquisition	K. pneumoniae sensu stricto (KpI)	29		18623_2#5_genomic.fna_blast.out	wbbY Found	1	wbbZ Found	1	18623_2#5_genomic	O1/O2v2	O1	Very high		1	0.9915	-2 bp	10 / 10 (100%)	O1/O2v2_01_wzm,100.0%;O1/O2v2_02_wzt,99.595%;O1/O2v2_03_wbbM,99.842%;O1/O2v2_04_glf,99.221%;O1/O2v2_05_wbbN,98.993%;O1/O2v2_06_wbbO,100.0%;O1/O2v2_07_kfoC,98.263%;O1/O2v2_08_gmlC,97.947%;O1/O2v2_09_gmlB,99.694%;O1/O2v2_10_gmlA,100.0%		0		0 / 10 (0%)		3	Extra_genes_wbbY_01_wbbY,99.73%;O3/O3a_01_manC,99.364%;O3/O3a_02_manB,98.465%
18623_2#51	Suspected non-susceptible to carbapenems	Serbia	Wound Secretion	Infection	Hospital Acquisition	K. pneumoniae sensu stricto (KpI)	101		18623_2#51_genomic.fna_blast.out	wbbY Found	1	wbbZ Found	1	18623_2#51_genomic	O1/O2v1	O1	Very high		1	0.9802	-2 bp	7 / 7 (100%)	O1/O2v1_01_wzm,100.0%;O1/O2v1_02_wzt,99.19%;O1/O2v1_03_wbbM,99.209%;O1/O2v1_04_glf,98.961%;O1/O2v1_05_wbbN,98.658%;O1/O2v1_06_wbbO,99.471%;O1/O2v1_07_kfoC,96.811%		0		0 / 7 (0%)		5	Extra_genes_wbbY_01_wbbY,99.865%;O12_01_rfbB,98.028%;OL101_03_rfbD,98.653%;OL101_02_rfbA,97.917%;O12_04_rfbC,97.297%
18623_2#56	A control isolate (susceptible)	Denmark	Blood	Infection	Community Onset	K. pneumoniae sensu stricto (KpI)	397		18623_2#56_genomic.fna_blast.out	wbbY Found	1	wbbZ Found	1	18623_2#56_genomic	O1/O2v1	O1	Very high		1	0.9852	0 bp	7 / 7 (100%)	O1/O2v1_01_wzm,100.0%;O1/O2v1_02_wzt,99.595%;O1/O2v1_03_wbbM,99.367%;O1/O2v1_04_glf,99.221%;O1/O2v1_05_wbbN,98.322%;O1/O2v1_06_wbbO,99.206%;O1/O2v1_07_kfoC,98.633%		0		0 / 7 (0%)		5	Extra_genes_wbbY_01_wbbY,100.0%;O12_01_rfbB,98.028%;OL101_03_rfbD,98.653%;OL101_02_rfbA,97.917%;O12_04_rfbC,97.838%
18623_2#57	Suspected non-susceptible to carbapenems	Denmark	Blood	Infection	Hospital Acquisition	K. pneumoniae sensu stricto (KpI)	290		18623_2#57_genomic.fna_blast.out	wbbY Found	1	wbbZ Found	1	18623_2#57_genomic	O1/O2v1	O1	Very high		1	0.9811	-2 bp	7 / 7 (100%)	O1/O2v1_01_wzm,99.609%;O1/O2v1_02_wzt,99.595%;O1/O2v1_03_wbbM,99.525%;O1/O2v1_04_glf,98.961%;O1/O2v1_05_wbbN,97.987%;O1/O2v1_06_wbbO,97.884%;O1/O2v1_07_kfoC,99.544%		0		0 / 7 (0%)		3	Extra_genes_wbbY_01_wbbY,99.73%;O3b_01_manC,100.0%;O3/O3a_02_manB,99.123%
18623_2#58	Suspected non-susceptible to carbapenems	Denmark	Blood	Infection	Hospital Acquisition	K. pneumoniae sensu stricto (KpI)	1414		18623_2#58_genomic.fna_blast.out	wbbY Found	1	wbbZ Found	1	18623_2#58_genomic	O1/O2v1	O1	Very high		1	0.9768	-2 bp	7 / 7 (100%)	O1/O2v1_01_wzm,100.0%;O1/O2v1_02_wzt,99.19%;O1/O2v1_03_wbbM,99.209%;O1/O2v1_04_glf,98.701%;O1/O2v1_05_wbbN,97.315%;O1/O2v1_06_wbbO,98.413%;O1/O2v1_07_kfoC,96.811%		0		0 / 7 (0%)		1	Extra_genes_wbbY_01_wbbY,99.865%
18623_2#61	A control isolate (susceptible)	Denmark	Blood	Infection	Community Onset	K. pneumoniae sensu stricto (KpI)	25		18623_2#61_genomic.fna_blast.out	wbbY Found	1	wbbZ Found	1	18623_2#61_genomic	O1/O2v2	O1	Very high		1	0.992	0 bp	10 / 10 (100%)	O1/O2v2_01_wzm,100.0%;O1/O2v2_02_wzt,99.595%;O1/O2v2_03_wbbM,99.525%;O1/O2v2_04_glf,98.961%;O1/O2v2_05_wbbN,98.993%;O1/O2v2_06_wbbO,100.0%;O1/O2v2_07_kfoC,99.752%;O1/O2v2_08_gmlC,99.384%;O1/O2v2_09_gmlB,99.388%;O1/O2v2_10_gmlA,99.206%		0		0 / 10 (0%)		3	Extra_genes_wbbY_01_wbbY,99.73%;O3/O3a_01_manC,99.576%;O3/O3a_02_manB,99.123%
18623_2#62	Suspected non-susceptible to carbapenems	Denmark	Urine	Infection	Community Onset	K. pneumoniae sensu stricto (KpI)	290		18623_2#62_genomic.fna_blast.out	wbbY Found	1	wbbZ Found	1	18623_2#62_genomic	O1/O2v1	O1	Very high		1	0.9811	-2 bp	7 / 7 (100%)	O1/O2v1_01_wzm,99.609%;O1/O2v1_02_wzt,99.595%;O1/O2v1_03_wbbM,99.525%;O1/O2v1_04_glf,98.961%;O1/O2v1_05_wbbN,97.987%;O1/O2v1_06_wbbO,97.884%;O1/O2v1_07_kfoC,99.544%		0		0 / 7 (0%)		3	Extra_genes_wbbY_01_wbbY,99.73%;O3b_01_manC,100.0%;O3/O3a_02_manB,99.123%
18623_2#69	A control isolate (susceptible)	Denmark	Urine	Unknown	Hospital Acquisition	K. pneumoniae sensu stricto (KpI)	39		18623_2#69_genomic.fna_blast.out	wbbY Found	1	wbbZ Found	1	18623_2#69_genomic	O1/O2v2	O1	Very high		1	0.9845	0 bp	10 / 10 (100%)	O1/O2v2_01_wzm,100.0%;O1/O2v2_02_wzt,99.19%;O1/O2v2_03_wbbM,98.576%;O1/O2v2_04_glf,98.961%;O1/O2v2_05_wbbN,98.322%;O1/O2v2_06_wbbO,99.735%;O1/O2v2_07_kfoC,99.256%;O1/O2v2_08_gmlC,97.331%;O1/O2v2_09_gmlB,99.388%;O1/O2v2_10_gmlA,99.206%		0		0 / 10 (0%)		1	Extra_genes_wbbY_01_wbbY,99.73%
18623_2#70	Suspected non-susceptible to carbapenems	Portugal	Blood	Unknown	Community Onset	K. pneumoniae sensu stricto (KpI)	Novel		18623_2#70_genomic.fna_blast.out	wbbY Found	1	wbbZ Found	1	18623_2#70_genomic	O1/O2v1	O1	Very high		1	0.9921	0 bp	7 / 7 (100%)	O1/O2v1_01_wzm,99.609%;O1/O2v1_02_wzt,100.0%;O1/O2v1_03_wbbM,99.684%;O1/O2v1_04_glf,99.481%;O1/O2v1_05_wbbN,97.987%;O1/O2v1_06_wbbO,99.471%;O1/O2v1_07_kfoC,99.544%		0		0 / 7 (0%)		3	Extra_genes_wbbY_01_wbbY,100.0%;O3b_01_manC,99.576%;O3/O3a_02_manB,99.123%
18623_2#71	Suspected non-susceptible to carbapenems	Portugal	Urine	Infection	Hospital Acquisition	K. pneumoniae sensu stricto (KpI)	15		18623_2#71_genomic.fna_blast.out	wbbY Found	1	wbbZ Found	1	18623_2#71_genomic	O1/O2v1	O1	Very high		1	0.9852	0 bp	7 / 7 (100%)	O1/O2v1_01_wzm,100.0%;O1/O2v1_02_wzt,99.595%;O1/O2v1_03_wbbM,99.367%;O1/O2v1_04_glf,99.221%;O1/O2v1_05_wbbN,98.322%;O1/O2v1_06_wbbO,99.206%;O1/O2v1_07_kfoC,98.633%		0		0 / 7 (0%)		3	Extra_genes_wbbY_01_wbbY,100.0%;O3b_01_manC,99.576%;O3/O3a_02_manB,98.904%
18623_2#75	Suspected non-susceptible to carbapenems	Portugal	Lower Respiratory Tract Secrection	Unknown	Community Onset	K. pneumoniae sensu stricto (KpI)	348		18623_2#75_genomic.fna_blast.out	wbbY Found	1	wbbZ Found	1	18623_2#75_genomic	O1/O2v1	O1	Very high		1	0.9886	0 bp	7 / 7 (100%)	O1/O2v1_01_wzm,99.609%;O1/O2v1_02_wzt,100.0%;O1/O2v1_03_wbbM,99.525%;O1/O2v1_04_glf,98.442%;O1/O2v1_05_wbbN,100.0%;O1/O2v1_06_wbbO,99.206%;O1/O2v1_07_kfoC,99.089%		0		0 / 7 (0%)		3	Extra_genes_wbbY_01_wbbY,99.73%;O3b_01_manC,99.788%;O3/O3a_02_manB,98.904%
18623_2#77	Suspected non-susceptible to carbapenems	Portugal	Urine	Unknown	Hospital Acquisition	K. pneumoniae sensu stricto (KpI)	231		18623_2#77_genomic.fna_blast.out	wbbY Found	1	wbbZ Found	1	18623_2#77_genomic	O1/O2v2	O1	Very high		1	0.9845	0 bp	10 / 10 (100%)	O1/O2v2_01_wzm,100.0%;O1/O2v2_02_wzt,99.19%;O1/O2v2_03_wbbM,98.734%;O1/O2v2_04_glf,98.961%;O1/O2v2_05_wbbN,98.322%;O1/O2v2_06_wbbO,99.735%;O1/O2v2_07_kfoC,99.256%;O1/O2v2_08_gmlC,97.125%;O1/O2v2_09_gmlB,99.388%;O1/O2v2_10_gmlA,99.206%		0		0 / 10 (0%)		1	Extra_genes_wbbY_01_wbbY,99.865%
18623_2#78	Suspected non-susceptible to carbapenems	Portugal	Lower Respiratory Tract Secrection	Unknown	Unknown	K. pneumoniae sensu stricto (KpI)	15		18623_2#78_genomic.fna_blast.out	wbbY Found	1	wbbZ Found	1	18623_2#78_genomic	O1/O2v1	O1	Very high		1	0.9852	0 bp	7 / 7 (100%)	O1/O2v1_01_wzm,100.0%;O1/O2v1_02_wzt,99.595%;O1/O2v1_03_wbbM,99.367%;O1/O2v1_04_glf,99.221%;O1/O2v1_05_wbbN,98.322%;O1/O2v1_06_wbbO,99.206%;O1/O2v1_07_kfoC,98.633%		0		0 / 7 (0%)		3	Extra_genes_wbbY_01_wbbY,100.0%;O3b_01_manC,99.576%;O3/O3a_02_manB,98.904%
18623_2#80	Suspected non-susceptible to carbapenems	Portugal	Urine	Unknown	Community Onset	K. pneumoniae sensu stricto (KpI)	15		18623_2#80_genomic.fna_blast.out	wbbY Found	1	wbbZ Found	1	18623_2#80_genomic	O1/O2v1	O1	Very high		1	0.9852	0 bp	7 / 7 (100%)	O1/O2v1_01_wzm,100.0%;O1/O2v1_02_wzt,99.595%;O1/O2v1_03_wbbM,99.367%;O1/O2v1_04_glf,99.221%;O1/O2v1_05_wbbN,98.322%;O1/O2v1_06_wbbO,99.206%;O1/O2v1_07_kfoC,98.633%		0		0 / 7 (0%)		3	Extra_genes_wbbY_01_wbbY,100.0%;O3b_01_manC,99.576%;O3/O3a_02_manB,98.904%
18623_2#86	Suspected non-susceptible to carbapenems	Portugal	Other (sputum)	Infection	Community Onset	K. pneumoniae sensu stricto (KpI)	14		18623_2#86_genomic.fna_blast.out	wbbY Found	1	wbbZ Found	1	18623_2#86_genomic	O1/O2v1	O1	Very high		1	0.9999	0 bp	7 / 7 (100%)	O1/O2v1_01_wzm,100.0%;O1/O2v1_02_wzt,100.0%;O1/O2v1_03_wbbM,100.0%;O1/O2v1_04_glf,100.0%;O1/O2v1_05_wbbN,100.0%;O1/O2v1_06_wbbO,100.0%;O1/O2v1_07_kfoC,100.0%		0		0 / 7 (0%)		3	Extra_genes_wbbY_01_wbbY,100.0%;O3b_01_manC,100.0%;O3/O3a_02_manB,98.904%
18623_2#87	Suspected non-susceptible to carbapenems	Portugal	Urine	Infection	Community Onset	K. pneumoniae sensu stricto (KpI)	Novel		18623_2#87_genomic.fna_blast.out	wbbY Found	1	wbbZ Found	1	18623_2#87_genomic	O1/O2v1	O1	Very high		1	0.9921	0 bp	7 / 7 (100%)	O1/O2v1_01_wzm,99.609%;O1/O2v1_02_wzt,100.0%;O1/O2v1_03_wbbM,99.684%;O1/O2v1_04_glf,99.481%;O1/O2v1_05_wbbN,97.987%;O1/O2v1_06_wbbO,99.471%;O1/O2v1_07_kfoC,99.544%		0		0 / 7 (0%)		3	Extra_genes_wbbY_01_wbbY,100.0%;O3b_01_manC,99.576%;O3/O3a_02_manB,99.123%
18623_2#88	Suspected non-susceptible to carbapenems	Portugal	Urine	Infection	Community Onset	K. pneumoniae sensu stricto (KpI)	15		18623_2#88_genomic.fna_blast.out	wbbY Found	1	wbbZ Found	1	18623_2#88_genomic	O1/O2v1	O1	Very high		1	0.9852	0 bp	7 / 7 (100%)	O1/O2v1_01_wzm,100.0%;O1/O2v1_02_wzt,99.595%;O1/O2v1_03_wbbM,99.367%;O1/O2v1_04_glf,99.221%;O1/O2v1_05_wbbN,98.322%;O1/O2v1_06_wbbO,99.206%;O1/O2v1_07_kfoC,98.633%		0		0 / 7 (0%)		3	Extra_genes_wbbY_01_wbbY,100.0%;O3b_01_manC,99.576%;O3/O3a_02_manB,98.904%
18623_2#97	A control isolate (susceptible)	Portugal	Urine	Infection	Community Onset	K. pneumoniae sensu stricto (KpI)	870		18623_2#97_genomic.fna_blast.out	wbbY Found	1	wbbZ Found	1	18623_2#97_genomic	O1/O2v1	O1	Very high		1	0.9802	-2 bp	7 / 7 (100%)	O1/O2v1_01_wzm,100.0%;O1/O2v1_02_wzt,99.19%;O1/O2v1_03_wbbM,99.367%;O1/O2v1_04_glf,98.961%;O1/O2v1_05_wbbN,98.658%;O1/O2v1_06_wbbO,99.471%;O1/O2v1_07_kfoC,96.583%		0		0 / 7 (0%)		5	Extra_genes_wbbY_01_wbbY,99.865%;O12_01_rfbB,98.028%;OL101_03_rfbD,98.653%;OL101_02_rfbA,97.917%;O12_04_rfbC,97.297%
18623_2#98	Suspected non-susceptible to carbapenems	Portugal	Other (pus)	Unknown	Unknown	K. pneumoniae sensu stricto (KpI)	348		18623_2#98_genomic.fna_blast.out	wbbY Found	1	wbbZ Found	1	18623_2#98_genomic	O1/O2v1	O1	Good	?-	1	0.9886	n/a	6 / 7 (85.7%)	O1/O2v1_01_wzm,99.609%;O1/O2v1_02_wzt,100.0%;O1/O2v1_03_wbbM,99.525%;O1/O2v1_05_wbbN,100.0%;O1/O2v1_06_wbbO,99.206%;O1/O2v1_07_kfoC,99.089%	O1/O2v1_04_glf	0		0 / 7 (0%)		3	Extra_genes_wbbY_01_wbbY,99.73%;O3b_01_manC,99.788%;O3/O3a_02_manB,98.904%
18858_1#100	Suspected non-susceptible to carbapenems	United Kingdom (Scotland)	Urine	Infection	Community Onset	K. pneumoniae sensu stricto (KpI)	1		18858_1#100_genomic.fna_blast.out	wbbY Found	1	wbbZ Found	1	18858_1#100_genomic	O1/O2v2	O1	Very high		1	0.995	0 bp	10 / 10 (100%)	O1/O2v2_01_wzm,100.0%;O1/O2v2_02_wzt,99.595%;O1/O2v2_03_wbbM,99.367%;O1/O2v2_04_glf,98.961%;O1/O2v2_05_wbbN,98.993%;O1/O2v2_06_wbbO,99.469%;O1/O2v2_07_kfoC,100.0%;O1/O2v2_08_gmlC,100.0%;O1/O2v2_09_gmlB,100.0%;O1/O2v2_10_gmlA,100.0%		0		0 / 10 (0%)		5	Extra_genes_wbbY_01_wbbY,99.73%;O12_01_rfbB,98.31%;OL101_03_rfbD,98.316%;OL101_02_rfbA,97.917%;O12_04_rfbC,97.838%
18858_1#115	Suspected non-susceptible to carbapenems	Slovenia	Urine	Infection	Community Onset	K. pneumoniae sensu stricto (KpI)	101		18858_1#115_genomic.fna_blast.out	wbbY Found	1	wbbZ Found	1	18858_1#115_genomic	O1/O2v1	O1	Very high		1	0.98	-2 bp	7 / 7 (100%)	O1/O2v1_01_wzm,100.0%;O1/O2v1_02_wzt,99.19%;O1/O2v1_03_wbbM,99.209%;O1/O2v1_04_glf,98.961%;O1/O2v1_05_wbbN,98.658%;O1/O2v1_06_wbbO,99.206%;O1/O2v1_07_kfoC,96.811%		0		0 / 7 (0%)		5	Extra_genes_wbbY_01_wbbY,99.865%;O12_01_rfbB,98.028%;OL101_03_rfbD,98.653%;OL101_02_rfbA,97.917%;O12_04_rfbC,97.297%
18858_1#116	Suspected non-susceptible to carbapenems	Slovenia	Urine	Infection	Community Onset	K. pneumoniae sensu stricto (KpI)	101		18858_1#116_genomic.fna_blast.out	wbbY Found	1	wbbZ Found	1	18858_1#116_genomic	O1/O2v1	O1	Good	?	1	0.9803	n/a	7 / 7 (100%)	O1/O2v1_01_wzm,100.0%;O1/O2v1_02_wzt,99.19%;O1/O2v1_03_wbbM,99.358%;O1/O2v1_04_glf,98.961%;O1/O2v1_05_wbbN,98.658%;O1/O2v1_06_wbbO,99.471%;O1/O2v1_07_kfoC,96.811%		0		0 / 7 (0%)		5	Extra_genes_wbbY_01_wbbY,99.865%;O12_01_rfbB,98.028%;OL101_03_rfbD,98.653%;OL101_02_rfbA,97.917%;O12_04_rfbC,97.297%
18858_1#120	A control isolate (susceptible)	Slovenia	Blood	Infection	Community Onset	K. pneumoniae sensu stricto (KpI)	5		18858_1#120_genomic.fna_blast.out	wbbY Found	1	wbbZ Found	1	18858_1#120_genomic	O1/O2v1	O1	Very high		1	0.9869	0 bp	7 / 7 (100%)	O1/O2v1_01_wzm,100.0%;O1/O2v1_02_wzt,99.595%;O1/O2v1_03_wbbM,99.525%;O1/O2v1_04_glf,98.701%;O1/O2v1_05_wbbN,100.0%;O1/O2v1_06_wbbO,99.206%;O1/O2v1_07_kfoC,98.633%		0		0 / 7 (0%)		3	Extra_genes_wbbY_01_wbbY,99.73%;O3b_01_manC,99.788%;O3/O3a_02_manB,98.904%
18858_1#123	Suspected non-susceptible to carbapenems	Slovenia	Lower Respiratory Tract Secrection	Unknown	Community Onset	K. pneumoniae sensu stricto (KpI)	461		18858_1#123_genomic.fna_blast.out	wbbY Found	1	wbbZ Found	1	18858_1#123_genomic	O1/O2v1	O1	Very high		1	0.9846	0 bp	7 / 7 (100%)	O1/O2v1_01_wzm,100.0%;O1/O2v1_02_wzt,99.595%;O1/O2v1_03_wbbM,99.051%;O1/O2v1_04_glf,97.922%;O1/O2v1_05_wbbN,97.315%;O1/O2v1_06_wbbO,99.206%;O1/O2v1_07_kfoC,99.772%		0		0 / 7 (0%)		1	Extra_genes_wbbY_01_wbbY,99.73%
18858_1#13	Suspected non-susceptible to carbapenems	United Kingdom (England, Wales & N. Ireland)	Urine	Infection	Community Onset	K. pneumoniae sensu stricto (KpI)	13		18858_1#13_genomic.fna_blast.out	wbbY Found	1	wbbZ Found	1	18858_1#13_genomic	O1/O2v2	O1	Very high		1	0.9873	0 bp	10 / 10 (100%)	O1/O2v2_01_wzm,100.0%;O1/O2v2_02_wzt,98.785%;O1/O2v2_03_wbbM,99.209%;O1/O2v2_04_glf,99.221%;O1/O2v2_05_wbbN,98.322%;O1/O2v2_06_wbbO,99.735%;O1/O2v2_07_kfoC,99.504%;O1/O2v2_08_gmlC,97.536%;O1/O2v2_09_gmlB,99.083%;O1/O2v2_10_gmlA,100.0%		0		0 / 10 (0%)		3	Extra_genes_wbbY_01_wbbY,99.865%;O3/O3a_01_manC,98.305%;O3b_02_manB,98.904%
18858_1#134	Suspected non-susceptible to carbapenems	Slovenia	Lower Respiratory Tract Secrection	Unknown	Hospital Acquisition	K. pneumoniae sensu stricto (KpI)	35		18858_1#134_genomic.fna_blast.out	wbbY Found	1	wbbZ Found	1	18858_1#134_genomic	O1/O2v1	O1	Very high		1	0.9888	0 bp	7 / 7 (100%)	O1/O2v1_01_wzm,99.609%;O1/O2v1_02_wzt,100.0%;O1/O2v1_03_wbbM,99.684%;O1/O2v1_04_glf,98.442%;O1/O2v1_05_wbbN,100.0%;O1/O2v1_06_wbbO,99.206%;O1/O2v1_07_kfoC,99.089%		0		0 / 7 (0%)		3	Extra_genes_wbbY_01_wbbY,100.0%;O3b_01_manC,99.788%;O3/O3a_02_manB,98.684%
18858_1#135	A control isolate (susceptible)	Slovenia	Lower Respiratory Tract Secrection	Colonization	Community Onset	K. pneumoniae sensu stricto (KpI)	343		18858_1#135_genomic.fna_blast.out	wbbY Found	1	wbbZ Found	1	18858_1#135_genomic	O1/O2v1	O1	Very high		1	0.9799	-2 bp	7 / 7 (100%)	O1/O2v1_01_wzm,99.609%;O1/O2v1_02_wzt,99.595%;O1/O2v1_03_wbbM,99.367%;O1/O2v1_04_glf,97.922%;O1/O2v1_05_wbbN,97.987%;O1/O2v1_06_wbbO,99.206%;O1/O2v1_07_kfoC,97.039%		0		0 / 7 (0%)		3	Extra_genes_wbbY_01_wbbY,100.0%;O3b_01_manC,99.788%;O3/O3a_02_manB,99.123%
18858_1#138	Suspected non-susceptible to carbapenems	Slovenia	Lower Respiratory Tract Secrection	Unknown	Community Onset	K. pneumoniae sensu stricto (KpI)	101		18858_1#138_genomic.fna_blast.out	wbbY Found	1	wbbZ Found	1	18858_1#138_genomic	O1/O2v1	O1	Very high		1	0.9803	-2 bp	7 / 7 (100%)	O1/O2v1_01_wzm,100.0%;O1/O2v1_02_wzt,99.19%;O1/O2v1_03_wbbM,99.367%;O1/O2v1_04_glf,98.961%;O1/O2v1_05_wbbN,98.658%;O1/O2v1_06_wbbO,99.471%;O1/O2v1_07_kfoC,96.811%		0		0 / 7 (0%)		5	Extra_genes_wbbY_01_wbbY,99.865%;O12_01_rfbB,98.028%;OL101_03_rfbD,98.653%;OL101_02_rfbA,97.917%;O12_04_rfbC,97.297%
18858_1#142	A control isolate (susceptible)	United Kingdom (England, Wales & N. Ireland)	Urine	Infection	Community Onset	K. pneumoniae sensu stricto (KpI)	461*		18858_1#142_genomic.fna_blast.out	wbbY Found	1	wbbZ Found	1	18858_1#142_genomic	O1/O2v2	O1	Good	?-	1	0.9937	n/a	9 / 10 (90%)	O1/O2v2_01_wzm,100.0%;O1/O2v2_02_wzt,99.595%;O1/O2v2_03_wbbM,99.525%;O1/O2v2_05_wbbN,98.658%;O1/O2v2_06_wbbO,100.0%;O1/O2v2_07_kfoC,99.752%;O1/O2v2_08_gmlC,100.0%;O1/O2v2_09_gmlB,99.388%;O1/O2v2_10_gmlA,100.0%	O1/O2v2_04_glf	0		0 / 10 (0%)		3	Extra_genes_wbbY_01_wbbY,100.0%;O3/O3a_01_manC,99.788%;O3/O3a_02_manB,99.123%
18858_1#156	A control isolate (susceptible)	United Kingdom (England, Wales & N. Ireland)	Urine	Infection	Hospital Acquisition	K. pneumoniae sensu stricto (KpI)	327		18858_1#156_genomic.fna_blast.out	wbbY Found	1	wbbZ Found	1	18858_1#156_genomic	O1/O2v1	O1	Very high		1	0.9834	0 bp	7 / 7 (100%)	O1/O2v1_01_wzm,100.0%;O1/O2v1_02_wzt,99.595%;O1/O2v1_03_wbbM,99.367%;O1/O2v1_04_glf,98.182%;O1/O2v1_05_wbbN,98.322%;O1/O2v1_06_wbbO,98.942%;O1/O2v1_07_kfoC,98.633%		0		0 / 7 (0%)		3	Extra_genes_wbbY_01_wbbY,99.865%;O3b_01_manC,99.788%;O3/O3a_02_manB,99.123%
18858_1#161	A control isolate (susceptible)	United Kingdom (England, Wales & N. Ireland)	Blood	Infection	Hospital Acquisition	K. pneumoniae sensu stricto (KpI)	Novel		18858_1#161_genomic.fna_blast.out	wbbY Found	1	wbbZ Found	1	18858_1#161_genomic	O1/O2v1	O1	Very high		1	0.9855	-2 bp	7 / 7 (100%)	O1/O2v1_01_wzm,100.0%;O1/O2v1_02_wzt,99.595%;O1/O2v1_03_wbbM,99.367%;O1/O2v1_04_glf,99.221%;O1/O2v1_05_wbbN,99.664%;O1/O2v1_06_wbbO,99.206%;O1/O2v1_07_kfoC,99.317%		0		0 / 7 (0%)		3	Extra_genes_wbbY_01_wbbY,99.865%;O3b_01_manC,100.0%;O3/O3a_02_manB,99.123%
18858_1#162	A control isolate (susceptible)	United Kingdom (England, Wales & N. Ireland)	Blood	Infection	Community Onset	K. pneumoniae sensu stricto (KpI)	922		18858_1#162_genomic.fna_blast.out	wbbY Found	1	wbbZ Found	1	18858_1#162_genomic	O1/O2v2	O1	Good	?	1	0.9949	n/a	10 / 10 (100%)	O1/O2v2_01_wzm,100.0%;O1/O2v2_02_wzt,99.595%;O1/O2v2_03_wbbM,99.525%;O1/O2v2_04_glf,98.961%;O1/O2v2_05_wbbN,98.993%;O1/O2v2_06_wbbO,100.0%;O1/O2v2_07_kfoC,99.752%;O1/O2v2_08_gmlC,100.0%;O1/O2v2_09_gmlB,100.0%;O1/O2v2_10_gmlA,99.206%		0		0 / 10 (0%)		3	Extra_genes_wbbY_01_wbbY,99.73%;O3/O3a_01_manC,99.788%;O3/O3a_02_manB,99.123%
18858_1#179	A control isolate (susceptible)	United Kingdom (England, Wales & N. Ireland)	Urine	Infection	Community Onset	K. pneumoniae sensu stricto (KpI)	968		18858_1#179_genomic.fna_blast.out	wbbY Found	1	wbbZ Found	1	18858_1#179_genomic	O1/O2v1	O1	Very high		1	0.981	-2 bp	7 / 7 (100%)	O1/O2v1_01_wzm,99.609%;O1/O2v1_02_wzt,99.595%;O1/O2v1_03_wbbM,99.051%;O1/O2v1_04_glf,98.442%;O1/O2v1_05_wbbN,99.664%;O1/O2v1_06_wbbO,98.942%;O1/O2v1_07_kfoC,96.811%		0		0 / 7 (0%)		3	Extra_genes_wbbY_01_wbbY,99.73%;O3/O3a_01_manC,100.0%;O3/O3a_02_manB,98.684%
18858_1#183	A control isolate (susceptible)	United Kingdom (England, Wales & N. Ireland)	Blood	Infection	Hospital Acquisition	K. pneumoniae sensu stricto (KpI)	25		18858_1#183_genomic.fna_blast.out	wbbY Found	1	wbbZ Found	1	18858_1#183_genomic	O1/O2v2	O1	Very high		1	0.992	0 bp	10 / 10 (100%)	O1/O2v2_01_wzm,100.0%;O1/O2v2_02_wzt,99.595%;O1/O2v2_03_wbbM,99.525%;O1/O2v2_04_glf,98.961%;O1/O2v2_05_wbbN,98.993%;O1/O2v2_06_wbbO,100.0%;O1/O2v2_07_kfoC,99.752%;O1/O2v2_08_gmlC,99.384%;O1/O2v2_09_gmlB,99.388%;O1/O2v2_10_gmlA,99.206%		0		0 / 10 (0%)		3	Extra_genes_wbbY_01_wbbY,99.73%;O3/O3a_01_manC,99.576%;O3/O3a_02_manB,99.123%
18858_1#188	A control isolate (susceptible)	United Kingdom (England, Wales & N. Ireland)	Urine	Infection	Community Onset	K. pneumoniae sensu stricto (KpI)	15*		18858_1#188_genomic.fna_blast.out	wbbY Found	1	wbbZ Found	1	18858_1#188_genomic	O1/O2v1	O1	Very high		1	0.9852	0 bp	7 / 7 (100%)	O1/O2v1_01_wzm,100.0%;O1/O2v1_02_wzt,99.595%;O1/O2v1_03_wbbM,99.367%;O1/O2v1_04_glf,99.221%;O1/O2v1_05_wbbN,98.322%;O1/O2v1_06_wbbO,99.206%;O1/O2v1_07_kfoC,98.633%		0		0 / 7 (0%)		3	Extra_genes_wbbY_01_wbbY,100.0%;O3b_01_manC,100.0%;O3/O3a_02_manB,98.904%
18858_1#2	Suspected non-susceptible to carbapenems	Slovenia	Urine	Infection	Hospital Acquisition	K. pneumoniae sensu stricto (KpI)	Novel		18858_1#2_genomic.fna_blast.out	wbbY Found	1	wbbZ Found	1	18858_1#2_genomic	O1/O2v2	O1	Very high		1	0.995	0 bp	10 / 10 (100%)	O1/O2v2_01_wzm,100.0%;O1/O2v2_02_wzt,99.595%;O1/O2v2_03_wbbM,99.367%;O1/O2v2_04_glf,98.961%;O1/O2v2_05_wbbN,98.993%;O1/O2v2_06_wbbO,99.469%;O1/O2v2_07_kfoC,100.0%;O1/O2v2_08_gmlC,100.0%;O1/O2v2_09_gmlB,100.0%;O1/O2v2_10_gmlA,100.0%		0		0 / 10 (0%)		5	Extra_genes_wbbY_01_wbbY,99.73%;O12_01_rfbB,93.521%;O12_03_rfbD,98.99%;OL101_02_rfbA,98.276%;O12_04_rfbC,97.297%
18858_1#20	Suspected non-susceptible to carbapenems	Romania	Urine	Infection	Hospital Acquisition	K. pneumoniae sensu stricto (KpI)	101		18858_1#20_genomic.fna_blast.out	wbbY Found	1	wbbZ Found	1	18858_1#20_genomic	O1/O2v1	O1	Very high		1	0.9803	-2 bp	7 / 7 (100%)	O1/O2v1_01_wzm,100.0%;O1/O2v1_02_wzt,99.19%;O1/O2v1_03_wbbM,99.367%;O1/O2v1_04_glf,98.961%;O1/O2v1_05_wbbN,98.658%;O1/O2v1_06_wbbO,99.471%;O1/O2v1_07_kfoC,96.811%		0		0 / 7 (0%)		5	Extra_genes_wbbY_01_wbbY,99.865%;O12_01_rfbB,98.028%;OL101_03_rfbD,98.653%;OL101_02_rfbA,97.917%;O12_04_rfbC,97.297%
18858_1#21	Suspected non-susceptible to carbapenems	Romania	Urine	Infection	Hospital Acquisition	K. pneumoniae sensu stricto (KpI)	101		18858_1#21_genomic.fna_blast.out	wbbY Found	1	wbbZ Found	1	18858_1#21_genomic	O1/O2v1	O1	Very high		1	0.9803	-2 bp	7 / 7 (100%)	O1/O2v1_01_wzm,100.0%;O1/O2v1_02_wzt,99.19%;O1/O2v1_03_wbbM,99.367%;O1/O2v1_04_glf,98.961%;O1/O2v1_05_wbbN,98.658%;O1/O2v1_06_wbbO,99.471%;O1/O2v1_07_kfoC,96.811%		0		0 / 7 (0%)		5	Extra_genes_wbbY_01_wbbY,99.865%;O12_01_rfbB,98.028%;OL101_03_rfbD,98.653%;OL101_02_rfbA,97.917%;O12_04_rfbC,97.297%
18858_1#22	A control isolate (susceptible)	Romania	Urine	Infection	Community Onset	K. pneumoniae sensu stricto (KpI)	889		18858_1#22_genomic.fna_blast.out	wbbY Found	1	wbbZ Found	1	18858_1#22_genomic	O1/O2v1	O1	Very high		1	0.9818	-3 bp	7 / 7 (100%)	O1/O2v1_01_wzm,100.0%;O1/O2v1_02_wzt,99.19%;O1/O2v1_03_wbbM,99.525%;O1/O2v1_04_glf,97.917%;O1/O2v1_05_wbbN,97.987%;O1/O2v1_06_wbbO,98.942%;O1/O2v1_07_kfoC,98.405%		0		0 / 7 (0%)		3	Extra_genes_wbbY_01_wbbY,99.865%;O3b_01_manC,99.788%;O3/O3a_02_manB,98.904%
18858_1#23	Suspected non-susceptible to carbapenems	Romania	Urine	Infection	Hospital Acquisition	K. pneumoniae sensu stricto (KpI)	101		18858_1#23_genomic.fna_blast.out	wbbY Found	1	wbbZ Found	1	18858_1#23_genomic	O1/O2v1	O1	Very high		1	0.9803	-2 bp	7 / 7 (100%)	O1/O2v1_01_wzm,100.0%;O1/O2v1_02_wzt,99.19%;O1/O2v1_03_wbbM,99.367%;O1/O2v1_04_glf,98.961%;O1/O2v1_05_wbbN,98.658%;O1/O2v1_06_wbbO,99.471%;O1/O2v1_07_kfoC,96.811%		0		0 / 7 (0%)		5	Extra_genes_wbbY_01_wbbY,99.865%;O12_01_rfbB,98.028%;OL101_03_rfbD,98.653%;OL101_02_rfbA,97.917%;O12_04_rfbC,97.297%
18858_1#3	A control isolate (susceptible)	Slovenia	Blood	Infection	Hospital Acquisition	K. pneumoniae sensu stricto (KpI)	295		18858_1#3_genomic.fna_blast.out	wbbY Found	1	wbbZ Found	1	18858_1#3_genomic	O1/O2v1	O1	Very high		1	0.9824	-2 bp	7 / 7 (100%)	O1/O2v1_01_wzm,100.0%;O1/O2v1_02_wzt,99.595%;O1/O2v1_03_wbbM,99.367%;O1/O2v1_04_glf,97.922%;O1/O2v1_05_wbbN,99.664%;O1/O2v1_06_wbbO,99.206%;O1/O2v1_07_kfoC,97.494%		0		0 / 7 (0%)		3	Extra_genes_wbbY_01_wbbY,100.0%;O3b_01_manC,100.0%;O3/O3a_02_manB,99.123%
18858_1#34	A control isolate (susceptible)	Serbia	Blood	Infection	Unknown	K. pneumoniae sensu stricto (KpI)	101		18858_1#34_genomic.fna_blast.out	wbbY Found	1	wbbZ Found	1	18858_1#34_genomic	O1/O2v1	O1	Very high		1	0.9802	-2 bp	7 / 7 (100%)	O1/O2v1_01_wzm,100.0%;O1/O2v1_02_wzt,99.19%;O1/O2v1_03_wbbM,99.209%;O1/O2v1_04_glf,98.961%;O1/O2v1_05_wbbN,98.658%;O1/O2v1_06_wbbO,99.471%;O1/O2v1_07_kfoC,96.811%		0		0 / 7 (0%)		5	Extra_genes_wbbY_01_wbbY,99.865%;O12_01_rfbB,98.028%;OL101_03_rfbD,98.653%;OL101_02_rfbA,97.917%;O12_04_rfbC,97.297%
18858_1#35	Suspected non-susceptible to carbapenems	Serbia	Urine	Infection	Hospital Acquisition	K. pneumoniae sensu stricto (KpI)	101		18858_1#35_genomic.fna_blast.out	wbbY Found	1	wbbZ Found	1	18858_1#35_genomic	O1/O2v1	O1	Very high		1	0.9802	-2 bp	7 / 7 (100%)	O1/O2v1_01_wzm,100.0%;O1/O2v1_02_wzt,99.19%;O1/O2v1_03_wbbM,99.209%;O1/O2v1_04_glf,98.961%;O1/O2v1_05_wbbN,98.658%;O1/O2v1_06_wbbO,99.471%;O1/O2v1_07_kfoC,96.811%		0		0 / 7 (0%)		5	Extra_genes_wbbY_01_wbbY,99.865%;O12_01_rfbB,98.028%;OL101_03_rfbD,98.653%;OL101_02_rfbA,97.917%;O12_04_rfbC,97.297%
18858_1#37	Suspected non-susceptible to carbapenems	Serbia	Urine	Infection	Hospital Acquisition	K. pneumoniae sensu stricto (KpI)	101		18858_1#37_genomic.fna_blast.out	wbbY Found	1	wbbZ Found	1	18858_1#37_genomic	O1/O2v1	O1	Very high		1	0.9802	-2 bp	7 / 7 (100%)	O1/O2v1_01_wzm,100.0%;O1/O2v1_02_wzt,99.19%;O1/O2v1_03_wbbM,99.209%;O1/O2v1_04_glf,98.961%;O1/O2v1_05_wbbN,98.658%;O1/O2v1_06_wbbO,99.471%;O1/O2v1_07_kfoC,96.811%		0		0 / 7 (0%)		5	Extra_genes_wbbY_01_wbbY,99.865%;O12_01_rfbB,98.028%;OL101_03_rfbD,98.653%;OL101_02_rfbA,97.917%;O12_04_rfbC,97.297%
18858_1#38	A control isolate (susceptible)	Serbia	Wound Secretion	Infection	Hospital Acquisition	K. pneumoniae sensu stricto (KpI)	101		18858_1#38_genomic.fna_blast.out	wbbY Found	1	wbbZ Found	1	18858_1#38_genomic	O1/O2v1	O1	Very high		1	0.9802	-2 bp	7 / 7 (100%)	O1/O2v1_01_wzm,100.0%;O1/O2v1_02_wzt,99.19%;O1/O2v1_03_wbbM,99.209%;O1/O2v1_04_glf,98.961%;O1/O2v1_05_wbbN,98.658%;O1/O2v1_06_wbbO,99.471%;O1/O2v1_07_kfoC,96.811%		0		0 / 7 (0%)		5	Extra_genes_wbbY_01_wbbY,99.865%;O12_01_rfbB,98.028%;OL101_03_rfbD,98.653%;OL101_02_rfbA,97.917%;O12_04_rfbC,97.297%
18858_1#39	Suspected non-susceptible to carbapenems	Serbia	Blood	Infection	Hospital Acquisition	K. pneumoniae sensu stricto (KpI)	101		18858_1#39_genomic.fna_blast.out	wbbY Found	1	wbbZ Found	1	18858_1#39_genomic	O1/O2v1	O1	Very high		1	0.9802	-2 bp	7 / 7 (100%)	O1/O2v1_01_wzm,100.0%;O1/O2v1_02_wzt,99.19%;O1/O2v1_03_wbbM,99.209%;O1/O2v1_04_glf,98.961%;O1/O2v1_05_wbbN,98.658%;O1/O2v1_06_wbbO,99.471%;O1/O2v1_07_kfoC,96.811%		0		0 / 7 (0%)		5	Extra_genes_wbbY_01_wbbY,99.865%;O12_01_rfbB,98.028%;OL101_03_rfbD,98.653%;OL101_02_rfbA,97.917%;O12_04_rfbC,97.297%
18858_1#40	A control isolate (susceptible)	Serbia	Blood	Infection	Hospital Acquisition	K. pneumoniae sensu stricto (KpI)	101		18858_1#40_genomic.fna_blast.out	wbbY Found	1	wbbZ Found	1	18858_1#40_genomic	O1/O2v1	O1	Very high		1	0.9802	-2 bp	7 / 7 (100%)	O1/O2v1_01_wzm,100.0%;O1/O2v1_02_wzt,99.19%;O1/O2v1_03_wbbM,99.209%;O1/O2v1_04_glf,98.961%;O1/O2v1_05_wbbN,98.658%;O1/O2v1_06_wbbO,99.471%;O1/O2v1_07_kfoC,96.811%		0		0 / 7 (0%)		5	Extra_genes_wbbY_01_wbbY,99.865%;O12_01_rfbB,98.028%;OL101_03_rfbD,98.653%;OL101_02_rfbA,97.917%;O12_04_rfbC,97.297%
18858_1#44	Suspected non-susceptible to carbapenems	Serbia	Urine	Infection	Unknown	K. pneumoniae sensu stricto (KpI)	101		18858_1#44_genomic.fna_blast.out	wbbY Found	1	wbbZ Found	1	18858_1#44_genomic	O1/O2v1	O1	Very high		1	0.9803	-2 bp	7 / 7 (100%)	O1/O2v1_01_wzm,100.0%;O1/O2v1_02_wzt,99.19%;O1/O2v1_03_wbbM,99.367%;O1/O2v1_04_glf,98.961%;O1/O2v1_05_wbbN,98.658%;O1/O2v1_06_wbbO,99.471%;O1/O2v1_07_kfoC,96.811%		0		0 / 7 (0%)		5	Extra_genes_wbbY_01_wbbY,99.865%;O12_01_rfbB,98.028%;OL101_03_rfbD,98.653%;OL101_02_rfbA,97.917%;O12_04_rfbC,97.297%
18858_1#45	A control isolate (susceptible)	Serbia	Urine	Infection	Unknown	K. pneumoniae sensu stricto (KpI)	101		18858_1#45_genomic.fna_blast.out	wbbY Found	1	wbbZ Found	1	18858_1#45_genomic	O1/O2v1	O1	Very high		1	0.9802	-2 bp	7 / 7 (100%)	O1/O2v1_01_wzm,100.0%;O1/O2v1_02_wzt,99.19%;O1/O2v1_03_wbbM,99.209%;O1/O2v1_04_glf,98.961%;O1/O2v1_05_wbbN,98.658%;O1/O2v1_06_wbbO,99.471%;O1/O2v1_07_kfoC,96.811%		0		0 / 7 (0%)		5	Extra_genes_wbbY_01_wbbY,99.865%;O12_01_rfbB,98.028%;OL101_03_rfbD,98.653%;OL101_02_rfbA,97.917%;O12_04_rfbC,97.297%
18858_1#47	A control isolate (susceptible)	Serbia	Blood	Infection	Unknown	K. pneumoniae sensu stricto (KpI)	101		18858_1#47_genomic.fna_blast.out	wbbY Found	1	wbbZ Found	1	18858_1#47_genomic	O1/O2v1	O1	Very high		1	0.9802	-2 bp	7 / 7 (100%)	O1/O2v1_01_wzm,100.0%;O1/O2v1_02_wzt,99.19%;O1/O2v1_03_wbbM,99.209%;O1/O2v1_04_glf,98.961%;O1/O2v1_05_wbbN,98.658%;O1/O2v1_06_wbbO,99.471%;O1/O2v1_07_kfoC,96.811%		0		0 / 7 (0%)		5	Extra_genes_wbbY_01_wbbY,99.865%;O12_01_rfbB,98.028%;OL101_03_rfbD,98.653%;OL101_02_rfbA,97.917%;O12_04_rfbC,97.297%
18858_1#48	A control isolate (susceptible)	Serbia	Blood	Infection	Unknown	K. pneumoniae sensu stricto (KpI)	101		18858_1#48_genomic.fna_blast.out	wbbY Found	1	wbbZ Found	1	18858_1#48_genomic	O1/O2v1	O1	Very high		1	0.9802	-2 bp	7 / 7 (100%)	O1/O2v1_01_wzm,100.0%;O1/O2v1_02_wzt,99.19%;O1/O2v1_03_wbbM,99.209%;O1/O2v1_04_glf,98.961%;O1/O2v1_05_wbbN,98.658%;O1/O2v1_06_wbbO,99.471%;O1/O2v1_07_kfoC,96.811%		0		0 / 7 (0%)		5	Extra_genes_wbbY_01_wbbY,99.865%;O12_01_rfbB,98.028%;OL101_03_rfbD,98.653%;OL101_02_rfbA,97.917%;O12_04_rfbC,97.297%
18858_1#50	A control isolate (susceptible)	Serbia	Blood	Infection	Unknown	K. pneumoniae sensu stricto (KpI)	101		18858_1#50_genomic.fna_blast.out	wbbY Found	1	wbbZ Found	1	18858_1#50_genomic	O1/O2v1	O1	Very high		1	0.9803	-2 bp	7 / 7 (100%)	O1/O2v1_01_wzm,100.0%;O1/O2v1_02_wzt,99.19%;O1/O2v1_03_wbbM,99.367%;O1/O2v1_04_glf,98.961%;O1/O2v1_05_wbbN,98.658%;O1/O2v1_06_wbbO,99.471%;O1/O2v1_07_kfoC,96.811%		0		0 / 7 (0%)		5	Extra_genes_wbbY_01_wbbY,99.865%;O12_01_rfbB,98.028%;OL101_03_rfbD,98.653%;OL101_02_rfbA,97.917%;O12_04_rfbC,97.297%
18858_1#52	A control isolate (susceptible)	Serbia	Blood	Infection	Unknown	K. pneumoniae sensu stricto (KpI)	101		18858_1#52_genomic.fna_blast.out	wbbY Found	1	wbbZ Found	1	18858_1#52_genomic	O1/O2v1	O1	Very high		1	0.9802	-2 bp	7 / 7 (100%)	O1/O2v1_01_wzm,100.0%;O1/O2v1_02_wzt,99.19%;O1/O2v1_03_wbbM,99.209%;O1/O2v1_04_glf,98.961%;O1/O2v1_05_wbbN,98.658%;O1/O2v1_06_wbbO,99.471%;O1/O2v1_07_kfoC,96.811%		0		0 / 7 (0%)		5	Extra_genes_wbbY_01_wbbY,99.865%;O12_01_rfbB,98.028%;OL101_03_rfbD,98.653%;OL101_02_rfbA,97.917%;O12_04_rfbC,97.297%
18858_1#64	A control isolate (susceptible)	Luxembourg	Unknown	Infection	Unknown	K. pneumoniae sensu stricto (KpI)	35		18858_1#64_genomic.fna_blast.out	wbbY Found	1	wbbZ Found	1	18858_1#64_genomic	O1/O2v1	O1	Very high		1	0.981	-2 bp	7 / 7 (100%)	O1/O2v1_01_wzm,100.0%;O1/O2v1_02_wzt,99.595%;O1/O2v1_03_wbbM,99.367%;O1/O2v1_04_glf,98.182%;O1/O2v1_05_wbbN,98.322%;O1/O2v1_06_wbbO,99.206%;O1/O2v1_07_kfoC,97.039%		0		0 / 7 (0%)		1	Extra_genes_wbbY_01_wbbY,100.0%
18858_1#66	A control isolate (susceptible)	Luxembourg	Unknown	Infection	Unknown	K. pneumoniae sensu stricto (KpI)	395		18858_1#66_genomic.fna_blast.out	wbbY Found	1	wbbZ Found	1	18858_1#66_genomic	O1/O2v2	O1	Very high		1	0.9897	-2 bp	10 / 10 (100%)	O1/O2v2_01_wzm,100.0%;O1/O2v2_02_wzt,99.595%;O1/O2v2_03_wbbM,100.0%;O1/O2v2_04_glf,98.961%;O1/O2v2_05_wbbN,97.651%;O1/O2v2_06_wbbO,99.735%;O1/O2v2_07_kfoC,99.256%;O1/O2v2_08_gmlC,98.768%;O1/O2v2_09_gmlB,99.388%;O1/O2v2_10_gmlA,100.0%		0		0 / 10 (0%)		3	Extra_genes_wbbY_01_wbbY,99.73%;O3b_01_manC,99.153%;O3/O3a_02_manB,98.246%
18858_1#71	A control isolate (susceptible)	Cyprus	Blood	Infection	Hospital Acquisition	K. pneumoniae sensu stricto (KpI)	13		18858_1#71_genomic.fna_blast.out	wbbY Found	1	wbbZ Found	1	18858_1#71_genomic	O1/O2v2	O1	Very high		1	0.9843	0 bp	10 / 10 (100%)	O1/O2v2_01_wzm,99.609%;O1/O2v2_02_wzt,99.19%;O1/O2v2_03_wbbM,98.259%;O1/O2v2_04_glf,98.961%;O1/O2v2_05_wbbN,98.322%;O1/O2v2_06_wbbO,99.469%;O1/O2v2_07_kfoC,99.007%;O1/O2v2_08_gmlC,97.536%;O1/O2v2_09_gmlB,99.083%;O1/O2v2_10_gmlA,100.0%		0		0 / 10 (0%)		3	Extra_genes_wbbY_01_wbbY,99.865%;O3b_01_manC,100.0%;O3/O3a_02_manB,99.123%
18858_1#75	Suspected non-susceptible to carbapenems	Cyprus	Urine	Infection	Hospital Acquisition	K. pneumoniae sensu stricto (KpI)	15		18858_1#75_genomic.fna_blast.out	wbbY Found	1	wbbZ Found	1	18858_1#75_genomic	O1/O2v1	O1	Good	?-	1	0.9851	n/a	6 / 7 (85.7%)	O1/O2v1_01_wzm,100.0%;O1/O2v1_02_wzt,99.595%;O1/O2v1_03_wbbM,99.367%;O1/O2v1_04_glf,99.221%;O1/O2v1_05_wbbN,98.322%;O1/O2v1_07_kfoC,98.633%	O1/O2v1_06_wbbO	0		0 / 7 (0%)		3	Extra_genes_wbbY_01_wbbY,100.0%;O3b_01_manC,100.0%;O3/O3a_02_manB,98.904%
18858_1#9	Suspected non-susceptible to carbapenems	United Kingdom (England, Wales & N. Ireland)	Urine	Infection	Hospital Acquisition	K. pneumoniae sensu stricto (KpI)	882		18858_1#9_genomic.fna_blast.out	wbbY Found	1	wbbZ Found	1	18858_1#9_genomic	O1/O2v1	O1	Very high		1	0.982	-2 bp	7 / 7 (100%)	O1/O2v1_01_wzm,100.0%;O1/O2v1_02_wzt,99.19%;O1/O2v1_03_wbbM,99.209%;O1/O2v1_04_glf,98.182%;O1/O2v1_05_wbbN,97.651%;O1/O2v1_06_wbbO,99.471%;O1/O2v1_07_kfoC,98.633%		0		0 / 7 (0%)		3	Extra_genes_wbbY_01_wbbY,99.865%;O3/O3a_01_manC,99.576%;O3/O3a_02_manB,99.123%
19084_3#103	Suspected non-susceptible to carbapenems	United Kingdom (England, Wales & N. Ireland)	Blood	Infection	Community Onset	K. pneumoniae sensu stricto (KpI)	35		19084_3#103_genomic.fna_blast.out	wbbY Found	1	wbbZ Found	1	19084_3#103_genomic	O1/O2v1	O1	Good	?-	1	0.9924	n/a	6 / 7 (85.7%)	O1/O2v1_01_wzm,99.609%;O1/O2v1_02_wzt,100.0%;O1/O2v1_03_wbbM,99.842%;O1/O2v1_04_glf,99.481%;O1/O2v1_05_wbbN,97.987%;O1/O2v1_07_kfoC,99.544%	O1/O2v1_06_wbbO	0		0 / 7 (0%)		3	Extra_genes_wbbY_01_wbbY,100.0%;O3b_01_manC,99.576%;O3/O3a_02_manB,99.123%
19084_3#109	Suspected non-susceptible to carbapenems	United Kingdom (England, Wales & N. Ireland)	Urine	Infection	Community Onset	K. pneumoniae sensu stricto (KpI)	29*		19084_3#109_genomic.fna_blast.out	wbbY Found	1	wbbZ Found	1	19084_3#109_genomic	O1/O2v2	O1	Very high		1	0.9998	0 bp	10 / 10 (100%)	O1/O2v2_01_wzm,99.609%;O1/O2v2_02_wzt,100.0%;O1/O2v2_03_wbbM,100.0%;O1/O2v2_04_glf,100.0%;O1/O2v2_05_wbbN,100.0%;O1/O2v2_06_wbbO,99.735%;O1/O2v2_07_kfoC,100.0%;O1/O2v2_08_gmlC,100.0%;O1/O2v2_09_gmlB,100.0%;O1/O2v2_10_gmlA,100.0%		0		0 / 10 (0%)		5	Extra_genes_wbbY_01_wbbY,99.865%;O12_01_rfbB,98.31%;OL101_03_rfbD,98.316%;OL101_02_rfbA,97.917%;O12_04_rfbC,97.838%
19084_3#118	Suspected non-susceptible to carbapenems	United Kingdom (England, Wales & N. Ireland)	Urine	Infection	Community Onset	K. pneumoniae sensu stricto (KpI)	14*		19084_3#118_genomic.fna_blast.out	wbbY Found	1	wbbZ Found	1	19084_3#118_genomic	O1/O2v1	O1	Good	?-	1	0.9998	n/a	6 / 7 (85.7%)	O1/O2v1_01_wzm,100.0%;O1/O2v1_02_wzt,100.0%;O1/O2v1_03_wbbM,100.0%;O1/O2v1_04_glf,100.0%;O1/O2v1_05_wbbN,100.0%;O1/O2v1_07_kfoC,100.0%	O1/O2v1_06_wbbO	0		0 / 7 (0%)		3	Extra_genes_wbbY_01_wbbY,100.0%;O3b_01_manC,99.788%;O3/O3a_02_manB,98.904%
19084_3#121	Suspected non-susceptible to carbapenems	United Kingdom (England, Wales & N. Ireland)	Urine	Infection	Community Onset	K. pneumoniae sensu stricto (KpI)	449		19084_3#121_genomic.fna_blast.out	wbbY Found	1	wbbZ Found	1	19084_3#121_genomic	O1/O2v1	O1	Very high		1	0.9811	-2 bp	7 / 7 (100%)	O1/O2v1_01_wzm,100.0%;O1/O2v1_02_wzt,99.595%;O1/O2v1_03_wbbM,99.367%;O1/O2v1_04_glf,98.182%;O1/O2v1_05_wbbN,98.322%;O1/O2v1_06_wbbO,99.206%;O1/O2v1_07_kfoC,97.267%		0		0 / 7 (0%)		1	Extra_genes_wbbY_01_wbbY,100.0%
19084_3#128	A control isolate (susceptible)	United Kingdom (England, Wales & N. Ireland)	Blood	Infection	Hospital Acquisition	K. pneumoniae sensu stricto (KpI)	Novel		19084_3#128_genomic.fna_blast.out	wbbY Found	1	wbbZ Found	1	19084_3#128_genomic	O1/O2v1	O1	Very high		1	0.9855	-2 bp	7 / 7 (100%)	O1/O2v1_01_wzm,100.0%;O1/O2v1_02_wzt,99.595%;O1/O2v1_03_wbbM,99.367%;O1/O2v1_04_glf,99.221%;O1/O2v1_05_wbbN,99.664%;O1/O2v1_06_wbbO,99.206%;O1/O2v1_07_kfoC,99.317%		0		0 / 7 (0%)		3	Extra_genes_wbbY_01_wbbY,99.865%;O3b_01_manC,100.0%;O3/O3a_02_manB,99.123%
19084_3#131	Suspected non-susceptible to carbapenems	Romania	Urine	Infection	Community Onset	K. pneumoniae sensu stricto (KpI)	15		19084_3#131_genomic.fna_blast.out	wbbY Found	1	wbbZ Found	1	19084_3#131_genomic	O1/O2v1	O1	Very high		1	0.9851	0 bp	7 / 7 (100%)	O1/O2v1_01_wzm,99.609%;O1/O2v1_02_wzt,99.595%;O1/O2v1_03_wbbM,99.367%;O1/O2v1_04_glf,99.221%;O1/O2v1_05_wbbN,98.322%;O1/O2v1_06_wbbO,99.206%;O1/O2v1_07_kfoC,98.633%		0		0 / 7 (0%)		3	Extra_genes_wbbY_01_wbbY,100.0%;O3b_01_manC,100.0%;O3/O3a_02_manB,98.904%
19084_3#135	A control isolate (susceptible)	Romania	Urine	Infection	Community Onset	K. pneumoniae sensu stricto (KpI)	15		19084_3#135_genomic.fna_blast.out	wbbY Found	1	wbbZ Found	1	19084_3#135_genomic	O1/O2v1	O1	Very high		1	0.9852	0 bp	7 / 7 (100%)	O1/O2v1_01_wzm,100.0%;O1/O2v1_02_wzt,99.595%;O1/O2v1_03_wbbM,99.367%;O1/O2v1_04_glf,99.221%;O1/O2v1_05_wbbN,98.322%;O1/O2v1_06_wbbO,99.206%;O1/O2v1_07_kfoC,98.633%		0		0 / 7 (0%)		3	Extra_genes_wbbY_01_wbbY,100.0%;O3b_01_manC,100.0%;O3/O3a_02_manB,98.904%
19084_3#137	Suspected non-susceptible to carbapenems	Romania	Blood	Infection	Hospital Acquisition	K. pneumoniae sensu stricto (KpI)	15		19084_3#137_genomic.fna_blast.out	wbbY Found	1	wbbZ Found	1	19084_3#137_genomic	O1/O2v1	O1	Very high		1	0.9852	0 bp	7 / 7 (100%)	O1/O2v1_01_wzm,100.0%;O1/O2v1_02_wzt,99.595%;O1/O2v1_03_wbbM,99.367%;O1/O2v1_04_glf,99.221%;O1/O2v1_05_wbbN,98.322%;O1/O2v1_06_wbbO,99.206%;O1/O2v1_07_kfoC,98.633%		0		0 / 7 (0%)		3	Extra_genes_wbbY_01_wbbY,100.0%;O3b_01_manC,100.0%;O3/O3a_02_manB,98.904%
19084_3#14	Suspected non-susceptible to carbapenems	Romania	Lower Respiratory Tract Secrection	Infection	Hospital Acquisition	K. pneumoniae sensu stricto (KpI)	101		19084_3#14_genomic.fna_blast.out	wbbY Found	1	wbbZ Found	1	19084_3#14_genomic	O1/O2v1	O1	Very high		1	0.9802	-2 bp	7 / 7 (100%)	O1/O2v1_01_wzm,100.0%;O1/O2v1_02_wzt,99.19%;O1/O2v1_03_wbbM,99.367%;O1/O2v1_04_glf,98.961%;O1/O2v1_05_wbbN,98.322%;O1/O2v1_06_wbbO,99.471%;O1/O2v1_07_kfoC,96.811%		0		0 / 7 (0%)		5	Extra_genes_wbbY_01_wbbY,99.865%;O12_01_rfbB,98.028%;OL101_03_rfbD,98.653%;OL101_02_rfbA,97.917%;O12_04_rfbC,97.297%
19084_3#141	A control isolate (susceptible)	Romania	Urine	Unknown	Unknown	K. pneumoniae sensu stricto (KpI)	101		19084_3#141_genomic.fna_blast.out	wbbY Found	1	wbbZ Found	1	19084_3#141_genomic	O1/O2v1	O1	Very high		1	0.9803	-2 bp	7 / 7 (100%)	O1/O2v1_01_wzm,100.0%;O1/O2v1_02_wzt,99.19%;O1/O2v1_03_wbbM,99.367%;O1/O2v1_04_glf,98.961%;O1/O2v1_05_wbbN,98.658%;O1/O2v1_06_wbbO,99.471%;O1/O2v1_07_kfoC,96.811%		0		0 / 7 (0%)		5	Extra_genes_wbbY_01_wbbY,99.865%;O12_01_rfbB,98.028%;OL101_03_rfbD,98.653%;OL101_02_rfbA,97.917%;O12_04_rfbC,97.297%
19084_3#142	Suspected non-susceptible to carbapenems	Romania	Lower Respiratory Tract Secrection	Infection	Hospital Acquisition	K. pneumoniae sensu stricto (KpI)	101*		19084_3#142_genomic.fna_blast.out	wbbY Found	1	wbbZ Found	1	19084_3#142_genomic	O1/O2v1	O1	High	-	1	0.98	-4 bp	6 / 7 (85.7%)	O1/O2v1_01_wzm,100.0%;O1/O2v1_02_wzt,99.19%;O1/O2v1_03_wbbM,99.367%;O1/O2v1_05_wbbN,98.658%;O1/O2v1_06_wbbO,99.471%;O1/O2v1_07_kfoC,96.811%	O1/O2v1_04_glf	0		0 / 7 (0%)		5	Extra_genes_wbbY_01_wbbY,99.865%;O12_01_rfbB,98.028%;OL101_03_rfbD,98.653%;OL101_02_rfbA,97.917%;O12_04_rfbC,97.297%
19084_3#146	Suspected non-susceptible to carbapenems	Romania	Blood	Unknown	Unknown	K. pneumoniae sensu stricto (KpI)	101		19084_3#146_genomic.fna_blast.out	wbbY Found	1	wbbZ Found	1	19084_3#146_genomic	O1/O2v1	O1	Very high		1	0.9803	-2 bp	7 / 7 (100%)	O1/O2v1_01_wzm,100.0%;O1/O2v1_02_wzt,99.19%;O1/O2v1_03_wbbM,99.367%;O1/O2v1_04_glf,98.961%;O1/O2v1_05_wbbN,98.658%;O1/O2v1_06_wbbO,99.471%;O1/O2v1_07_kfoC,96.811%		0		0 / 7 (0%)		5	Extra_genes_wbbY_01_wbbY,99.865%;O12_01_rfbB,98.028%;OL101_03_rfbD,98.653%;OL101_02_rfbA,97.917%;O12_04_rfbC,97.297%
19084_3#147	A control isolate (susceptible)	Romania	Puncture Fluids	Infection	Hospital Acquisition	K. pneumoniae sensu stricto (KpI)	525		19084_3#147_genomic.fna_blast.out	wbbY Found	1	wbbZ Found	1	19084_3#147_genomic	O1/O2v2	O1	Very high		1	0.9911	0 bp	10 / 10 (100%)	O1/O2v2_01_wzm,100.0%;O1/O2v2_02_wzt,99.595%;O1/O2v2_03_wbbM,99.367%;O1/O2v2_04_glf,98.961%;O1/O2v2_05_wbbN,98.322%;O1/O2v2_06_wbbO,99.204%;O1/O2v2_07_kfoC,99.256%;O1/O2v2_08_gmlC,99.179%;O1/O2v2_09_gmlB,99.694%;O1/O2v2_10_gmlA,100.0%		0		0 / 10 (0%)		5	Extra_genes_wbbY_01_wbbY,99.73%;O12_01_rfbB,93.521%;O12_03_rfbD,98.99%;OL101_02_rfbA,98.276%;O12_04_rfbC,97.297%
19084_3#149	Suspected non-susceptible to carbapenems	Romania	Urine	Infection	Community Onset	K. pneumoniae sensu stricto (KpI)	15*		19084_3#149_genomic.fna_blast.out	wbbY Found	1	wbbZ Found	1	19084_3#149_genomic	O1/O2v1	O1	Very high		1	0.9852	0 bp	7 / 7 (100%)	O1/O2v1_01_wzm,100.0%;O1/O2v1_02_wzt,99.595%;O1/O2v1_03_wbbM,99.367%;O1/O2v1_04_glf,99.221%;O1/O2v1_05_wbbN,98.322%;O1/O2v1_06_wbbO,99.206%;O1/O2v1_07_kfoC,98.633%		0		0 / 7 (0%)		4	Extra_genes_wbbY_01_wbbY,100.0%;O3b_01_manC,100.0%;O3/O3a_02_manB,98.904%;OL101_04_rfbC,89.189%
19084_3#15	Suspected non-susceptible to carbapenems	Romania	Urine	Unknown	Unknown	K. pneumoniae sensu stricto (KpI)	101		19084_3#15_genomic.fna_blast.out	wbbY Found	1	wbbZ Found	1	19084_3#15_genomic	O1/O2v1	O1	High	-	1	0.98	-4 bp	6 / 7 (85.7%)	O1/O2v1_01_wzm,100.0%;O1/O2v1_02_wzt,99.19%;O1/O2v1_03_wbbM,99.367%;O1/O2v1_05_wbbN,98.658%;O1/O2v1_06_wbbO,99.471%;O1/O2v1_07_kfoC,96.811%	O1/O2v1_04_glf	0		0 / 7 (0%)		5	Extra_genes_wbbY_01_wbbY,99.865%;O12_01_rfbB,98.028%;OL101_03_rfbD,98.653%;OL101_02_rfbA,97.917%;O12_04_rfbC,97.297%
19084_3#150	Suspected non-susceptible to carbapenems	Romania	Lower Respiratory Tract Secrection	Infection	Community Onset	K. pneumoniae sensu stricto (KpI)	15		19084_3#150_genomic.fna_blast.out	wbbY Found	1	wbbZ Found	1	19084_3#150_genomic	O1/O2v1	O1	Very high		1	0.9852	0 bp	7 / 7 (100%)	O1/O2v1_01_wzm,100.0%;O1/O2v1_02_wzt,99.595%;O1/O2v1_03_wbbM,99.367%;O1/O2v1_04_glf,99.221%;O1/O2v1_05_wbbN,98.322%;O1/O2v1_06_wbbO,99.206%;O1/O2v1_07_kfoC,98.633%		0		0 / 7 (0%)		3	Extra_genes_wbbY_01_wbbY,100.0%;O3b_01_manC,100.0%;O3/O3a_02_manB,98.904%
19084_3#152	Suspected non-susceptible to carbapenems	Romania	Urine	Infection	Community Onset	K. pneumoniae sensu stricto (KpI)	101		19084_3#152_genomic.fna_blast.out	wbbY Found	1	wbbZ Found	1	19084_3#152_genomic	O1/O2v1	O1	Very high		1	0.9803	-2 bp	7 / 7 (100%)	O1/O2v1_01_wzm,100.0%;O1/O2v1_02_wzt,99.19%;O1/O2v1_03_wbbM,99.367%;O1/O2v1_04_glf,98.961%;O1/O2v1_05_wbbN,98.658%;O1/O2v1_06_wbbO,99.471%;O1/O2v1_07_kfoC,96.811%		0		0 / 7 (0%)		5	Extra_genes_wbbY_01_wbbY,99.865%;O12_01_rfbB,98.028%;OL101_03_rfbD,98.653%;OL101_02_rfbA,97.917%;O12_04_rfbC,97.297%
19084_3#154	Suspected non-susceptible to carbapenems	Romania	Urine	Infection	Community Onset	K. pneumoniae sensu stricto (KpI)	15		19084_3#154_genomic.fna_blast.out	wbbY Found	1	wbbZ Found	1	19084_3#154_genomic	O1/O2v1	O1	Good	?-	1	0.9851	n/a	6 / 7 (85.7%)	O1/O2v1_01_wzm,100.0%;O1/O2v1_02_wzt,99.595%;O1/O2v1_03_wbbM,99.367%;O1/O2v1_04_glf,99.221%;O1/O2v1_05_wbbN,98.322%;O1/O2v1_07_kfoC,98.633%	O1/O2v1_06_wbbO	0		0 / 7 (0%)		3	Extra_genes_wbbY_01_wbbY,100.0%;O3b_01_manC,100.0%;O3/O3a_02_manB,98.904%
19084_3#155	A control isolate (susceptible)	Romania	Urine	Infection	Community Onset	K. pneumoniae sensu stricto (KpI)	15		19084_3#155_genomic.fna_blast.out	wbbY Found	1	wbbZ Found	1	19084_3#155_genomic	O1/O2v1	O1	Very high		1	0.9852	0 bp	7 / 7 (100%)	O1/O2v1_01_wzm,100.0%;O1/O2v1_02_wzt,99.595%;O1/O2v1_03_wbbM,99.367%;O1/O2v1_04_glf,99.221%;O1/O2v1_05_wbbN,98.322%;O1/O2v1_06_wbbO,99.206%;O1/O2v1_07_kfoC,98.633%		0		0 / 7 (0%)		3	Extra_genes_wbbY_01_wbbY,100.0%;O3b_01_manC,99.576%;O3/O3a_02_manB,98.904%
19084_3#162	A control isolate (susceptible)	Romania	Urine	Infection	Community Onset	K. pneumoniae sensu stricto (KpI)	15		19084_3#162_genomic.fna_blast.out	wbbY Found	1	wbbZ Found	1	19084_3#162_genomic	O1/O2v1	O1	Very high		1	0.9802	-2 bp	7 / 7 (100%)	O1/O2v1_01_wzm,100.0%;O1/O2v1_02_wzt,99.595%;O1/O2v1_03_wbbM,99.367%;O1/O2v1_04_glf,97.922%;O1/O2v1_05_wbbN,98.322%;O1/O2v1_06_wbbO,99.206%;O1/O2v1_07_kfoC,96.583%		0		0 / 7 (0%)		5	Extra_genes_wbbY_01_wbbY,100.0%;O12_01_rfbB,98.31%;OL101_03_rfbD,98.653%;OL101_02_rfbA,97.917%;O12_04_rfbC,97.838%
19084_3#163	Suspected non-susceptible to carbapenems	Romania	Blood	Infection	Community Onset	K. pneumoniae sensu stricto (KpI)	15		19084_3#163_genomic.fna_blast.out	wbbY Found	1	wbbZ Found	1	19084_3#163_genomic	O1/O2v1	O1	Good	?	1	0.9853	n/a	7 / 7 (100%)	O1/O2v1_01_wzm,100.0%;O1/O2v1_02_wzt,99.595%;O1/O2v1_03_wbbM,99.367%;O1/O2v1_04_glf,99.221%;O1/O2v1_05_wbbN,98.322%;O1/O2v1_06_wbbO,98.907%;O1/O2v1_07_kfoC,98.633%		0		0 / 7 (0%)		3	Extra_genes_wbbY_01_wbbY,100.0%;O3b_01_manC,100.0%;O3/O3a_02_manB,98.904%
19084_3#165	Suspected non-susceptible to carbapenems	Romania	Urine	Infection	Unknown	K. pneumoniae sensu stricto (KpI)	15		19084_3#165_genomic.fna_blast.out	wbbY Found	1	wbbZ Found	1	19084_3#165_genomic	O1/O2v1	O1	Very high		1	0.9851	0 bp	7 / 7 (100%)	O1/O2v1_01_wzm,100.0%;O1/O2v1_02_wzt,99.595%;O1/O2v1_03_wbbM,99.367%;O1/O2v1_04_glf,98.961%;O1/O2v1_05_wbbN,98.322%;O1/O2v1_06_wbbO,99.206%;O1/O2v1_07_kfoC,98.633%		0		0 / 7 (0%)		3	Extra_genes_wbbY_01_wbbY,100.0%;O3b_01_manC,100.0%;O3/O3a_02_manB,98.904%
19084_3#167	Suspected non-susceptible to carbapenems	Romania	Urine	Infection	Unknown	K. pneumoniae sensu stricto (KpI)	101		19084_3#167_genomic.fna_blast.out	wbbY Found	1	wbbZ Found	1	19084_3#167_genomic	O1/O2v1	O1	Very high		1	0.9803	-2 bp	7 / 7 (100%)	O1/O2v1_01_wzm,100.0%;O1/O2v1_02_wzt,99.19%;O1/O2v1_03_wbbM,99.367%;O1/O2v1_04_glf,98.961%;O1/O2v1_05_wbbN,98.658%;O1/O2v1_06_wbbO,99.471%;O1/O2v1_07_kfoC,96.811%		0		0 / 7 (0%)		5	Extra_genes_wbbY_01_wbbY,99.865%;O12_01_rfbB,98.028%;OL101_03_rfbD,98.653%;OL101_02_rfbA,97.917%;O12_04_rfbC,97.297%
19084_3#168	Suspected non-susceptible to carbapenems	Romania	Urine	Infection	Unknown	K. pneumoniae sensu stricto (KpI)	101		19084_3#168_genomic.fna_blast.out	wbbY Found	1	wbbZ Found	1	19084_3#168_genomic	O1/O2v1	O1	Very high		1	0.9803	-2 bp	7 / 7 (100%)	O1/O2v1_01_wzm,100.0%;O1/O2v1_02_wzt,99.19%;O1/O2v1_03_wbbM,99.367%;O1/O2v1_04_glf,98.961%;O1/O2v1_05_wbbN,98.658%;O1/O2v1_06_wbbO,99.471%;O1/O2v1_07_kfoC,96.811%		0		0 / 7 (0%)		5	Extra_genes_wbbY_01_wbbY,99.865%;O12_01_rfbB,98.028%;OL101_03_rfbD,98.653%;OL101_02_rfbA,97.917%;O12_04_rfbC,97.297%
19084_3#169	Suspected non-susceptible to carbapenems	Romania	Urine	Infection	Unknown	K. pneumoniae sensu stricto (KpI)	101		19084_3#169_genomic.fna_blast.out	wbbY Found	1	wbbZ Found	1	19084_3#169_genomic	O1/O2v1	O1	Very high		1	0.9803	-2 bp	7 / 7 (100%)	O1/O2v1_01_wzm,100.0%;O1/O2v1_02_wzt,99.19%;O1/O2v1_03_wbbM,99.367%;O1/O2v1_04_glf,98.961%;O1/O2v1_05_wbbN,98.658%;O1/O2v1_06_wbbO,99.471%;O1/O2v1_07_kfoC,96.811%		0		0 / 7 (0%)		5	Extra_genes_wbbY_01_wbbY,99.865%;O12_01_rfbB,98.028%;OL101_03_rfbD,98.653%;OL101_02_rfbA,97.917%;O12_04_rfbC,97.297%
19084_3#17	Suspected non-susceptible to carbapenems	Romania	Blood	Infection	Hospital Acquisition	K. pneumoniae sensu stricto (KpI)	101		19084_3#17_genomic.fna_blast.out	wbbY Found	1	wbbZ Found	1	19084_3#17_genomic	O1/O2v1	O1	Very high		1	0.9803	-2 bp	7 / 7 (100%)	O1/O2v1_01_wzm,100.0%;O1/O2v1_02_wzt,99.19%;O1/O2v1_03_wbbM,99.367%;O1/O2v1_04_glf,98.961%;O1/O2v1_05_wbbN,98.658%;O1/O2v1_06_wbbO,99.471%;O1/O2v1_07_kfoC,96.811%		0		0 / 7 (0%)		5	Extra_genes_wbbY_01_wbbY,99.865%;O12_01_rfbB,98.028%;OL101_03_rfbD,98.653%;OL101_02_rfbA,97.917%;O12_04_rfbC,97.297%
19084_3#170	A control isolate (susceptible)	Romania	Other (nasal)	Unknown	Unknown	K. pneumoniae sensu stricto (KpI)	25		19084_3#170_genomic.fna_blast.out	wbbY Found	1	wbbZ Found	1	19084_3#170_genomic	O1/O2v2	O1	Very high		1	0.9919	0 bp	10 / 10 (100%)	O1/O2v2_01_wzm,100.0%;O1/O2v2_02_wzt,99.595%;O1/O2v2_03_wbbM,99.525%;O1/O2v2_04_glf,98.961%;O1/O2v2_05_wbbN,98.993%;O1/O2v2_06_wbbO,100.0%;O1/O2v2_07_kfoC,99.752%;O1/O2v2_08_gmlC,99.384%;O1/O2v2_09_gmlB,99.388%;O1/O2v2_10_gmlA,99.206%		0		0 / 10 (0%)		3	Extra_genes_wbbY_01_wbbY,99.73%;O3/O3a_01_manC,99.576%;O3/O3a_02_manB,99.123%
19084_3#171	A control isolate (susceptible)	Romania	Lower Respiratory Tract Secrection	Infection	Unknown	K. pneumoniae sensu stricto (KpI)	42		19084_3#171_genomic.fna_blast.out	wbbY Found	1	wbbZ Found	1	19084_3#171_genomic	O1/O2v1	O1	Very high		1	0.9932	0 bp	7 / 7 (100%)	O1/O2v1_01_wzm,100.0%;O1/O2v1_02_wzt,99.595%;O1/O2v1_03_wbbM,99.209%;O1/O2v1_04_glf,100.0%;O1/O2v1_05_wbbN,99.664%;O1/O2v1_06_wbbO,99.471%;O1/O2v1_07_kfoC,100.0%		0		0 / 7 (0%)		7	Extra_genes_wbbY_01_wbbY,99.865%;O3b_01_manC,100.0%;O3/O3a_02_manB,98.681%;O12_01_rfbB,97.746%;OL101_03_rfbD,98.653%;OL101_02_rfbA,97.222%;O12_04_rfbC,96.757%
19084_3#172	A control isolate (susceptible)	Romania	Urine	Infection	Community Onset	K. pneumoniae sensu stricto (KpI)	25		19084_3#172_genomic.fna_blast.out	wbbY Found	1	wbbZ Found	1	19084_3#172_genomic	O1/O2v2	O1	Very high		1	0.992	0 bp	10 / 10 (100%)	O1/O2v2_01_wzm,100.0%;O1/O2v2_02_wzt,99.595%;O1/O2v2_03_wbbM,99.525%;O1/O2v2_04_glf,98.961%;O1/O2v2_05_wbbN,98.993%;O1/O2v2_06_wbbO,100.0%;O1/O2v2_07_kfoC,99.752%;O1/O2v2_08_gmlC,99.384%;O1/O2v2_09_gmlB,99.388%;O1/O2v2_10_gmlA,99.206%		0		0 / 10 (0%)		3	Extra_genes_wbbY_01_wbbY,99.73%;O3/O3a_01_manC,99.576%;O3/O3a_02_manB,99.123%
19084_3#173	Suspected non-susceptible to carbapenems	Romania	Urine	Infection	Hospital Acquisition	K. pneumoniae sensu stricto (KpI)	101		19084_3#173_genomic.fna_blast.out	wbbY Found	1	wbbZ Found	1	19084_3#173_genomic	O1/O2v1	O1	Good	?-	1	0.9802	n/a	6 / 7 (85.7%)	O1/O2v1_01_wzm,100.0%;O1/O2v1_02_wzt,99.19%;O1/O2v1_03_wbbM,99.367%;O1/O2v1_05_wbbN,98.658%;O1/O2v1_06_wbbO,99.471%;O1/O2v1_07_kfoC,96.811%	O1/O2v1_04_glf	0		0 / 7 (0%)		5	Extra_genes_wbbY_01_wbbY,99.865%;O12_01_rfbB,98.028%;OL101_03_rfbD,98.653%;OL101_02_rfbA,97.569%;O12_04_rfbC,97.297%
19084_3#174	Suspected non-susceptible to carbapenems	Romania	Lower Respiratory Tract Secrection	Infection	Hospital Acquisition	K. pneumoniae sensu stricto (KpI)	101		19084_3#174_genomic.fna_blast.out	wbbY Found	1	wbbZ Found	1	19084_3#174_genomic	O1/O2v1	O1	Good	?-	1	0.9802	n/a	6 / 7 (85.7%)	O1/O2v1_01_wzm,100.0%;O1/O2v1_02_wzt,99.19%;O1/O2v1_03_wbbM,99.367%;O1/O2v1_05_wbbN,98.658%;O1/O2v1_06_wbbO,99.471%;O1/O2v1_07_kfoC,96.811%	O1/O2v1_04_glf	0		0 / 7 (0%)		5	Extra_genes_wbbY_01_wbbY,99.865%;O12_01_rfbB,98.028%;OL101_03_rfbD,98.653%;OL101_02_rfbA,97.569%;O12_04_rfbC,97.297%
19084_3#177	A control isolate (susceptible)	Romania	Urine	Infection	Hospital Acquisition	K. pneumoniae sensu stricto (KpI)	566		19084_3#177_genomic.fna_blast.out	wbbY Found	1	wbbZ Found	1	19084_3#177_genomic	O1/O2v1	O1	Very high		1	0.9864	-2 bp	7 / 7 (100%)	O1/O2v1_01_wzm,99.609%;O1/O2v1_02_wzt,100.0%;O1/O2v1_03_wbbM,100.0%;O1/O2v1_04_glf,99.481%;O1/O2v1_05_wbbN,99.329%;O1/O2v1_06_wbbO,98.413%;O1/O2v1_07_kfoC,97.494%		0		0 / 7 (0%)		3	Extra_genes_wbbY_01_wbbY,100.0%;O3b_01_manC,99.788%;O3/O3a_02_manB,99.123%
19084_3#178	Suspected non-susceptible to carbapenems	Romania	Wound Secretion	Infection	Hospital Acquisition	K. pneumoniae sensu stricto (KpI)	383		19084_3#178_genomic.fna_blast.out	wbbY Found	1	wbbZ Found	1	19084_3#178_genomic	O1/O2v2	O1	Very high		1	0.9844	+6 bp	10 / 10 (100%)	O1/O2v2_01_wzm,100.0%;O1/O2v2_02_wzt,99.19%;O1/O2v2_03_wbbM,98.734%;O1/O2v2_04_glf,98.961%;O1/O2v2_05_wbbN,98.322%;O1/O2v2_06_wbbO,99.735%;O1/O2v2_07_kfoC,98.759%;O1/O2v2_08_gmlC,97.741%;O1/O2v2_09_gmlB,99.388%;O1/O2v2_10_gmlA,100.0%		0		0 / 10 (0%)		3	Extra_genes_wbbY_01_wbbY,99.73%;O3b_01_manC,99.576%;O3/O3a_02_manB,99.123%
19084_3#18	Suspected non-susceptible to carbapenems	Romania	Lower Respiratory Tract Secrection	Infection	Hospital Acquisition	K. pneumoniae sensu stricto (KpI)	101		19084_3#18_genomic.fna_blast.out	wbbY Found	1	wbbZ Found	1	19084_3#18_genomic	O1/O2v1	O1	Very high		1	0.9803	-2 bp	7 / 7 (100%)	O1/O2v1_01_wzm,100.0%;O1/O2v1_02_wzt,99.19%;O1/O2v1_03_wbbM,99.367%;O1/O2v1_04_glf,98.961%;O1/O2v1_05_wbbN,98.658%;O1/O2v1_06_wbbO,99.471%;O1/O2v1_07_kfoC,96.811%		0		0 / 7 (0%)		5	Extra_genes_wbbY_01_wbbY,99.865%;O12_01_rfbB,98.028%;OL101_03_rfbD,98.653%;OL101_02_rfbA,97.917%;O12_04_rfbC,97.297%
19084_3#180	Suspected non-susceptible to carbapenems	Romania	Urine	Infection	Hospital Acquisition	K. pneumoniae sensu stricto (KpI)	101		19084_3#180_genomic.fna_blast.out	wbbY Found	1	wbbZ Found	1	19084_3#180_genomic	O1/O2v1	O1	Good	?-	1	0.9802	n/a	6 / 7 (85.7%)	O1/O2v1_01_wzm,100.0%;O1/O2v1_02_wzt,99.19%;O1/O2v1_03_wbbM,99.367%;O1/O2v1_05_wbbN,98.658%;O1/O2v1_06_wbbO,99.471%;O1/O2v1_07_kfoC,96.811%	O1/O2v1_04_glf	0		0 / 7 (0%)		5	Extra_genes_wbbY_01_wbbY,99.865%;O12_01_rfbB,98.028%;OL101_03_rfbD,98.653%;OL101_02_rfbA,97.569%;O12_04_rfbC,97.297%
19084_3#182	A control isolate (susceptible)	Romania	Urine	Infection	Unknown	K. pneumoniae sensu stricto (KpI)	8		19084_3#182_genomic.fna_blast.out	wbbY Found	1	wbbZ Found	1	19084_3#182_genomic	O1/O2v2	O1	Very high		1	0.9841	0 bp	10 / 10 (100%)	O1/O2v2_01_wzm,99.609%;O1/O2v2_02_wzt,99.19%;O1/O2v2_03_wbbM,99.051%;O1/O2v2_04_glf,98.701%;O1/O2v2_05_wbbN,98.322%;O1/O2v2_06_wbbO,99.735%;O1/O2v2_07_kfoC,99.007%;O1/O2v2_08_gmlC,97.741%;O1/O2v2_09_gmlB,99.388%;O1/O2v2_10_gmlA,100.0%		0		0 / 10 (0%)		3	Extra_genes_wbbY_01_wbbY,100.0%;O3/O3a_01_manC,98.517%;O3/O3a_02_manB,99.123%
19084_3#184	Suspected non-susceptible to carbapenems	Romania	Urine	Infection	Community Onset	K. pneumoniae sensu stricto (KpI)	101		19084_3#184_genomic.fna_blast.out	wbbY Found	1	wbbZ Found	1	19084_3#184_genomic	O1/O2v1	O1	Very high		1	0.9803	-2 bp	7 / 7 (100%)	O1/O2v1_01_wzm,100.0%;O1/O2v1_02_wzt,99.19%;O1/O2v1_03_wbbM,99.367%;O1/O2v1_04_glf,98.961%;O1/O2v1_05_wbbN,98.658%;O1/O2v1_06_wbbO,99.471%;O1/O2v1_07_kfoC,96.811%		0		0 / 7 (0%)		5	Extra_genes_wbbY_01_wbbY,99.865%;O12_01_rfbB,97.746%;OL101_03_rfbD,98.653%;OL101_02_rfbA,97.917%;O12_04_rfbC,97.297%
19084_3#185	Suspected non-susceptible to carbapenems	Romania	Lower Respiratory Tract Secrection	Infection	Hospital Acquisition	K. pneumoniae sensu stricto (KpI)	101		19084_3#185_genomic.fna_blast.out	wbbY Found	1	wbbZ Found	1	19084_3#185_genomic	O1/O2v1	O1	Very high		1	0.9803	-2 bp	7 / 7 (100%)	O1/O2v1_01_wzm,100.0%;O1/O2v1_02_wzt,99.19%;O1/O2v1_03_wbbM,99.367%;O1/O2v1_04_glf,98.961%;O1/O2v1_05_wbbN,98.658%;O1/O2v1_06_wbbO,99.471%;O1/O2v1_07_kfoC,96.811%		0		0 / 7 (0%)		5	Extra_genes_wbbY_01_wbbY,99.865%;O12_01_rfbB,98.028%;OL101_03_rfbD,98.653%;OL101_02_rfbA,97.917%;O12_04_rfbC,97.297%
19084_3#186	A control isolate (susceptible)	Romania	Urine	Infection	Community Onset	K. pneumoniae sensu stricto (KpI)	15		19084_3#186_genomic.fna_blast.out	wbbY Found	1	wbbZ Found	1	19084_3#186_genomic	O1/O2v1	O1	Very high		1	0.9852	0 bp	7 / 7 (100%)	O1/O2v1_01_wzm,100.0%;O1/O2v1_02_wzt,99.595%;O1/O2v1_03_wbbM,99.367%;O1/O2v1_04_glf,99.221%;O1/O2v1_05_wbbN,98.322%;O1/O2v1_06_wbbO,99.206%;O1/O2v1_07_kfoC,98.633%		0		0 / 7 (0%)		3	Extra_genes_wbbY_01_wbbY,100.0%;O3b_01_manC,100.0%;O3/O3a_02_manB,98.904%
19084_3#19	Suspected non-susceptible to carbapenems	Romania	Urine	Infection	Community Onset	K. pneumoniae sensu stricto (KpI)	15		19084_3#19_genomic.fna_blast.out	wbbY Found	1	wbbZ Found	1	19084_3#19_genomic	O1/O2v1	O1	Good	?-	1	0.9851	n/a	6 / 7 (85.7%)	O1/O2v1_01_wzm,100.0%;O1/O2v1_02_wzt,99.595%;O1/O2v1_03_wbbM,99.367%;O1/O2v1_04_glf,99.221%;O1/O2v1_05_wbbN,98.322%;O1/O2v1_07_kfoC,98.633%	O1/O2v1_06_wbbO	0		0 / 7 (0%)		3	Extra_genes_wbbY_01_wbbY,100.0%;O3b_01_manC,100.0%;O3/O3a_02_manB,98.904%
19084_3#21	Suspected non-susceptible to carbapenems	Romania	Urine	Unknown	Unknown	K. pneumoniae sensu stricto (KpI)	15		19084_3#21_genomic.fna_blast.out	wbbY Found	1	wbbZ Found	1	19084_3#21_genomic	O1/O2v1	O1	Very high		1	0.9852	0 bp	7 / 7 (100%)	O1/O2v1_01_wzm,100.0%;O1/O2v1_02_wzt,99.595%;O1/O2v1_03_wbbM,99.367%;O1/O2v1_04_glf,99.221%;O1/O2v1_05_wbbN,98.322%;O1/O2v1_06_wbbO,99.206%;O1/O2v1_07_kfoC,98.633%		0		0 / 7 (0%)		3	Extra_genes_wbbY_01_wbbY,100.0%;O3b_01_manC,100.0%;O3/O3a_02_manB,98.904%
19084_3#26	Suspected non-susceptible to carbapenems	Romania	Urine	Unknown	Unknown	K. pneumoniae sensu stricto (KpI)	101		19084_3#26_genomic.fna_blast.out	wbbY Found	1	wbbZ Found	1	19084_3#26_genomic	O1/O2v1	O1	Very high		1	0.9803	-2 bp	7 / 7 (100%)	O1/O2v1_01_wzm,100.0%;O1/O2v1_02_wzt,99.19%;O1/O2v1_03_wbbM,99.367%;O1/O2v1_04_glf,98.961%;O1/O2v1_05_wbbN,98.658%;O1/O2v1_06_wbbO,99.471%;O1/O2v1_07_kfoC,96.811%		0		0 / 7 (0%)		5	Extra_genes_wbbY_01_wbbY,99.865%;O12_01_rfbB,98.028%;OL101_03_rfbD,98.653%;OL101_02_rfbA,97.917%;O12_04_rfbC,97.297%
19084_3#29	Suspected non-susceptible to carbapenems	Romania	Blood	Infection	Hospital Acquisition	K. pneumoniae sensu stricto (KpI)	101		19084_3#29_genomic.fna_blast.out	wbbY Found	1	wbbZ Found	1	19084_3#29_genomic	O1/O2v1	O1	Very high		1	0.9803	-2 bp	7 / 7 (100%)	O1/O2v1_01_wzm,100.0%;O1/O2v1_02_wzt,99.19%;O1/O2v1_03_wbbM,99.367%;O1/O2v1_04_glf,98.961%;O1/O2v1_05_wbbN,98.658%;O1/O2v1_06_wbbO,99.471%;O1/O2v1_07_kfoC,96.811%		0		0 / 7 (0%)		5	Extra_genes_wbbY_01_wbbY,99.865%;O12_01_rfbB,98.028%;OL101_03_rfbD,98.653%;OL101_02_rfbA,97.917%;O12_04_rfbC,97.297%
19084_3#30	Suspected non-susceptible to carbapenems	Romania	Lower Respiratory Tract Secrection	Infection	Community Onset	K. pneumoniae sensu stricto (KpI)	15		19084_3#30_genomic.fna_blast.out	wbbY Found	1	wbbZ Found	1	19084_3#30_genomic	O1/O2v1	O1	Very high		1	0.9852	0 bp	7 / 7 (100%)	O1/O2v1_01_wzm,100.0%;O1/O2v1_02_wzt,99.595%;O1/O2v1_03_wbbM,99.367%;O1/O2v1_04_glf,99.221%;O1/O2v1_05_wbbN,98.322%;O1/O2v1_06_wbbO,99.206%;O1/O2v1_07_kfoC,98.633%		0		0 / 7 (0%)		3	Extra_genes_wbbY_01_wbbY,99.865%;O3b_01_manC,100.0%;O3/O3a_02_manB,98.904%
19084_3#32	A control isolate (susceptible)	Romania	Urine	Unknown	Unknown	K. pneumoniae sensu stricto (KpI)	101		19084_3#32_genomic.fna_blast.out	wbbY Found	1	wbbZ Found	1	19084_3#32_genomic	O1/O2v1	O1	Good	?	1	0.9803	n/a	7 / 7 (100%)	O1/O2v1_01_wzm,100.0%;O1/O2v1_02_wzt,99.19%;O1/O2v1_03_wbbM,99.367%;O1/O2v1_04_glf,98.961%;O1/O2v1_05_wbbN,98.658%;O1/O2v1_06_wbbO,99.43%;O1/O2v1_07_kfoC,96.811%		0		0 / 7 (0%)		5	Extra_genes_wbbY_01_wbbY,99.865%;O12_01_rfbB,98.028%;OL101_03_rfbD,98.653%;OL101_02_rfbA,97.917%;O12_04_rfbC,97.297%
19084_3#33	A control isolate (susceptible)	Romania	Other (secretion)	Infection	Community Onset	K. pneumoniae sensu stricto (KpI)	505		19084_3#33_genomic.fna_blast.out	wbbY Found	1	wbbZ Found	1	19084_3#33_genomic	O1/O2v1	O1	Very high		1	0.9865	0 bp	7 / 7 (100%)	O1/O2v1_01_wzm,100.0%;O1/O2v1_02_wzt,100.0%;O1/O2v1_03_wbbM,99.367%;O1/O2v1_04_glf,97.922%;O1/O2v1_05_wbbN,97.315%;O1/O2v1_06_wbbO,99.206%;O1/O2v1_07_kfoC,99.772%		0		0 / 7 (0%)		7	Extra_genes_wbbY_01_wbbY,100.0%;O3b_01_manC,100.0%;O3/O3a_02_manB,98.681%;O12_01_rfbB,97.746%;OL101_03_rfbD,98.653%;OL101_02_rfbA,97.222%;O12_04_rfbC,96.757%
19084_3#35	A control isolate (susceptible)	Romania	Wound Secretion	Infection	Community Onset	K. pneumoniae sensu stricto (KpI)	15		19084_3#35_genomic.fna_blast.out	wbbY Found	1	wbbZ Found	1	19084_3#35_genomic	O1/O2v1	O1	Very high		1	0.9852	0 bp	7 / 7 (100%)	O1/O2v1_01_wzm,100.0%;O1/O2v1_02_wzt,99.595%;O1/O2v1_03_wbbM,99.367%;O1/O2v1_04_glf,99.221%;O1/O2v1_05_wbbN,98.322%;O1/O2v1_06_wbbO,99.206%;O1/O2v1_07_kfoC,98.633%		0		0 / 7 (0%)		3	Extra_genes_wbbY_01_wbbY,100.0%;O3b_01_manC,99.788%;O3/O3a_02_manB,99.123%
19084_3#36	Suspected non-susceptible to carbapenems	Romania	Lower Respiratory Tract Secrection	Infection	Community Onset	K. pneumoniae sensu stricto (KpI)	15		19084_3#36_genomic.fna_blast.out	wbbY Found	1	wbbZ Found	1	19084_3#36_genomic	O1/O2v1	O1	Very high		1	0.9852	0 bp	7 / 7 (100%)	O1/O2v1_01_wzm,100.0%;O1/O2v1_02_wzt,99.595%;O1/O2v1_03_wbbM,99.367%;O1/O2v1_04_glf,99.221%;O1/O2v1_05_wbbN,98.322%;O1/O2v1_06_wbbO,99.206%;O1/O2v1_07_kfoC,98.633%		0		0 / 7 (0%)		3	Extra_genes_wbbY_01_wbbY,100.0%;O3b_01_manC,100.0%;O3/O3a_02_manB,98.904%
19084_3#4	A control isolate (susceptible)	United Kingdom (England, Wales & N. Ireland)	Blood	Infection	Hospital Acquisition	K. pneumoniae sensu stricto (KpI)	25		19084_3#4_genomic.fna_blast.out	wbbY Found	1	wbbZ Found	1	19084_3#4_genomic	O1/O2v2	O1	Very high		1	0.992	0 bp	10 / 10 (100%)	O1/O2v2_01_wzm,100.0%;O1/O2v2_02_wzt,99.595%;O1/O2v2_03_wbbM,99.525%;O1/O2v2_04_glf,98.961%;O1/O2v2_05_wbbN,98.993%;O1/O2v2_06_wbbO,100.0%;O1/O2v2_07_kfoC,99.752%;O1/O2v2_08_gmlC,99.384%;O1/O2v2_09_gmlB,99.388%;O1/O2v2_10_gmlA,99.206%		0		0 / 10 (0%)		3	Extra_genes_wbbY_01_wbbY,99.73%;O3/O3a_01_manC,99.576%;O3/O3a_02_manB,99.123%
19084_3#64	Suspected non-susceptible to carbapenems	United Kingdom (England, Wales & N. Ireland)	Urine	Infection	Community Onset	K. pneumoniae sensu stricto (KpI)	73		19084_3#64_genomic.fna_blast.out	wbbY Found	1	wbbZ Found	1	19084_3#64_genomic	O1/O2v1	O1	Very high		1	0.9844	0 bp	7 / 7 (100%)	O1/O2v1_01_wzm,100.0%;O1/O2v1_02_wzt,99.595%;O1/O2v1_03_wbbM,99.051%;O1/O2v1_04_glf,97.922%;O1/O2v1_05_wbbN,97.315%;O1/O2v1_06_wbbO,99.206%;O1/O2v1_07_kfoC,99.544%		0		0 / 7 (0%)		1	Extra_genes_wbbY_01_wbbY,99.865%
19084_3#76	Suspected non-susceptible to carbapenems	United Kingdom (England, Wales & N. Ireland)	Urine	Infection	Community Onset	K. pneumoniae sensu stricto (KpI)	25		19084_3#76_genomic.fna_blast.out	wbbY Found	1	wbbZ Found	1	19084_3#76_genomic	O1/O2v2	O1	Very high		1	0.9919	0 bp	10 / 10 (100%)	O1/O2v2_01_wzm,100.0%;O1/O2v2_02_wzt,99.595%;O1/O2v2_03_wbbM,99.525%;O1/O2v2_04_glf,98.961%;O1/O2v2_05_wbbN,98.993%;O1/O2v2_06_wbbO,100.0%;O1/O2v2_07_kfoC,99.752%;O1/O2v2_08_gmlC,99.384%;O1/O2v2_09_gmlB,99.388%;O1/O2v2_10_gmlA,99.206%		0		0 / 10 (0%)		3	Extra_genes_wbbY_01_wbbY,99.73%;O3/O3a_01_manC,99.576%;O3/O3a_02_manB,99.123%
19084_3#8	Suspected non-susceptible to carbapenems	Romania	Wound Secretion	Unknown	Unknown	K. pneumoniae sensu stricto (KpI)	101		19084_3#8_genomic.fna_blast.out	wbbY Found	1	wbbZ Found	1	19084_3#8_genomic	O1/O2v1	O1	Very high		1	0.9803	-2 bp	7 / 7 (100%)	O1/O2v1_01_wzm,100.0%;O1/O2v1_02_wzt,99.19%;O1/O2v1_03_wbbM,99.367%;O1/O2v1_04_glf,98.961%;O1/O2v1_05_wbbN,98.658%;O1/O2v1_06_wbbO,99.471%;O1/O2v1_07_kfoC,96.811%		0		0 / 7 (0%)		5	Extra_genes_wbbY_01_wbbY,99.865%;O12_01_rfbB,98.028%;OL101_03_rfbD,98.653%;OL101_02_rfbA,97.917%;O12_04_rfbC,97.297%
19084_3#80	Suspected non-susceptible to carbapenems	United Kingdom (England, Wales & N. Ireland)	Urine	Infection	Community Onset	K. pneumoniae sensu stricto (KpI)	13		19084_3#80_genomic.fna_blast.out	wbbY Found	1	wbbZ Found	1	19084_3#80_genomic	O1/O2v2	O1	Very high		1	0.9873	0 bp	10 / 10 (100%)	O1/O2v2_01_wzm,100.0%;O1/O2v2_02_wzt,98.785%;O1/O2v2_03_wbbM,99.209%;O1/O2v2_04_glf,99.221%;O1/O2v2_05_wbbN,98.322%;O1/O2v2_06_wbbO,99.735%;O1/O2v2_07_kfoC,99.504%;O1/O2v2_08_gmlC,97.741%;O1/O2v2_09_gmlB,99.083%;O1/O2v2_10_gmlA,100.0%		0		0 / 10 (0%)		3	Extra_genes_wbbY_01_wbbY,99.865%;O3/O3a_01_manC,98.305%;O3b_02_manB,98.904%
19084_3#99	Suspected non-susceptible to carbapenems	United Kingdom (England, Wales & N. Ireland)	Urine	Infection	Community Onset	K. pneumoniae sensu stricto (KpI)	14*		19084_3#99_genomic.fna_blast.out	wbbY Found	1	wbbZ Found	1	19084_3#99_genomic	O1/O2v1	O1	Very high		1	0.9997	0 bp	7 / 7 (100%)	O1/O2v1_01_wzm,100.0%;O1/O2v1_02_wzt,100.0%;O1/O2v1_03_wbbM,100.0%;O1/O2v1_04_glf,100.0%;O1/O2v1_05_wbbN,100.0%;O1/O2v1_06_wbbO,99.735%;O1/O2v1_07_kfoC,100.0%		0		0 / 7 (0%)		3	Extra_genes_wbbY_01_wbbY,100.0%;O3b_01_manC,100.0%;O3/O3a_02_manB,98.904%
19084_4#10	Suspected non-susceptible to carbapenems	Romania	Lower Respiratory Tract Secrection	Infection	Hospital Acquisition	K. pneumoniae sensu stricto (KpI)	101		19084_4#10_genomic.fna_blast.out	wbbY Found	1	wbbZ Found	1	19084_4#10_genomic	O1/O2v1	O1	Very high		1	0.9803	-2 bp	7 / 7 (100%)	O1/O2v1_01_wzm,100.0%;O1/O2v1_02_wzt,99.19%;O1/O2v1_03_wbbM,99.367%;O1/O2v1_04_glf,98.961%;O1/O2v1_05_wbbN,98.658%;O1/O2v1_06_wbbO,99.471%;O1/O2v1_07_kfoC,96.811%		0		0 / 7 (0%)		5	Extra_genes_wbbY_01_wbbY,99.865%;O12_01_rfbB,98.028%;OL101_03_rfbD,98.653%;OL101_02_rfbA,97.917%;O12_04_rfbC,97.297%
19084_4#100	A control isolate (susceptible)	Croatia	Blood	Infection	Hospital Acquisition	K. pneumoniae sensu stricto (KpI)	525		19084_4#100_genomic.fna_blast.out	wbbY Found	1	wbbZ Found	1	19084_4#100_genomic	O1/O2v2	O1	Very high		1	0.9912	0 bp	10 / 10 (100%)	O1/O2v2_01_wzm,100.0%;O1/O2v2_02_wzt,99.595%;O1/O2v2_03_wbbM,99.367%;O1/O2v2_04_glf,98.961%;O1/O2v2_05_wbbN,98.322%;O1/O2v2_06_wbbO,99.204%;O1/O2v2_07_kfoC,99.256%;O1/O2v2_08_gmlC,99.179%;O1/O2v2_09_gmlB,100.0%;O1/O2v2_10_gmlA,100.0%		0		0 / 10 (0%)		5	Extra_genes_wbbY_01_wbbY,99.73%;O12_01_rfbB,93.521%;O12_03_rfbD,98.99%;OL101_02_rfbA,98.276%;O12_04_rfbC,97.297%
19084_4#103	Suspected non-susceptible to carbapenems	Croatia	Urine	Infection	Hospital Acquisition	K. pneumoniae sensu stricto (KpI)	15		19084_4#103_genomic.fna_blast.out	wbbY Found	1	wbbZ Found	1	19084_4#103_genomic	O1/O2v1	O1	Very high		1	0.9852	0 bp	7 / 7 (100%)	O1/O2v1_01_wzm,100.0%;O1/O2v1_02_wzt,99.595%;O1/O2v1_03_wbbM,99.367%;O1/O2v1_04_glf,99.221%;O1/O2v1_05_wbbN,98.322%;O1/O2v1_06_wbbO,99.206%;O1/O2v1_07_kfoC,98.633%		0		0 / 7 (0%)		3	Extra_genes_wbbY_01_wbbY,100.0%;O3b_01_manC,99.576%;O3/O3a_02_manB,98.904%
19084_4#107	A control isolate (susceptible)	Croatia	Blood	Infection	Community Onset	K. pneumoniae sensu stricto (KpI)	25		19084_4#107_genomic.fna_blast.out	wbbY Found	1	wbbZ Found	1	19084_4#107_genomic	O1/O2v2	O1	Very high		1	0.992	0 bp	10 / 10 (100%)	O1/O2v2_01_wzm,100.0%;O1/O2v2_02_wzt,99.595%;O1/O2v2_03_wbbM,99.525%;O1/O2v2_04_glf,98.961%;O1/O2v2_05_wbbN,98.993%;O1/O2v2_06_wbbO,100.0%;O1/O2v2_07_kfoC,99.752%;O1/O2v2_08_gmlC,99.384%;O1/O2v2_09_gmlB,99.388%;O1/O2v2_10_gmlA,99.206%		0		0 / 10 (0%)		3	Extra_genes_wbbY_01_wbbY,99.73%;O3/O3a_01_manC,99.576%;O3/O3a_02_manB,99.123%
19084_4#109	A control isolate (susceptible)	Croatia	Lower Respiratory Tract Secrection	Infection	Hospital Acquisition	K. pneumoniae sensu stricto (KpI)	870		19084_4#109_genomic.fna_blast.out	wbbY Found	1	wbbZ Found	1	19084_4#109_genomic	O1/O2v1	O1	Very high		1	0.9802	-2 bp	7 / 7 (100%)	O1/O2v1_01_wzm,100.0%;O1/O2v1_02_wzt,99.19%;O1/O2v1_03_wbbM,99.367%;O1/O2v1_04_glf,98.961%;O1/O2v1_05_wbbN,98.658%;O1/O2v1_06_wbbO,99.471%;O1/O2v1_07_kfoC,96.811%		0		0 / 7 (0%)		5	Extra_genes_wbbY_01_wbbY,99.73%;O12_01_rfbB,98.028%;OL101_03_rfbD,98.653%;OL101_02_rfbA,97.917%;O12_04_rfbC,97.297%
19084_4#110	A control isolate (susceptible)	Croatia	Other (abscess)	Infection	Hospital Acquisition	K. pneumoniae sensu stricto (KpI)	14		19084_4#110_genomic.fna_blast.out	wbbY Found	1	wbbZ Found	1	19084_4#110_genomic	O1/O2v1	O1	Very high		1	0.9997	0 bp	7 / 7 (100%)	O1/O2v1_01_wzm,100.0%;O1/O2v1_02_wzt,100.0%;O1/O2v1_03_wbbM,100.0%;O1/O2v1_04_glf,100.0%;O1/O2v1_05_wbbN,100.0%;O1/O2v1_06_wbbO,99.735%;O1/O2v1_07_kfoC,100.0%		0		0 / 7 (0%)		3	Extra_genes_wbbY_01_wbbY,100.0%;O3b_01_manC,100.0%;O3/O3a_02_manB,98.904%
19084_4#113	Suspected non-susceptible to carbapenems	Croatia	Urine	Infection	Hospital Acquisition	K. pneumoniae sensu stricto (KpI)	15		19084_4#113_genomic.fna_blast.out	wbbY Found	1	wbbZ Found	1	19084_4#113_genomic	O1/O2v1	O1	Very high		1	0.9852	0 bp	7 / 7 (100%)	O1/O2v1_01_wzm,100.0%;O1/O2v1_02_wzt,99.595%;O1/O2v1_03_wbbM,99.367%;O1/O2v1_04_glf,99.221%;O1/O2v1_05_wbbN,98.322%;O1/O2v1_06_wbbO,99.206%;O1/O2v1_07_kfoC,98.633%		0		0 / 7 (0%)		3	Extra_genes_wbbY_01_wbbY,100.0%;O3b_01_manC,99.576%;O3/O3a_02_manB,98.904%
19084_4#115	A control isolate (susceptible)	Serbia	Blood	Infection	Unknown	K. pneumoniae sensu stricto (KpI)	15		19084_4#115_genomic.fna_blast.out	wbbY Found	1	wbbZ Found	1	19084_4#115_genomic	O1/O2v1	O1	Very high		1	0.9852	0 bp	7 / 7 (100%)	O1/O2v1_01_wzm,100.0%;O1/O2v1_02_wzt,99.595%;O1/O2v1_03_wbbM,99.367%;O1/O2v1_04_glf,99.221%;O1/O2v1_05_wbbN,98.322%;O1/O2v1_06_wbbO,99.206%;O1/O2v1_07_kfoC,98.633%		0		0 / 7 (0%)		3	Extra_genes_wbbY_01_wbbY,100.0%;O3b_01_manC,100.0%;O3/O3a_02_manB,98.904%
19084_4#116	A control isolate (susceptible)	Serbia	Urine	Infection	Unknown	K. pneumoniae sensu stricto (KpI)	101		19084_4#116_genomic.fna_blast.out	wbbY Found	1	wbbZ Found	1	19084_4#116_genomic	O1/O2v1	O1	Very high		1	0.98	-2 bp	7 / 7 (100%)	O1/O2v1_01_wzm,100.0%;O1/O2v1_02_wzt,99.19%;O1/O2v1_03_wbbM,99.209%;O1/O2v1_04_glf,98.961%;O1/O2v1_05_wbbN,98.658%;O1/O2v1_06_wbbO,99.471%;O1/O2v1_07_kfoC,96.583%		0		0 / 7 (0%)		5	Extra_genes_wbbY_01_wbbY,99.865%;O12_01_rfbB,98.028%;OL101_03_rfbD,98.653%;OL101_02_rfbA,97.917%;O12_04_rfbC,97.297%
19084_4#118	Suspected non-susceptible to carbapenems	Serbia	Urine	Infection	Hospital Acquisition	K. pneumoniae sensu stricto (KpI)	101		19084_4#118_genomic.fna_blast.out	wbbY Found	1	wbbZ Found	1	19084_4#118_genomic	O1/O2v1	O1	Very high		1	0.9803	-2 bp	7 / 7 (100%)	O1/O2v1_01_wzm,100.0%;O1/O2v1_02_wzt,99.19%;O1/O2v1_03_wbbM,99.367%;O1/O2v1_04_glf,98.961%;O1/O2v1_05_wbbN,98.658%;O1/O2v1_06_wbbO,99.471%;O1/O2v1_07_kfoC,96.811%		0		0 / 7 (0%)		5	Extra_genes_wbbY_01_wbbY,99.865%;O12_01_rfbB,98.028%;OL101_03_rfbD,98.653%;OL101_02_rfbA,97.917%;O12_04_rfbC,97.297%
19084_4#119	Suspected non-susceptible to carbapenems	Serbia	Urine	Infection	Hospital Acquisition	K. pneumoniae sensu stricto (KpI)	101		19084_4#119_genomic.fna_blast.out	wbbY Found	1	wbbZ Found	1	19084_4#119_genomic	O1/O2v1	O1	Very high		1	0.9803	-2 bp	7 / 7 (100%)	O1/O2v1_01_wzm,100.0%;O1/O2v1_02_wzt,99.19%;O1/O2v1_03_wbbM,99.367%;O1/O2v1_04_glf,98.961%;O1/O2v1_05_wbbN,98.658%;O1/O2v1_06_wbbO,99.471%;O1/O2v1_07_kfoC,96.811%		0		0 / 7 (0%)		5	Extra_genes_wbbY_01_wbbY,99.865%;O12_01_rfbB,98.028%;OL101_03_rfbD,98.653%;OL101_02_rfbA,97.917%;O12_04_rfbC,97.297%
19084_4#12	Suspected non-susceptible to carbapenems	Romania	Urine	Infection	Community Onset	K. pneumoniae sensu stricto (KpI)	101		19084_4#12_genomic.fna_blast.out	wbbY Found	1	wbbZ Found	1	19084_4#12_genomic	O1/O2v1	O1	Very high		1	0.9802	-2 bp	7 / 7 (100%)	O1/O2v1_01_wzm,100.0%;O1/O2v1_02_wzt,99.19%;O1/O2v1_03_wbbM,99.367%;O1/O2v1_04_glf,98.961%;O1/O2v1_05_wbbN,98.658%;O1/O2v1_06_wbbO,99.206%;O1/O2v1_07_kfoC,96.811%		0		0 / 7 (0%)		5	Extra_genes_wbbY_01_wbbY,99.865%;O12_01_rfbB,98.028%;OL101_03_rfbD,98.653%;OL101_02_rfbA,97.917%;O12_04_rfbC,97.297%
19084_4#120	Suspected non-susceptible to carbapenems	Serbia	Urine	Infection	Hospital Acquisition	K. pneumoniae sensu stricto (KpI)	101		19084_4#120_genomic.fna_blast.out	wbbY Found	1	wbbZ Found	1	19084_4#120_genomic	O1/O2v1	O1	Very high		1	0.9803	-2 bp	7 / 7 (100%)	O1/O2v1_01_wzm,100.0%;O1/O2v1_02_wzt,99.19%;O1/O2v1_03_wbbM,99.367%;O1/O2v1_04_glf,98.961%;O1/O2v1_05_wbbN,98.658%;O1/O2v1_06_wbbO,99.471%;O1/O2v1_07_kfoC,96.811%		0		0 / 7 (0%)		5	Extra_genes_wbbY_01_wbbY,99.865%;O12_01_rfbB,98.028%;OL101_03_rfbD,98.653%;OL101_02_rfbA,97.917%;O12_04_rfbC,97.297%
19084_4#124	Suspected non-susceptible to carbapenems	Serbia	Wound Secretion	Infection	Hospital Acquisition	K. pneumoniae sensu stricto (KpI)	101		19084_4#124_genomic.fna_blast.out	wbbY Found	1	wbbZ Found	1	19084_4#124_genomic	O1/O2v1	O1	Very high		1	0.9803	-2 bp	7 / 7 (100%)	O1/O2v1_01_wzm,100.0%;O1/O2v1_02_wzt,99.19%;O1/O2v1_03_wbbM,99.367%;O1/O2v1_04_glf,98.961%;O1/O2v1_05_wbbN,98.658%;O1/O2v1_06_wbbO,99.471%;O1/O2v1_07_kfoC,96.811%		0		0 / 7 (0%)		5	Extra_genes_wbbY_01_wbbY,99.865%;O12_01_rfbB,98.028%;OL101_03_rfbD,98.653%;OL101_02_rfbA,97.917%;O12_04_rfbC,97.297%
19084_4#125	Suspected non-susceptible to carbapenems	Serbia	Blood	Infection	Unknown	K. pneumoniae sensu stricto (KpI)	101		19084_4#125_genomic.fna_blast.out	wbbY Found	1	wbbZ Found	1	19084_4#125_genomic	O1/O2v1	O1	Very high		1	0.9803	-2 bp	7 / 7 (100%)	O1/O2v1_01_wzm,100.0%;O1/O2v1_02_wzt,99.19%;O1/O2v1_03_wbbM,99.367%;O1/O2v1_04_glf,98.961%;O1/O2v1_05_wbbN,98.658%;O1/O2v1_06_wbbO,99.471%;O1/O2v1_07_kfoC,96.811%		0		0 / 7 (0%)		5	Extra_genes_wbbY_01_wbbY,99.865%;O12_01_rfbB,98.028%;OL101_03_rfbD,98.653%;OL101_02_rfbA,97.917%;O12_04_rfbC,97.297%
19084_4#126	Suspected non-susceptible to carbapenems	Serbia	Blood	Infection	Unknown	K. pneumoniae sensu stricto (KpI)	101		19084_4#126_genomic.fna_blast.out	wbbY Found	1	wbbZ Found	1	19084_4#126_genomic	O1/O2v1	O1	Very high		1	0.9803	-2 bp	7 / 7 (100%)	O1/O2v1_01_wzm,100.0%;O1/O2v1_02_wzt,99.19%;O1/O2v1_03_wbbM,99.367%;O1/O2v1_04_glf,98.961%;O1/O2v1_05_wbbN,98.658%;O1/O2v1_06_wbbO,99.471%;O1/O2v1_07_kfoC,96.811%		0		0 / 7 (0%)		5	Extra_genes_wbbY_01_wbbY,99.865%;O12_01_rfbB,98.028%;OL101_03_rfbD,98.653%;OL101_02_rfbA,97.917%;O12_04_rfbC,97.297%
19084_4#13	Suspected non-susceptible to carbapenems	Romania	Lower Respiratory Tract Secrection	Infection	Hospital Acquisition	K. pneumoniae sensu stricto (KpI)	101		19084_4#13_genomic.fna_blast.out	wbbY Found	1	wbbZ Found	1	19084_4#13_genomic	O1/O2v1	O1	Very high		1	0.9803	-2 bp	7 / 7 (100%)	O1/O2v1_01_wzm,100.0%;O1/O2v1_02_wzt,99.19%;O1/O2v1_03_wbbM,99.367%;O1/O2v1_04_glf,98.961%;O1/O2v1_05_wbbN,98.658%;O1/O2v1_06_wbbO,99.471%;O1/O2v1_07_kfoC,96.811%		0		0 / 7 (0%)		5	Extra_genes_wbbY_01_wbbY,99.865%;O12_01_rfbB,98.028%;OL101_03_rfbD,98.653%;OL101_02_rfbA,97.917%;O12_04_rfbC,97.297%
19084_4#130	A control isolate (susceptible)	Serbia	Urine	Infection	Hospital Acquisition	K. pneumoniae sensu stricto (KpI)	101		19084_4#130_genomic.fna_blast.out	wbbY Found	1	wbbZ Found	1	19084_4#130_genomic	O1/O2v1	O1	Very high		1	0.9802	-2 bp	7 / 7 (100%)	O1/O2v1_01_wzm,100.0%;O1/O2v1_02_wzt,99.19%;O1/O2v1_03_wbbM,99.209%;O1/O2v1_04_glf,98.961%;O1/O2v1_05_wbbN,98.658%;O1/O2v1_06_wbbO,99.471%;O1/O2v1_07_kfoC,96.811%		0		0 / 7 (0%)		5	Extra_genes_wbbY_01_wbbY,99.865%;O12_01_rfbB,98.028%;OL101_03_rfbD,98.653%;OL101_02_rfbA,97.917%;O12_04_rfbC,97.297%
19084_4#131	A control isolate (susceptible)	Serbia	Urine	Infection	Hospital Acquisition	K. pneumoniae sensu stricto (KpI)	29		19084_4#131_genomic.fna_blast.out	wbbY Found	1	wbbZ Found	1	19084_4#131_genomic	O1/O2v2	O1	Very high		1	0.9941	0 bp	10 / 10 (100%)	O1/O2v2_01_wzm,100.0%;O1/O2v2_02_wzt,99.595%;O1/O2v2_03_wbbM,99.525%;O1/O2v2_04_glf,98.961%;O1/O2v2_05_wbbN,98.993%;O1/O2v2_06_wbbO,99.735%;O1/O2v2_07_kfoC,99.504%;O1/O2v2_08_gmlC,100.0%;O1/O2v2_09_gmlB,100.0%;O1/O2v2_10_gmlA,100.0%		0		0 / 10 (0%)		3	Extra_genes_wbbY_01_wbbY,99.73%;O3b_01_manC,100.0%;O3/O3a_02_manB,99.123%
19084_4#132	A control isolate (susceptible)	Serbia	Urine	Infection	Hospital Acquisition	K. pneumoniae sensu stricto (KpI)	14		19084_4#132_genomic.fna_blast.out	wbbY Found	1	wbbZ Found	1	19084_4#132_genomic	O1/O2v1	O1	Good	?	1	0.9999	n/a	7 / 7 (100%)	O1/O2v1_01_wzm,100.0%;O1/O2v1_02_wzt,100.0%;O1/O2v1_03_wbbM,100.0%;O1/O2v1_04_glf,100.0%;O1/O2v1_05_wbbN,100.0%;O1/O2v1_06_wbbO,100.0%;O1/O2v1_07_kfoC,100.0%		0		0 / 7 (0%)		3	Extra_genes_wbbY_01_wbbY,100.0%;O3b_01_manC,100.0%;O3/O3a_02_manB,98.904%
19084_4#136	Suspected non-susceptible to carbapenems	Serbia	Wound Secretion	Infection	Unknown	K. pneumoniae sensu stricto (KpI)	101		19084_4#136_genomic.fna_blast.out	wbbY Found	1	wbbZ Found	1	19084_4#136_genomic	O1/O2v1	O1	Very high		1	0.9803	-2 bp	7 / 7 (100%)	O1/O2v1_01_wzm,100.0%;O1/O2v1_02_wzt,99.19%;O1/O2v1_03_wbbM,99.367%;O1/O2v1_04_glf,98.961%;O1/O2v1_05_wbbN,98.658%;O1/O2v1_06_wbbO,99.471%;O1/O2v1_07_kfoC,96.811%		0		0 / 7 (0%)		5	Extra_genes_wbbY_01_wbbY,99.865%;O12_01_rfbB,98.028%;OL101_03_rfbD,98.653%;OL101_02_rfbA,97.917%;O12_04_rfbC,97.297%
19084_4#137	Suspected non-susceptible to carbapenems	Serbia	Blood	Infection	Unknown	K. pneumoniae sensu stricto (KpI)	101		19084_4#137_genomic.fna_blast.out	wbbY Found	1	wbbZ Found	1	19084_4#137_genomic	O1/O2v1	O1	Very high		1	0.9803	-2 bp	7 / 7 (100%)	O1/O2v1_01_wzm,100.0%;O1/O2v1_02_wzt,99.19%;O1/O2v1_03_wbbM,99.367%;O1/O2v1_04_glf,98.961%;O1/O2v1_05_wbbN,98.658%;O1/O2v1_06_wbbO,99.471%;O1/O2v1_07_kfoC,96.811%		0		0 / 7 (0%)		5	Extra_genes_wbbY_01_wbbY,99.865%;O12_01_rfbB,98.028%;OL101_03_rfbD,98.653%;OL101_02_rfbA,97.917%;O12_04_rfbC,97.297%
19084_4#138	A control isolate (susceptible)	Serbia	Urine	Infection	Hospital Acquisition	K. pneumoniae sensu stricto (KpI)	101		19084_4#138_genomic.fna_blast.out	wbbY Found	1	wbbZ Found	1	19084_4#138_genomic	O1/O2v1	O1	Very high		1	0.9802	-2 bp	7 / 7 (100%)	O1/O2v1_01_wzm,100.0%;O1/O2v1_02_wzt,99.19%;O1/O2v1_03_wbbM,99.209%;O1/O2v1_04_glf,98.961%;O1/O2v1_05_wbbN,98.658%;O1/O2v1_06_wbbO,99.471%;O1/O2v1_07_kfoC,96.811%		0		0 / 7 (0%)		5	Extra_genes_wbbY_01_wbbY,99.865%;O12_01_rfbB,98.028%;OL101_03_rfbD,98.653%;OL101_02_rfbA,97.917%;O12_04_rfbC,97.297%
19084_4#14	Suspected non-susceptible to carbapenems	Romania	Blood	Infection	Hospital Acquisition	K. pneumoniae sensu stricto (KpI)	101		19084_4#14_genomic.fna_blast.out	wbbY Found	1	wbbZ Found	1	19084_4#14_genomic	O1/O2v1	O1	Very high		1	0.9803	-2 bp	7 / 7 (100%)	O1/O2v1_01_wzm,100.0%;O1/O2v1_02_wzt,99.19%;O1/O2v1_03_wbbM,99.367%;O1/O2v1_04_glf,98.961%;O1/O2v1_05_wbbN,98.658%;O1/O2v1_06_wbbO,99.471%;O1/O2v1_07_kfoC,96.811%		0		0 / 7 (0%)		5	Extra_genes_wbbY_01_wbbY,99.865%;O12_01_rfbB,98.028%;OL101_03_rfbD,98.653%;OL101_02_rfbA,97.917%;O12_04_rfbC,97.297%
19084_4#141	A control isolate (susceptible)	Serbia	Urine	Infection	Hospital Acquisition	K. pneumoniae sensu stricto (KpI)	101*		19084_4#141_genomic.fna_blast.out	wbbY Found	1	wbbZ Found	1	19084_4#141_genomic	O1/O2v1	O1	High	-	1	0.98	-3 bp	6 / 7 (85.7%)	O1/O2v1_01_wzm,100.0%;O1/O2v1_02_wzt,99.19%;O1/O2v1_03_wbbM,99.209%;O1/O2v1_04_glf,98.961%;O1/O2v1_05_wbbN,98.658%;O1/O2v1_07_kfoC,96.811%	O1/O2v1_06_wbbO	0		0 / 7 (0%)		5	Extra_genes_wbbY_01_wbbY,99.865%;O12_01_rfbB,98.028%;OL101_03_rfbD,98.653%;OL101_02_rfbA,97.917%;O12_04_rfbC,97.297%
19084_4#142	Suspected non-susceptible to carbapenems	Serbia	Lower Respiratory Tract Secrection	Infection	Unknown	K. pneumoniae sensu stricto (KpI)	101*		19084_4#142_genomic.fna_blast.out	wbbY Found	1	wbbZ Found	1	19084_4#142_genomic	O1/O2v1	O1	Very high		1	0.9803	-2 bp	7 / 7 (100%)	O1/O2v1_01_wzm,100.0%;O1/O2v1_02_wzt,99.19%;O1/O2v1_03_wbbM,99.367%;O1/O2v1_04_glf,98.961%;O1/O2v1_05_wbbN,98.658%;O1/O2v1_06_wbbO,99.471%;O1/O2v1_07_kfoC,96.811%		0		0 / 7 (0%)		5	Extra_genes_wbbY_01_wbbY,99.865%;O12_01_rfbB,98.028%;OL101_03_rfbD,98.653%;OL101_02_rfbA,97.917%;O12_04_rfbC,97.297%
19084_4#147	Suspected non-susceptible to carbapenems	Serbia	Urine	Infection	Hospital Acquisition	K. pneumoniae sensu stricto (KpI)	101		19084_4#147_genomic.fna_blast.out	wbbY Found	1	wbbZ Found	1	19084_4#147_genomic	O1/O2v1	O1	Very high		1	0.9802	-2 bp	7 / 7 (100%)	O1/O2v1_01_wzm,100.0%;O1/O2v1_02_wzt,99.19%;O1/O2v1_03_wbbM,99.209%;O1/O2v1_04_glf,98.961%;O1/O2v1_05_wbbN,98.658%;O1/O2v1_06_wbbO,99.471%;O1/O2v1_07_kfoC,96.811%		0		0 / 7 (0%)		5	Extra_genes_wbbY_01_wbbY,99.865%;O12_01_rfbB,98.028%;OL101_03_rfbD,98.653%;OL101_02_rfbA,97.917%;O12_04_rfbC,97.297%
19084_4#15	Suspected non-susceptible to carbapenems	Romania	Urine	Infection	Hospital Acquisition	K. pneumoniae sensu stricto (KpI)	101		19084_4#15_genomic.fna_blast.out	wbbY Found	1	wbbZ Found	1	19084_4#15_genomic	O1/O2v1	O1	Very high		1	0.9803	-2 bp	7 / 7 (100%)	O1/O2v1_01_wzm,100.0%;O1/O2v1_02_wzt,99.19%;O1/O2v1_03_wbbM,99.367%;O1/O2v1_04_glf,98.961%;O1/O2v1_05_wbbN,98.658%;O1/O2v1_06_wbbO,99.471%;O1/O2v1_07_kfoC,96.811%		0		0 / 7 (0%)		5	Extra_genes_wbbY_01_wbbY,99.865%;O12_01_rfbB,98.028%;OL101_03_rfbD,98.653%;OL101_02_rfbA,97.917%;O12_04_rfbC,97.297%
19084_4#150	A control isolate (susceptible)	Serbia	Urine	Infection	Unknown	K. pneumoniae sensu stricto (KpI)	101		19084_4#150_genomic.fna_blast.out	wbbY Found	1	wbbZ Found	1	19084_4#150_genomic	O1/O2v1	O1	Very high		1	0.9802	-2 bp	7 / 7 (100%)	O1/O2v1_01_wzm,100.0%;O1/O2v1_02_wzt,99.19%;O1/O2v1_03_wbbM,99.209%;O1/O2v1_04_glf,98.961%;O1/O2v1_05_wbbN,98.658%;O1/O2v1_06_wbbO,99.471%;O1/O2v1_07_kfoC,96.811%		0		0 / 7 (0%)		5	Extra_genes_wbbY_01_wbbY,99.865%;O12_01_rfbB,98.028%;OL101_03_rfbD,98.653%;OL101_02_rfbA,97.917%;O12_04_rfbC,97.297%
19084_4#154	Suspected non-susceptible to carbapenems	Serbia	Blood	Infection	Unknown	K. pneumoniae sensu stricto (KpI)	101*		19084_4#154_genomic.fna_blast.out	wbbY Found	1	wbbZ Found	1	19084_4#154_genomic	O1/O2v1	O1	Very high		1	0.9803	-2 bp	7 / 7 (100%)	O1/O2v1_01_wzm,100.0%;O1/O2v1_02_wzt,99.19%;O1/O2v1_03_wbbM,99.367%;O1/O2v1_04_glf,98.961%;O1/O2v1_05_wbbN,98.658%;O1/O2v1_06_wbbO,99.471%;O1/O2v1_07_kfoC,96.811%		0		0 / 7 (0%)		5	Extra_genes_wbbY_01_wbbY,99.865%;O12_01_rfbB,98.028%;OL101_03_rfbD,98.653%;OL101_02_rfbA,97.917%;O12_04_rfbC,97.297%
19084_4#155	A control isolate (susceptible)	Serbia	Wound Secretion	Infection	Unknown	K. pneumoniae sensu stricto (KpI)	101		19084_4#155_genomic.fna_blast.out	wbbY Found	1	wbbZ Found	1	19084_4#155_genomic	O1/O2v1	O1	Very high		1	0.9802	-2 bp	7 / 7 (100%)	O1/O2v1_01_wzm,100.0%;O1/O2v1_02_wzt,99.19%;O1/O2v1_03_wbbM,99.209%;O1/O2v1_04_glf,98.961%;O1/O2v1_05_wbbN,98.658%;O1/O2v1_06_wbbO,99.471%;O1/O2v1_07_kfoC,96.811%		0		0 / 7 (0%)		5	Extra_genes_wbbY_01_wbbY,99.865%;O12_01_rfbB,98.028%;OL101_03_rfbD,98.653%;OL101_02_rfbA,97.917%;O12_04_rfbC,97.297%
19084_4#158	Suspected non-susceptible to carbapenems	Serbia	Wound Secretion	Infection	Unknown	K. pneumoniae sensu stricto (KpI)	101		19084_4#158_genomic.fna_blast.out	wbbY Found	1	wbbZ Found	1	19084_4#158_genomic	O1/O2v1	O1	Very high		1	0.9803	-2 bp	7 / 7 (100%)	O1/O2v1_01_wzm,100.0%;O1/O2v1_02_wzt,99.19%;O1/O2v1_03_wbbM,99.367%;O1/O2v1_04_glf,98.961%;O1/O2v1_05_wbbN,98.658%;O1/O2v1_06_wbbO,99.471%;O1/O2v1_07_kfoC,96.811%		0		0 / 7 (0%)		5	Extra_genes_wbbY_01_wbbY,99.865%;O12_01_rfbB,98.028%;OL101_03_rfbD,98.653%;OL101_02_rfbA,97.917%;O12_04_rfbC,97.297%
19084_4#162	A control isolate (susceptible)	Serbia	Urine	Infection	Hospital Acquisition	K. pneumoniae sensu stricto (KpI)	101		19084_4#162_genomic.fna_blast.out	wbbY Found	1	wbbZ Found	1	19084_4#162_genomic	O1/O2v1	O1	Very high		1	0.9803	-2 bp	7 / 7 (100%)	O1/O2v1_01_wzm,100.0%;O1/O2v1_02_wzt,99.19%;O1/O2v1_03_wbbM,99.367%;O1/O2v1_04_glf,98.961%;O1/O2v1_05_wbbN,98.658%;O1/O2v1_06_wbbO,99.471%;O1/O2v1_07_kfoC,96.811%		0		0 / 7 (0%)		5	Extra_genes_wbbY_01_wbbY,99.865%;O12_01_rfbB,98.028%;OL101_03_rfbD,98.653%;OL101_02_rfbA,97.917%;O12_04_rfbC,97.297%
19084_4#165	A control isolate (susceptible)	Serbia	Blood	Infection	Community Onset	K. pneumoniae sensu stricto (KpI)	294*		19084_4#165_genomic.fna_blast.out	wbbY Found	1	wbbZ Found	1	19084_4#165_genomic	O1/O2v1	O1	Very high		1	0.999	0 bp	7 / 7 (100%)	O1/O2v1_01_wzm,100.0%;O1/O2v1_02_wzt,100.0%;O1/O2v1_03_wbbM,100.0%;O1/O2v1_04_glf,100.0%;O1/O2v1_05_wbbN,100.0%;O1/O2v1_06_wbbO,99.735%;O1/O2v1_07_kfoC,99.544%		0		0 / 7 (0%)		3	Extra_genes_wbbY_01_wbbY,100.0%;O3b_01_manC,99.788%;O3/O3a_02_manB,99.123%
19084_4#166	A control isolate (susceptible)	Serbia	Blood	Infection	Community Onset	K. pneumoniae sensu stricto (KpI)	294*		19084_4#166_genomic.fna_blast.out	wbbY Found	1	wbbZ Found	1	19084_4#166_genomic	O1/O2v1	O1	Very high		1	0.999	0 bp	7 / 7 (100%)	O1/O2v1_01_wzm,100.0%;O1/O2v1_02_wzt,100.0%;O1/O2v1_03_wbbM,100.0%;O1/O2v1_04_glf,100.0%;O1/O2v1_05_wbbN,100.0%;O1/O2v1_06_wbbO,99.735%;O1/O2v1_07_kfoC,99.544%		0		0 / 7 (0%)		3	Extra_genes_wbbY_01_wbbY,100.0%;O3b_01_manC,99.788%;O3/O3a_02_manB,99.123%
19084_4#167	Suspected non-susceptible to carbapenems	Serbia	Urine	Infection	Hospital Acquisition	K. pneumoniae sensu stricto (KpI)	101		19084_4#167_genomic.fna_blast.out	wbbY Found	1	wbbZ Found	1	19084_4#167_genomic	O1/O2v1	O1	Very high		1	0.9803	-2 bp	7 / 7 (100%)	O1/O2v1_01_wzm,100.0%;O1/O2v1_02_wzt,99.19%;O1/O2v1_03_wbbM,99.367%;O1/O2v1_04_glf,98.961%;O1/O2v1_05_wbbN,98.658%;O1/O2v1_06_wbbO,99.471%;O1/O2v1_07_kfoC,96.811%		0		0 / 7 (0%)		5	Extra_genes_wbbY_01_wbbY,99.865%;O12_01_rfbB,98.028%;OL101_03_rfbD,98.653%;OL101_02_rfbA,97.917%;O12_04_rfbC,97.297%
19084_4#168	Suspected non-susceptible to carbapenems	Serbia	Lower Respiratory Tract Secrection	Colonization	Hospital Acquisition	K. pneumoniae sensu stricto (KpI)	101		19084_4#168_genomic.fna_blast.out	wbbY Found	1	wbbZ Found	1	19084_4#168_genomic	O1/O2v1	O1	Very high		1	0.9803	-2 bp	7 / 7 (100%)	O1/O2v1_01_wzm,100.0%;O1/O2v1_02_wzt,99.19%;O1/O2v1_03_wbbM,99.367%;O1/O2v1_04_glf,98.961%;O1/O2v1_05_wbbN,98.658%;O1/O2v1_06_wbbO,99.471%;O1/O2v1_07_kfoC,96.811%		0		0 / 7 (0%)		5	Extra_genes_wbbY_01_wbbY,99.865%;O12_01_rfbB,98.028%;OL101_03_rfbD,98.653%;OL101_02_rfbA,97.917%;O12_04_rfbC,97.297%
19084_4#17	Suspected non-susceptible to carbapenems	Romania	Blood	Infection	Hospital Acquisition	K. pneumoniae sensu stricto (KpI)	101		19084_4#17_genomic.fna_blast.out	wbbY Found	1	wbbZ Found	1	19084_4#17_genomic	O1/O2v1	O1	Very high		1	0.9803	-2 bp	7 / 7 (100%)	O1/O2v1_01_wzm,100.0%;O1/O2v1_02_wzt,99.19%;O1/O2v1_03_wbbM,99.367%;O1/O2v1_04_glf,98.961%;O1/O2v1_05_wbbN,98.658%;O1/O2v1_06_wbbO,99.471%;O1/O2v1_07_kfoC,96.811%		0		0 / 7 (0%)		5	Extra_genes_wbbY_01_wbbY,99.865%;O12_01_rfbB,98.028%;OL101_03_rfbD,98.653%;OL101_02_rfbA,97.917%;O12_04_rfbC,97.297%
19084_4#170	Suspected non-susceptible to carbapenems	Serbia	Lower Respiratory Tract Secrection	Colonization	Hospital Acquisition	K. pneumoniae sensu stricto (KpI)	101		19084_4#170_genomic.fna_blast.out	wbbY Found	1	wbbZ Found	1	19084_4#170_genomic	O1/O2v1	O1	Very high		1	0.9803	-2 bp	7 / 7 (100%)	O1/O2v1_01_wzm,100.0%;O1/O2v1_02_wzt,99.19%;O1/O2v1_03_wbbM,99.367%;O1/O2v1_04_glf,98.961%;O1/O2v1_05_wbbN,98.658%;O1/O2v1_06_wbbO,99.471%;O1/O2v1_07_kfoC,96.811%		0		0 / 7 (0%)		5	Extra_genes_wbbY_01_wbbY,99.865%;O12_01_rfbB,98.028%;OL101_03_rfbD,98.653%;OL101_02_rfbA,97.917%;O12_04_rfbC,97.297%
19084_4#174	Suspected non-susceptible to carbapenems	Serbia	Lower Respiratory Tract Secrection	Colonization	Hospital Acquisition	K. pneumoniae sensu stricto (KpI)	101		19084_4#174_genomic.fna_blast.out	wbbY Found	1	wbbZ Found	1	19084_4#174_genomic	O1/O2v1	O1	Very high		1	0.9803	-2 bp	7 / 7 (100%)	O1/O2v1_01_wzm,100.0%;O1/O2v1_02_wzt,99.19%;O1/O2v1_03_wbbM,99.367%;O1/O2v1_04_glf,98.961%;O1/O2v1_05_wbbN,98.658%;O1/O2v1_06_wbbO,99.471%;O1/O2v1_07_kfoC,96.811%		0		0 / 7 (0%)		5	Extra_genes_wbbY_01_wbbY,99.865%;O12_01_rfbB,98.028%;OL101_03_rfbD,98.653%;OL101_02_rfbA,97.917%;O12_04_rfbC,97.297%
19084_4#18	Suspected non-susceptible to carbapenems	Romania	Blood	Infection	Hospital Acquisition	K. pneumoniae sensu stricto (KpI)	101		19084_4#18_genomic.fna_blast.out	wbbY Found	1	wbbZ Found	1	19084_4#18_genomic	O1/O2v1	O1	Very high		1	0.9803	-2 bp	7 / 7 (100%)	O1/O2v1_01_wzm,100.0%;O1/O2v1_02_wzt,99.19%;O1/O2v1_03_wbbM,99.367%;O1/O2v1_04_glf,98.961%;O1/O2v1_05_wbbN,98.658%;O1/O2v1_06_wbbO,99.471%;O1/O2v1_07_kfoC,96.811%		0		0 / 7 (0%)		5	Extra_genes_wbbY_01_wbbY,99.865%;O12_01_rfbB,98.028%;OL101_03_rfbD,98.653%;OL101_02_rfbA,97.917%;O12_04_rfbC,97.297%
19084_4#181	Suspected non-susceptible to carbapenems	Serbia	Blood	Infection	Hospital Acquisition	K. pneumoniae sensu stricto (KpI)	101		19084_4#181_genomic.fna_blast.out	wbbY Found	1	wbbZ Found	1	19084_4#181_genomic	O1/O2v1	O1	Very high		1	0.9803	-2 bp	7 / 7 (100%)	O1/O2v1_01_wzm,100.0%;O1/O2v1_02_wzt,99.19%;O1/O2v1_03_wbbM,99.367%;O1/O2v1_04_glf,98.961%;O1/O2v1_05_wbbN,98.658%;O1/O2v1_06_wbbO,99.471%;O1/O2v1_07_kfoC,96.811%		0		0 / 7 (0%)		5	Extra_genes_wbbY_01_wbbY,99.865%;O12_01_rfbB,98.028%;OL101_03_rfbD,98.653%;OL101_02_rfbA,97.917%;O12_04_rfbC,97.297%
19084_4#183	Suspected non-susceptible to carbapenems	Serbia	Wound Secretion	Infection	Hospital Acquisition	K. pneumoniae sensu stricto (KpI)	101		19084_4#183_genomic.fna_blast.out	wbbY Found	1	wbbZ Found	1	19084_4#183_genomic	O1/O2v1	O1	Very high		1	0.9803	-2 bp	7 / 7 (100%)	O1/O2v1_01_wzm,100.0%;O1/O2v1_02_wzt,99.19%;O1/O2v1_03_wbbM,99.367%;O1/O2v1_04_glf,98.961%;O1/O2v1_05_wbbN,98.658%;O1/O2v1_06_wbbO,99.471%;O1/O2v1_07_kfoC,96.811%		0		0 / 7 (0%)		5	Extra_genes_wbbY_01_wbbY,99.865%;O12_01_rfbB,98.028%;OL101_03_rfbD,98.653%;OL101_02_rfbA,97.917%;O12_04_rfbC,97.297%
19084_4#19	Suspected non-susceptible to carbapenems	Romania	Urine	Infection	Hospital Acquisition	K. pneumoniae sensu stricto (KpI)	101		19084_4#19_genomic.fna_blast.out	wbbY Found	1	wbbZ Found	1	19084_4#19_genomic	O1/O2v1	O1	Very high		1	0.9803	-2 bp	7 / 7 (100%)	O1/O2v1_01_wzm,100.0%;O1/O2v1_02_wzt,99.19%;O1/O2v1_03_wbbM,99.367%;O1/O2v1_04_glf,98.961%;O1/O2v1_05_wbbN,98.658%;O1/O2v1_06_wbbO,99.471%;O1/O2v1_07_kfoC,96.811%		0		0 / 7 (0%)		5	Extra_genes_wbbY_01_wbbY,99.865%;O12_01_rfbB,98.028%;OL101_03_rfbD,98.653%;OL101_02_rfbA,97.917%;O12_04_rfbC,97.297%
19084_4#20	Suspected non-susceptible to carbapenems	Romania	Urine	Infection	Hospital Acquisition	K. pneumoniae sensu stricto (KpI)	101		19084_4#20_genomic.fna_blast.out	wbbY Found	1	wbbZ Found	1	19084_4#20_genomic	O1/O2v1	O1	Very high		1	0.9803	-2 bp	7 / 7 (100%)	O1/O2v1_01_wzm,100.0%;O1/O2v1_02_wzt,99.19%;O1/O2v1_03_wbbM,99.367%;O1/O2v1_04_glf,98.961%;O1/O2v1_05_wbbN,98.658%;O1/O2v1_06_wbbO,99.471%;O1/O2v1_07_kfoC,96.811%		0		0 / 7 (0%)		5	Extra_genes_wbbY_01_wbbY,99.865%;O12_01_rfbB,98.028%;OL101_03_rfbD,98.653%;OL101_02_rfbA,97.917%;O12_04_rfbC,97.297%
19084_4#21	Suspected non-susceptible to carbapenems	Romania	Lower Respiratory Tract Secrection	Infection	Hospital Acquisition	K. pneumoniae sensu stricto (KpI)	101		19084_4#21_genomic.fna_blast.out	wbbY Found	1	wbbZ Found	1	19084_4#21_genomic	O1/O2v1	O1	Very high		1	0.9803	-2 bp	7 / 7 (100%)	O1/O2v1_01_wzm,100.0%;O1/O2v1_02_wzt,99.19%;O1/O2v1_03_wbbM,99.367%;O1/O2v1_04_glf,98.961%;O1/O2v1_05_wbbN,98.658%;O1/O2v1_06_wbbO,99.471%;O1/O2v1_07_kfoC,96.811%		0		0 / 7 (0%)		5	Extra_genes_wbbY_01_wbbY,99.865%;O12_01_rfbB,98.028%;OL101_03_rfbD,98.653%;OL101_02_rfbA,97.917%;O12_04_rfbC,97.297%
19084_4#22	Suspected non-susceptible to carbapenems	Croatia	Urine	Colonization	Hospital Acquisition	K. pneumoniae sensu stricto (KpI)	15		19084_4#22_genomic.fna_blast.out	wbbY Found	1	wbbZ Found	1	19084_4#22_genomic	O1/O2v1	O1	Very high		1	0.9852	0 bp	7 / 7 (100%)	O1/O2v1_01_wzm,100.0%;O1/O2v1_02_wzt,99.595%;O1/O2v1_03_wbbM,99.367%;O1/O2v1_04_glf,99.221%;O1/O2v1_05_wbbN,98.322%;O1/O2v1_06_wbbO,99.206%;O1/O2v1_07_kfoC,98.633%		0		0 / 7 (0%)		3	Extra_genes_wbbY_01_wbbY,100.0%;O3b_01_manC,99.576%;O3/O3a_02_manB,98.904%
19084_4#3	A control isolate (susceptible)	Romania	Urine	Infection	Hospital Acquisition	K. pneumoniae sensu stricto (KpI)	86		19084_4#3_genomic.fna_blast.out	wbbY Found	1	wbbZ Found	1	19084_4#3_genomic	O1/O2v1	O1	Very high		1	0.9846	-2 bp	7 / 7 (100%)	O1/O2v1_01_wzm,100.0%;O1/O2v1_02_wzt,99.595%;O1/O2v1_03_wbbM,99.525%;O1/O2v1_04_glf,99.481%;O1/O2v1_05_wbbN,98.658%;O1/O2v1_06_wbbO,99.206%;O1/O2v1_07_kfoC,98.633%		0		0 / 7 (0%)		3	Extra_genes_wbbY_01_wbbY,100.0%;O3b_01_manC,100.0%;O3/O3a_02_manB,98.904%
19084_4#33	Suspected non-susceptible to carbapenems	Croatia	Blood	Infection	Hospital Acquisition	K. pneumoniae sensu stricto (KpI)	48		19084_4#33_genomic.fna_blast.out	wbbY Found	1	wbbZ Found	1	19084_4#33_genomic	O1/O2v1	O1	Good	?	1	0.9783	n/a	7 / 7 (100%)	O1/O2v1_01_wzm,99.609%;O1/O2v1_02_wzt,99.595%;O1/O2v1_03_wbbM,99.367%;O1/O2v1_04_glf,98.442%;O1/O2v1_05_wbbN,97.315%;O1/O2v1_06_wbbO,98.534%;O1/O2v1_07_kfoC,96.811%		0		0 / 7 (0%)		3	Extra_genes_wbbY_01_wbbY,99.865%;O3b_01_manC,99.788%;O3/O3a_02_manB,98.904%
19084_4#34	A control isolate (susceptible)	Croatia	Blood	Infection	Community Onset	K. pneumoniae sensu stricto (KpI)	35		19084_4#34_genomic.fna_blast.out	wbbY Found	1	wbbZ Found	1	19084_4#34_genomic	O1/O2v1	O1	Very high		1	0.9811	-2 bp	7 / 7 (100%)	O1/O2v1_01_wzm,100.0%;O1/O2v1_02_wzt,99.595%;O1/O2v1_03_wbbM,99.367%;O1/O2v1_04_glf,98.182%;O1/O2v1_05_wbbN,98.322%;O1/O2v1_06_wbbO,99.206%;O1/O2v1_07_kfoC,97.267%		0		0 / 7 (0%)		1	Extra_genes_wbbY_01_wbbY,99.865%
19084_4#4	Suspected non-susceptible to carbapenems	Romania	Lower Respiratory Tract Secrection	Infection	Hospital Acquisition	K. pneumoniae sensu stricto (KpI)	101		19084_4#4_genomic.fna_blast.out	wbbY Found	1	wbbZ Found	1	19084_4#4_genomic	O1/O2v1	O1	Very high		1	0.9803	-2 bp	7 / 7 (100%)	O1/O2v1_01_wzm,100.0%;O1/O2v1_02_wzt,99.19%;O1/O2v1_03_wbbM,99.367%;O1/O2v1_04_glf,98.961%;O1/O2v1_05_wbbN,98.658%;O1/O2v1_06_wbbO,99.471%;O1/O2v1_07_kfoC,96.811%		0		0 / 7 (0%)		5	Extra_genes_wbbY_01_wbbY,99.865%;O12_01_rfbB,98.028%;OL101_03_rfbD,98.653%;OL101_02_rfbA,97.917%;O12_04_rfbC,97.297%
19084_4#43	A control isolate (susceptible)	Croatia	Urine	Infection	Community Onset	K. pneumoniae sensu stricto (KpI)	25		19084_4#43_genomic.fna_blast.out	wbbY Found	1	wbbZ Found	1	19084_4#43_genomic	O1/O2v2	O1	Very high		1	0.992	0 bp	10 / 10 (100%)	O1/O2v2_01_wzm,100.0%;O1/O2v2_02_wzt,99.595%;O1/O2v2_03_wbbM,99.525%;O1/O2v2_04_glf,98.961%;O1/O2v2_05_wbbN,98.993%;O1/O2v2_06_wbbO,100.0%;O1/O2v2_07_kfoC,99.752%;O1/O2v2_08_gmlC,99.384%;O1/O2v2_09_gmlB,99.388%;O1/O2v2_10_gmlA,99.206%		0		0 / 10 (0%)		3	Extra_genes_wbbY_01_wbbY,99.73%;O3/O3a_01_manC,99.576%;O3/O3a_02_manB,99.123%
19084_4#45	Suspected non-susceptible to carbapenems	Croatia	Wound Secretion	Infection	Hospital Acquisition	K. pneumoniae sensu stricto (KpI)	15		19084_4#45_genomic.fna_blast.out	wbbY Found	1	wbbZ Found	1	19084_4#45_genomic	O1/O2v1	O1	Very high		1	0.9852	0 bp	7 / 7 (100%)	O1/O2v1_01_wzm,100.0%;O1/O2v1_02_wzt,99.595%;O1/O2v1_03_wbbM,99.367%;O1/O2v1_04_glf,99.221%;O1/O2v1_05_wbbN,98.322%;O1/O2v1_06_wbbO,99.206%;O1/O2v1_07_kfoC,98.633%		0		0 / 7 (0%)		3	Extra_genes_wbbY_01_wbbY,100.0%;O3b_01_manC,100.0%;O3/O3a_02_manB,98.904%
19084_4#50	A control isolate (susceptible)	Croatia	Urine	Infection	Hospital Acquisition	K. pneumoniae sensu stricto (KpI)	15		19084_4#50_genomic.fna_blast.out	wbbY Found	1	wbbZ Found	1	19084_4#50_genomic	O1/O2v1	O1	Very high		1	0.9852	0 bp	7 / 7 (100%)	O1/O2v1_01_wzm,100.0%;O1/O2v1_02_wzt,99.595%;O1/O2v1_03_wbbM,99.367%;O1/O2v1_04_glf,99.221%;O1/O2v1_05_wbbN,98.322%;O1/O2v1_06_wbbO,99.206%;O1/O2v1_07_kfoC,98.633%		0		0 / 7 (0%)		3	Extra_genes_wbbY_01_wbbY,100.0%;O3b_01_manC,100.0%;O3/O3a_02_manB,98.904%
19084_4#53	A control isolate (susceptible)	Croatia	Urine	Infection	Hospital Acquisition	K. pneumoniae sensu stricto (KpI)	15		19084_4#53_genomic.fna_blast.out	wbbY Found	1	wbbZ Found	1	19084_4#53_genomic	O1/O2v1	O1	Very high		1	0.9852	0 bp	7 / 7 (100%)	O1/O2v1_01_wzm,100.0%;O1/O2v1_02_wzt,99.595%;O1/O2v1_03_wbbM,99.367%;O1/O2v1_04_glf,99.221%;O1/O2v1_05_wbbN,98.322%;O1/O2v1_06_wbbO,99.206%;O1/O2v1_07_kfoC,98.633%		0		0 / 7 (0%)		3	Extra_genes_wbbY_01_wbbY,100.0%;O3b_01_manC,100.0%;O3/O3a_02_manB,98.904%
19084_4#54	Suspected non-susceptible to carbapenems	Croatia	Urine	Infection	Hospital Acquisition	K. pneumoniae sensu stricto (KpI)	15		19084_4#54_genomic.fna_blast.out	wbbY Found	1	wbbZ Found	1	19084_4#54_genomic	O1/O2v1	O1	Very high		1	0.9852	0 bp	7 / 7 (100%)	O1/O2v1_01_wzm,100.0%;O1/O2v1_02_wzt,99.595%;O1/O2v1_03_wbbM,99.367%;O1/O2v1_04_glf,99.221%;O1/O2v1_05_wbbN,98.322%;O1/O2v1_06_wbbO,99.206%;O1/O2v1_07_kfoC,98.633%		0		0 / 7 (0%)		3	Extra_genes_wbbY_01_wbbY,100.0%;O3b_01_manC,100.0%;O3/O3a_02_manB,98.904%
19084_4#6	Suspected non-susceptible to carbapenems	Romania	Urine	Infection	Community Onset	K. pneumoniae sensu stricto (KpI)	15		19084_4#6_genomic.fna_blast.out	wbbY Found	1	wbbZ Found	1	19084_4#6_genomic	O1/O2v1	O1	Very high		1	0.9852	0 bp	7 / 7 (100%)	O1/O2v1_01_wzm,100.0%;O1/O2v1_02_wzt,99.595%;O1/O2v1_03_wbbM,99.367%;O1/O2v1_04_glf,99.221%;O1/O2v1_05_wbbN,98.322%;O1/O2v1_06_wbbO,99.206%;O1/O2v1_07_kfoC,98.633%		0		0 / 7 (0%)		3	Extra_genes_wbbY_01_wbbY,100.0%;O3b_01_manC,100.0%;O3/O3a_02_manB,98.904%
19084_4#61	Suspected non-susceptible to carbapenems	Croatia	Wound Secretion	Infection	Hospital Acquisition	K. pneumoniae sensu stricto (KpI)	15		19084_4#61_genomic.fna_blast.out	wbbY Found	1	wbbZ Found	1	19084_4#61_genomic	O1/O2v1	O1	Very high		1	0.9852	0 bp	7 / 7 (100%)	O1/O2v1_01_wzm,100.0%;O1/O2v1_02_wzt,99.595%;O1/O2v1_03_wbbM,99.367%;O1/O2v1_04_glf,99.221%;O1/O2v1_05_wbbN,98.322%;O1/O2v1_06_wbbO,99.206%;O1/O2v1_07_kfoC,98.633%		0		0 / 7 (0%)		3	Extra_genes_wbbY_01_wbbY,100.0%;O3b_01_manC,100.0%;O3/O3a_02_manB,98.904%
19084_4#69	A control isolate (susceptible)	Croatia	Lower Respiratory Tract Secrection	Infection	Hospital Acquisition	K. pneumoniae sensu stricto (KpI)	1107		19084_4#69_genomic.fna_blast.out	wbbY Found	1	wbbZ Found	1	19084_4#69_genomic	O1/O2v2	O1	Very high		1	0.984	0 bp	10 / 10 (100%)	O1/O2v2_01_wzm,99.609%;O1/O2v2_02_wzt,99.19%;O1/O2v2_03_wbbM,99.051%;O1/O2v2_04_glf,98.701%;O1/O2v2_05_wbbN,98.322%;O1/O2v2_06_wbbO,99.735%;O1/O2v2_07_kfoC,99.007%;O1/O2v2_08_gmlC,97.536%;O1/O2v2_09_gmlB,99.388%;O1/O2v2_10_gmlA,100.0%		0		0 / 10 (0%)		3	Extra_genes_wbbY_01_wbbY,99.865%;O3/O3a_01_manC,98.517%;O3/O3a_02_manB,99.123%
19084_4#70	Suspected non-susceptible to carbapenems	Croatia	Urine	Infection	Community Onset	K. pneumoniae sensu stricto (KpI)	101		19084_4#70_genomic.fna_blast.out	wbbY Found	1	wbbZ Found	1	19084_4#70_genomic	O1/O2v1	O1	Very high		1	0.98	-2 bp	7 / 7 (100%)	O1/O2v1_01_wzm,100.0%;O1/O2v1_02_wzt,98.785%;O1/O2v1_03_wbbM,99.209%;O1/O2v1_04_glf,98.961%;O1/O2v1_05_wbbN,98.658%;O1/O2v1_06_wbbO,99.471%;O1/O2v1_07_kfoC,96.811%		0		0 / 7 (0%)		5	Extra_genes_wbbY_01_wbbY,99.865%;O12_01_rfbB,98.028%;OL101_03_rfbD,98.653%;OL101_02_rfbA,97.917%;O12_04_rfbC,97.297%
19084_4#73	Suspected non-susceptible to carbapenems	Croatia	Urine	Colonization	Community Onset	K. pneumoniae sensu stricto (KpI)	15		19084_4#73_genomic.fna_blast.out	wbbY Found	1	wbbZ Found	1	19084_4#73_genomic	O1/O2v1	O1	Very high		1	0.9852	0 bp	7 / 7 (100%)	O1/O2v1_01_wzm,100.0%;O1/O2v1_02_wzt,99.595%;O1/O2v1_03_wbbM,99.367%;O1/O2v1_04_glf,99.221%;O1/O2v1_05_wbbN,98.322%;O1/O2v1_06_wbbO,99.206%;O1/O2v1_07_kfoC,98.633%		0		0 / 7 (0%)		3	Extra_genes_wbbY_01_wbbY,100.0%;O3b_01_manC,99.576%;O3/O3a_02_manB,98.904%
19084_4#75	A control isolate (susceptible)	Croatia	Urine	Infection	Hospital Acquisition	K. pneumoniae sensu stricto (KpI)	14		19084_4#75_genomic.fna_blast.out	wbbY Found	1	wbbZ Found	1	19084_4#75_genomic	O1/O2v1	O1	Very high		1	0.9999	0 bp	7 / 7 (100%)	O1/O2v1_01_wzm,100.0%;O1/O2v1_02_wzt,100.0%;O1/O2v1_03_wbbM,100.0%;O1/O2v1_04_glf,100.0%;O1/O2v1_05_wbbN,100.0%;O1/O2v1_06_wbbO,100.0%;O1/O2v1_07_kfoC,100.0%		0		0 / 7 (0%)		3	Extra_genes_wbbY_01_wbbY,100.0%;O3b_01_manC,100.0%;O3/O3a_02_manB,98.904%
19084_4#8	Suspected non-susceptible to carbapenems	Romania	Wound Secretion	Infection	Hospital Acquisition	K. pneumoniae sensu stricto (KpI)	101		19084_4#8_genomic.fna_blast.out	wbbY Found	1	wbbZ Found	1	19084_4#8_genomic	O1/O2v1	O1	Very high		1	0.9803	-2 bp	7 / 7 (100%)	O1/O2v1_01_wzm,100.0%;O1/O2v1_02_wzt,99.19%;O1/O2v1_03_wbbM,99.367%;O1/O2v1_04_glf,98.961%;O1/O2v1_05_wbbN,98.658%;O1/O2v1_06_wbbO,99.471%;O1/O2v1_07_kfoC,96.811%		0		0 / 7 (0%)		5	Extra_genes_wbbY_01_wbbY,99.865%;O12_01_rfbB,98.028%;OL101_03_rfbD,98.653%;OL101_02_rfbA,97.917%;O12_04_rfbC,97.297%
19084_4#81	Suspected non-susceptible to carbapenems	Croatia	Lower Respiratory Tract Secrection	Colonization	Hospital Acquisition	K. pneumoniae sensu stricto (KpI)	15		19084_4#81_genomic.fna_blast.out	wbbY Found	1	wbbZ Found	1	19084_4#81_genomic	O1/O2v1	O1	Very high		1	0.9852	0 bp	7 / 7 (100%)	O1/O2v1_01_wzm,100.0%;O1/O2v1_02_wzt,99.595%;O1/O2v1_03_wbbM,99.367%;O1/O2v1_04_glf,99.221%;O1/O2v1_05_wbbN,98.322%;O1/O2v1_06_wbbO,99.206%;O1/O2v1_07_kfoC,98.633%		0		0 / 7 (0%)		3	Extra_genes_wbbY_01_wbbY,100.0%;O3b_01_manC,99.576%;O3/O3a_02_manB,98.904%
19084_4#85	A control isolate (susceptible)	Croatia	Urine	Infection	Community Onset	K. pneumoniae sensu stricto (KpI)	15		19084_4#85_genomic.fna_blast.out	wbbY Found	1	wbbZ Found	1	19084_4#85_genomic	O1/O2v1	O1	Very high		1	0.9852	0 bp	7 / 7 (100%)	O1/O2v1_01_wzm,100.0%;O1/O2v1_02_wzt,99.595%;O1/O2v1_03_wbbM,99.367%;O1/O2v1_04_glf,99.221%;O1/O2v1_05_wbbN,98.322%;O1/O2v1_06_wbbO,99.206%;O1/O2v1_07_kfoC,98.633%		0		0 / 7 (0%)		3	Extra_genes_wbbY_01_wbbY,100.0%;O3b_01_manC,100.0%;O3/O3a_02_manB,98.904%
19084_4#9	A control isolate (susceptible)	Romania	Urine	Infection	Community Onset	K. pneumoniae sensu stricto (KpI)	Novel		19084_4#9_genomic.fna_blast.out	wbbY Found	1	wbbZ Found	1	19084_4#9_genomic	O1/O2v1	O1	Very high		1	0.999	0 bp	7 / 7 (100%)	O1/O2v1_01_wzm,100.0%;O1/O2v1_02_wzt,100.0%;O1/O2v1_03_wbbM,100.0%;O1/O2v1_04_glf,100.0%;O1/O2v1_05_wbbN,100.0%;O1/O2v1_06_wbbO,99.735%;O1/O2v1_07_kfoC,99.544%		0		0 / 7 (0%)		3	Extra_genes_wbbY_01_wbbY,100.0%;O3b_01_manC,99.788%;O3/O3a_02_manB,99.123%
19084_4#92	Suspected non-susceptible to carbapenems	Croatia	Blood	Infection	Hospital Acquisition	K. pneumoniae sensu stricto (KpI)	15		19084_4#92_genomic.fna_blast.out	wbbY Found	1	wbbZ Found	1	19084_4#92_genomic	O1/O2v1	O1	Very high		1	0.9852	0 bp	7 / 7 (100%)	O1/O2v1_01_wzm,100.0%;O1/O2v1_02_wzt,99.595%;O1/O2v1_03_wbbM,99.367%;O1/O2v1_04_glf,99.221%;O1/O2v1_05_wbbN,98.322%;O1/O2v1_06_wbbO,99.206%;O1/O2v1_07_kfoC,98.633%		0		0 / 7 (0%)		3	Extra_genes_wbbY_01_wbbY,100.0%;O3b_01_manC,100.0%;O3/O3a_02_manB,98.904%
19084_4#93	A control isolate (susceptible)	Croatia	Blood	Infection	Hospital Acquisition	K. pneumoniae sensu stricto (KpI)	1010		19084_4#93_genomic.fna_blast.out	wbbY Found	1	wbbZ Found	1	19084_4#93_genomic	O1/O2v1	O1	Very high		1	0.9809	-2 bp	7 / 7 (100%)	O1/O2v1_01_wzm,100.0%;O1/O2v1_02_wzt,99.595%;O1/O2v1_03_wbbM,99.525%;O1/O2v1_04_glf,97.922%;O1/O2v1_05_wbbN,98.322%;O1/O2v1_06_wbbO,98.942%;O1/O2v1_07_kfoC,97.267%		0		0 / 7 (0%)		5	Extra_genes_wbbY_01_wbbY,99.865%;O12_01_rfbB,98.592%;OL101_03_rfbD,98.653%;OL101_02_rfbA,97.917%;O12_04_rfbC,96.757%
19506_1#106	Suspected non-susceptible to carbapenems	Ireland	Urine	Infection	Community Onset	K. pneumoniae sensu stricto (KpI)	133		19506_1#106_genomic.fna_blast.out	wbbY Found	1	wbbZ Found	1	19506_1#106_genomic	O1/O2v1	O1	Very high		1	0.9862	-2 bp	7 / 7 (100%)	O1/O2v1_01_wzm,99.609%;O1/O2v1_02_wzt,100.0%;O1/O2v1_03_wbbM,100.0%;O1/O2v1_04_glf,99.481%;O1/O2v1_05_wbbN,99.329%;O1/O2v1_06_wbbO,98.413%;O1/O2v1_07_kfoC,97.494%		0		0 / 7 (0%)		3	Extra_genes_wbbY_01_wbbY,100.0%;O3b_01_manC,99.788%;O3/O3a_02_manB,99.123%
19506_1#107	Suspected non-susceptible to carbapenems	Ireland	Lower Respiratory Tract Secrection	Infection	Hospital Acquisition	K. pneumoniae sensu stricto (KpI)	5		19506_1#107_genomic.fna_blast.out	wbbY Found	1	wbbZ Found	1	19506_1#107_genomic	O1/O2v1	O1	Very high		1	0.9867	0 bp	7 / 7 (100%)	O1/O2v1_01_wzm,100.0%;O1/O2v1_02_wzt,99.595%;O1/O2v1_03_wbbM,99.525%;O1/O2v1_04_glf,98.701%;O1/O2v1_05_wbbN,100.0%;O1/O2v1_06_wbbO,99.206%;O1/O2v1_07_kfoC,98.633%		0		0 / 7 (0%)		3	Extra_genes_wbbY_01_wbbY,99.73%;O3b_01_manC,99.788%;O3/O3a_02_manB,98.904%
19506_1#114	Suspected non-susceptible to carbapenems	Ireland	Lower Respiratory Tract Secrection	Infection	Hospital Acquisition	K. pneumoniae sensu stricto (KpI)	5		19506_1#114_genomic.fna_blast.out	wbbY Found	1	wbbZ Found	1	19506_1#114_genomic	O1/O2v1	O1	Very high		1	0.9867	0 bp	7 / 7 (100%)	O1/O2v1_01_wzm,100.0%;O1/O2v1_02_wzt,99.595%;O1/O2v1_03_wbbM,99.525%;O1/O2v1_04_glf,98.701%;O1/O2v1_05_wbbN,100.0%;O1/O2v1_06_wbbO,99.206%;O1/O2v1_07_kfoC,98.633%		0		0 / 7 (0%)		3	Extra_genes_wbbY_01_wbbY,99.73%;O3b_01_manC,99.788%;O3/O3a_02_manB,98.904%
19506_1#115	A control isolate (susceptible)	Ireland	Urine	Infection	Community Onset	K. pneumoniae sensu stricto (KpI)	1236		19506_1#115_genomic.fna_blast.out	wbbY Found	1	wbbZ Found	1	19506_1#115_genomic	O1/O2v1	O1	Very high		1	0.9787	-2 bp	7 / 7 (100%)	O1/O2v1_01_wzm,99.609%;O1/O2v1_02_wzt,99.595%;O1/O2v1_03_wbbM,99.367%;O1/O2v1_04_glf,98.442%;O1/O2v1_05_wbbN,97.315%;O1/O2v1_06_wbbO,98.677%;O1/O2v1_07_kfoC,96.811%		0		0 / 7 (0%)		3	Extra_genes_wbbY_01_wbbY,99.865%;O3b_01_manC,99.788%;O3/O3a_02_manB,98.904%
19506_1#119	Suspected non-susceptible to carbapenems	Ireland	Blood	Infection	Hospital Acquisition	K. pneumoniae sensu stricto (KpI)	15		19506_1#119_genomic.fna_blast.out	wbbY Found	1	wbbZ Found	1	19506_1#119_genomic	O1/O2v2	O1	Perfect		1	1	0 bp	10 / 10 (100%)	O1/O2v2_01_wzm,100.0%;O1/O2v2_02_wzt,100.0%;O1/O2v2_03_wbbM,100.0%;O1/O2v2_04_glf,100.0%;O1/O2v2_05_wbbN,100.0%;O1/O2v2_06_wbbO,100.0%;O1/O2v2_07_kfoC,100.0%;O1/O2v2_08_gmlC,100.0%;O1/O2v2_09_gmlB,100.0%;O1/O2v2_10_gmlA,100.0%		0		0 / 10 (0%)		5	Extra_genes_wbbY_01_wbbY,100.0%;O12_01_rfbB,98.31%;OL101_03_rfbD,97.98%;OL101_02_rfbA,97.917%;O12_04_rfbC,97.838%
19506_1#12	A control isolate (susceptible)	Belgium	Urine	Infection	Community Onset	K. pneumoniae sensu stricto (KpI)	416		19506_1#12_genomic.fna_blast.out	wbbY Found	1	wbbZ Found	1	19506_1#12_genomic	O1/O2v2	O1	Very high		1	0.9949	0 bp	10 / 10 (100%)	O1/O2v2_01_wzm,100.0%;O1/O2v2_02_wzt,99.19%;O1/O2v2_03_wbbM,99.525%;O1/O2v2_04_glf,98.961%;O1/O2v2_05_wbbN,98.993%;O1/O2v2_06_wbbO,100.0%;O1/O2v2_07_kfoC,99.752%;O1/O2v2_08_gmlC,100.0%;O1/O2v2_09_gmlB,100.0%;O1/O2v2_10_gmlA,99.206%		0		0 / 10 (0%)		3	Extra_genes_wbbY_01_wbbY,99.865%;O3b_01_manC,99.576%;O3/O3a_02_manB,99.123%
19506_1#126	Suspected non-susceptible to carbapenems	Ireland	Urine	Infection	Unknown	K. pneumoniae sensu stricto (KpI)	15		19506_1#126_genomic.fna_blast.out	wbbY Found	1	wbbZ Found	1	19506_1#126_genomic	O1/O2v2	O1	Perfect		1	1	0 bp	10 / 10 (100%)	O1/O2v2_01_wzm,100.0%;O1/O2v2_02_wzt,100.0%;O1/O2v2_03_wbbM,100.0%;O1/O2v2_04_glf,100.0%;O1/O2v2_05_wbbN,100.0%;O1/O2v2_06_wbbO,100.0%;O1/O2v2_07_kfoC,100.0%;O1/O2v2_08_gmlC,100.0%;O1/O2v2_09_gmlB,100.0%;O1/O2v2_10_gmlA,100.0%		0		0 / 10 (0%)		5	Extra_genes_wbbY_01_wbbY,99.865%;O12_01_rfbB,98.31%;OL101_03_rfbD,97.98%;OL101_02_rfbA,97.917%;O12_04_rfbC,97.838%
19506_1#128	Suspected non-susceptible to carbapenems	Ireland	Wound Secretion	Infection	Hospital Acquisition	K. pneumoniae sensu stricto (KpI)	35		19506_1#128_genomic.fna_blast.out	wbbY Found	1	wbbZ Found	1	19506_1#128_genomic	O1/O2v1	O1	Good	?-	1	0.981	n/a	6 / 7 (85.7%)	O1/O2v1_01_wzm,100.0%;O1/O2v1_02_wzt,99.595%;O1/O2v1_04_glf,98.182%;O1/O2v1_05_wbbN,98.322%;O1/O2v1_06_wbbO,99.206%;O1/O2v1_07_kfoC,97.267%	O1/O2v1_03_wbbM	0		0 / 7 (0%)		1	Extra_genes_wbbY_01_wbbY,100.0%
19506_1#136	A control isolate (susceptible)	Ireland	Urine	Infection	Hospital Acquisition	K. pneumoniae sensu stricto (KpI)	14		19506_1#136_genomic.fna_blast.out	wbbY Found	1	wbbZ Found	1	19506_1#136_genomic	O1/O2v1	O1	Very high		1	0.9999	0 bp	7 / 7 (100%)	O1/O2v1_01_wzm,100.0%;O1/O2v1_02_wzt,100.0%;O1/O2v1_03_wbbM,100.0%;O1/O2v1_04_glf,100.0%;O1/O2v1_05_wbbN,100.0%;O1/O2v1_06_wbbO,100.0%;O1/O2v1_07_kfoC,100.0%		0		0 / 7 (0%)		3	Extra_genes_wbbY_01_wbbY,100.0%;O3b_01_manC,100.0%;O3/O3a_02_manB,98.904%
19506_1#139	A control isolate (susceptible)	Ireland	Lower Respiratory Tract Secrection	Infection	Hospital Acquisition	K. pneumoniae sensu stricto (KpI)	1236		19506_1#139_genomic.fna_blast.out	wbbY Found	1	wbbZ Found	1	19506_1#139_genomic	O1/O2v1	O1	Very high		1	0.9787	-2 bp	7 / 7 (100%)	O1/O2v1_01_wzm,99.609%;O1/O2v1_02_wzt,99.595%;O1/O2v1_03_wbbM,99.367%;O1/O2v1_04_glf,98.442%;O1/O2v1_05_wbbN,97.315%;O1/O2v1_06_wbbO,98.677%;O1/O2v1_07_kfoC,96.811%		0		0 / 7 (0%)		3	Extra_genes_wbbY_01_wbbY,99.865%;O3b_01_manC,99.788%;O3/O3a_02_manB,98.904%
19506_1#140	A control isolate (susceptible)	Ireland	Blood	Infection	Hospital Acquisition	K. pneumoniae sensu stricto (KpI)	48		19506_1#140_genomic.fna_blast.out	wbbY Found	1	wbbZ Found	1	19506_1#140_genomic	O1/O2v1	O1	Very high		1	0.983	-2 bp	7 / 7 (100%)	O1/O2v1_01_wzm,99.609%;O1/O2v1_02_wzt,99.595%;O1/O2v1_03_wbbM,99.367%;O1/O2v1_04_glf,98.701%;O1/O2v1_05_wbbN,99.664%;O1/O2v1_06_wbbO,99.206%;O1/O2v1_07_kfoC,98.405%		0		0 / 7 (0%)		5	Extra_genes_wbbY_01_wbbY,99.865%;O12_01_rfbB,97.746%;OL101_03_rfbD,98.653%;OL101_02_rfbA,97.917%;O12_04_rfbC,97.838%
19506_1#142	A control isolate (susceptible)	Belgium	Blood	Infection	Community Onset	K. pneumoniae sensu stricto (KpI)	Novel		19506_1#142_genomic.fna_blast.out	wbbY Found	1	wbbZ Found	1	19506_1#142_genomic	O1/O2v1	O1	Very high		1	0.9794	0 bp	7 / 7 (100%)	O1/O2v1_01_wzm,100.0%;O1/O2v1_02_wzt,99.19%;O1/O2v1_03_wbbM,99.367%;O1/O2v1_04_glf,98.701%;O1/O2v1_05_wbbN,96.98%;O1/O2v1_06_wbbO,97.354%;O1/O2v1_07_kfoC,99.089%		0		0 / 7 (0%)		3	Extra_genes_wbbY_01_wbbY,99.73%;O3/O3a_01_manC,100.0%;O3/O3a_02_manB,99.123%
19506_1#144	A control isolate (susceptible)	Belgium	Blood	Infection	Community Onset	K. pneumoniae sensu stricto (KpI)	253		19506_1#144_genomic.fna_blast.out	wbbY Found	1	wbbZ Found	1	19506_1#144_genomic	O1/O2v1	O1	Very high		1	0.9862	-1 bp	7 / 7 (100%)	O1/O2v1_01_wzm,100.0%;O1/O2v1_02_wzt,99.595%;O1/O2v1_03_wbbM,99.525%;O1/O2v1_04_glf,98.701%;O1/O2v1_05_wbbN,100.0%;O1/O2v1_06_wbbO,98.677%;O1/O2v1_07_kfoC,99.544%		0		0 / 7 (0%)		3	Extra_genes_wbbY_01_wbbY,99.73%;O3b_01_manC,99.576%;O3/O3a_02_manB,99.123%
19506_1#145	A control isolate (susceptible)	Belgium	Blood	Infection	Community Onset	K. pneumoniae sensu stricto (KpI)	29		19506_1#145_genomic.fna_blast.out	wbbY Found	1	wbbZ Found	1	19506_1#145_genomic	O1/O2v2	O1	Perfect		1	1	0 bp	10 / 10 (100%)	O1/O2v2_01_wzm,100.0%;O1/O2v2_02_wzt,100.0%;O1/O2v2_03_wbbM,100.0%;O1/O2v2_04_glf,100.0%;O1/O2v2_05_wbbN,100.0%;O1/O2v2_06_wbbO,100.0%;O1/O2v2_07_kfoC,100.0%;O1/O2v2_08_gmlC,100.0%;O1/O2v2_09_gmlB,100.0%;O1/O2v2_10_gmlA,100.0%		0		0 / 10 (0%)		5	Extra_genes_wbbY_01_wbbY,99.865%;O12_01_rfbB,98.31%;OL101_03_rfbD,98.316%;OL101_02_rfbA,97.917%;O12_04_rfbC,97.838%
19506_1#15	A control isolate (susceptible)	Belgium	Urine	Infection	Hospital Acquisition	K. pneumoniae sensu stricto (KpI)	15		19506_1#15_genomic.fna_blast.out	wbbY Found	1	wbbZ Found	1	19506_1#15_genomic	O1/O2v1	O1	Very high		1	0.9852	0 bp	7 / 7 (100%)	O1/O2v1_01_wzm,100.0%;O1/O2v1_02_wzt,99.595%;O1/O2v1_03_wbbM,99.367%;O1/O2v1_04_glf,99.221%;O1/O2v1_05_wbbN,98.322%;O1/O2v1_06_wbbO,99.206%;O1/O2v1_07_kfoC,98.633%		0		0 / 7 (0%)		3	Extra_genes_wbbY_01_wbbY,100.0%;O3b_01_manC,99.576%;O3/O3a_02_manB,98.904%
19506_1#150	A control isolate (susceptible)	Belgium	Urine	Infection	Community Onset	K. pneumoniae sensu stricto (KpI)	15		19506_1#150_genomic.fna_blast.out	wbbY Found	1	wbbZ Found	1	19506_1#150_genomic	O1/O2v1	O1	Very high		1	0.9851	0 bp	7 / 7 (100%)	O1/O2v1_01_wzm,100.0%;O1/O2v1_02_wzt,99.595%;O1/O2v1_03_wbbM,99.367%;O1/O2v1_04_glf,99.221%;O1/O2v1_05_wbbN,98.322%;O1/O2v1_06_wbbO,98.942%;O1/O2v1_07_kfoC,98.633%		0		0 / 7 (0%)		3	Extra_genes_wbbY_01_wbbY,100.0%;O3b_01_manC,99.576%;O3/O3a_02_manB,98.904%
19506_1#154	A control isolate (susceptible)	Belgium	Wound Secretion	Colonization	Hospital Acquisition	K. pneumoniae sensu stricto (KpI)	29		19506_1#154_genomic.fna_blast.out	wbbY Found	1	wbbZ Found	1	19506_1#154_genomic	O1/O2v2	O1	Perfect		1	1	0 bp	10 / 10 (100%)	O1/O2v2_01_wzm,100.0%;O1/O2v2_02_wzt,100.0%;O1/O2v2_03_wbbM,100.0%;O1/O2v2_04_glf,100.0%;O1/O2v2_05_wbbN,100.0%;O1/O2v2_06_wbbO,100.0%;O1/O2v2_07_kfoC,100.0%;O1/O2v2_08_gmlC,100.0%;O1/O2v2_09_gmlB,100.0%;O1/O2v2_10_gmlA,100.0%		0		0 / 10 (0%)		5	Extra_genes_wbbY_01_wbbY,99.865%;O12_01_rfbB,98.31%;OL101_03_rfbD,98.316%;OL101_02_rfbA,97.917%;O12_04_rfbC,97.838%
19506_1#20	A control isolate (susceptible)	Belgium	Urine	Unknown	Community Onset	K. pneumoniae sensu stricto (KpI)	20		19506_1#20_genomic.fna_blast.out	wbbY Found	1	wbbZ Found	1	19506_1#20_genomic	O1/O2v2	O1	Very high		1	0.9839	0 bp	10 / 10 (100%)	O1/O2v2_01_wzm,100.0%;O1/O2v2_02_wzt,99.19%;O1/O2v2_03_wbbM,98.576%;O1/O2v2_04_glf,98.961%;O1/O2v2_05_wbbN,98.322%;O1/O2v2_06_wbbO,99.735%;O1/O2v2_07_kfoC,99.007%;O1/O2v2_08_gmlC,97.125%;O1/O2v2_09_gmlB,99.083%;O1/O2v2_10_gmlA,100.0%		0		0 / 10 (0%)		3	Extra_genes_wbbY_01_wbbY,99.73%;O3b_01_manC,100.0%;O3/O3a_02_manB,98.904%
19506_1#22	A control isolate (susceptible)	Belgium	Blood	Infection	Hospital Acquisition	K. pneumoniae sensu stricto (KpI)	234		19506_1#22_genomic.fna_blast.out	wbbY Found	1	wbbZ Found	1	19506_1#22_genomic	O1/O2v2	O1	Very high		1	0.9952	0 bp	10 / 10 (100%)	O1/O2v2_01_wzm,100.0%;O1/O2v2_02_wzt,99.595%;O1/O2v2_03_wbbM,99.209%;O1/O2v2_04_glf,98.961%;O1/O2v2_05_wbbN,98.993%;O1/O2v2_06_wbbO,99.735%;O1/O2v2_07_kfoC,100.0%;O1/O2v2_08_gmlC,100.0%;O1/O2v2_09_gmlB,100.0%;O1/O2v2_10_gmlA,100.0%		0		0 / 10 (0%)		3	Extra_genes_wbbY_01_wbbY,99.46%;O3b_01_manC,99.788%;O3/O3a_02_manB,99.123%
19506_1#25	A control isolate (susceptible)	Belgium	Blood	Infection	Hospital Acquisition	K. pneumoniae sensu stricto (KpI)	1145		19506_1#25_genomic.fna_blast.out	wbbY Found	1	wbbZ Found	1	19506_1#25_genomic	O1/O2v1	O1	Very high		1	0.9821	-2 bp	7 / 7 (100%)	O1/O2v1_01_wzm,100.0%;O1/O2v1_02_wzt,99.595%;O1/O2v1_03_wbbM,99.367%;O1/O2v1_04_glf,97.922%;O1/O2v1_05_wbbN,99.664%;O1/O2v1_06_wbbO,98.942%;O1/O2v1_07_kfoC,97.494%		0		0 / 7 (0%)		3	Extra_genes_wbbY_01_wbbY,100.0%;O3b_01_manC,100.0%;O3/O3a_02_manB,99.123%
19506_1#26	Suspected non-susceptible to carbapenems	Belgium	Puncture Fluids	Infection	Community Onset	K. pneumoniae sensu stricto (KpI)	101		19506_1#26_genomic.fna_blast.out	wbbY Found	1	wbbZ Found	1	19506_1#26_genomic	O1/O2v1	O1	Very high		1	0.9802	-2 bp	7 / 7 (100%)	O1/O2v1_01_wzm,100.0%;O1/O2v1_02_wzt,99.19%;O1/O2v1_03_wbbM,99.209%;O1/O2v1_04_glf,98.961%;O1/O2v1_05_wbbN,98.658%;O1/O2v1_06_wbbO,99.471%;O1/O2v1_07_kfoC,96.811%		0		0 / 7 (0%)		5	Extra_genes_wbbY_01_wbbY,99.865%;O12_01_rfbB,98.028%;OL101_03_rfbD,98.653%;OL101_02_rfbA,97.917%;O12_04_rfbC,97.297%
19506_1#28	A control isolate (susceptible)	Belgium	Blood	Infection	Community Onset	K. pneumoniae sensu stricto (KpI)	215		19506_1#28_genomic.fna_blast.out	wbbY Found	1	wbbZ Found	1	19506_1#28_genomic	O1/O2v1	O1	Very high		1	0.9896	+2 bp	7 / 7 (100%)	O1/O2v1_01_wzm,100.0%;O1/O2v1_02_wzt,100.0%;O1/O2v1_03_wbbM,99.842%;O1/O2v1_04_glf,99.481%;O1/O2v1_05_wbbN,98.658%;O1/O2v1_06_wbbO,98.942%;O1/O2v1_07_kfoC,98.633%		0		0 / 7 (0%)		3	Extra_genes_wbbY_01_wbbY,100.0%;O3b_01_manC,99.788%;O3/O3a_02_manB,98.684%
19506_1#29	Suspected non-susceptible to carbapenems	Belgium	Lower Respiratory Tract Secrection	Colonization	Community Onset	K. pneumoniae sensu stricto (KpI)	101		19506_1#29_genomic.fna_blast.out	wbbY Found	1	wbbZ Found	1	19506_1#29_genomic	O1/O2v1	O1	Very high		1	0.9803	-2 bp	7 / 7 (100%)	O1/O2v1_01_wzm,100.0%;O1/O2v1_02_wzt,99.19%;O1/O2v1_03_wbbM,99.367%;O1/O2v1_04_glf,98.961%;O1/O2v1_05_wbbN,98.658%;O1/O2v1_06_wbbO,99.471%;O1/O2v1_07_kfoC,96.811%		0		0 / 7 (0%)		5	Extra_genes_wbbY_01_wbbY,99.865%;O12_01_rfbB,98.028%;OL101_03_rfbD,98.653%;OL101_02_rfbA,97.917%;O12_04_rfbC,97.297%
19506_1#31	A control isolate (susceptible)	Belgium	Blood	Infection	Hospital Acquisition	K. pneumoniae sensu stricto (KpI)	25		19506_1#31_genomic.fna_blast.out	wbbY Found	1	wbbZ Found	1	19506_1#31_genomic	O1/O2v2	O1	Very high		1	0.992	0 bp	10 / 10 (100%)	O1/O2v2_01_wzm,100.0%;O1/O2v2_02_wzt,99.595%;O1/O2v2_03_wbbM,99.525%;O1/O2v2_04_glf,98.961%;O1/O2v2_05_wbbN,98.993%;O1/O2v2_06_wbbO,100.0%;O1/O2v2_07_kfoC,99.752%;O1/O2v2_08_gmlC,99.384%;O1/O2v2_09_gmlB,99.388%;O1/O2v2_10_gmlA,99.206%		0		0 / 10 (0%)		3	Extra_genes_wbbY_01_wbbY,99.73%;O3/O3a_01_manC,99.576%;O3/O3a_02_manB,99.123%
19506_1#32	Suspected non-susceptible to carbapenems	Belgium	Puncture Fluids	Infection	Community Onset	K. pneumoniae sensu stricto (KpI)	101		19506_1#32_genomic.fna_blast.out	wbbY Found	1	wbbZ Found	1	19506_1#32_genomic	O1/O2v1	O1	Very high		1	0.9803	-2 bp	7 / 7 (100%)	O1/O2v1_01_wzm,100.0%;O1/O2v1_02_wzt,99.19%;O1/O2v1_03_wbbM,99.367%;O1/O2v1_04_glf,98.961%;O1/O2v1_05_wbbN,98.658%;O1/O2v1_06_wbbO,99.471%;O1/O2v1_07_kfoC,96.811%		0		0 / 7 (0%)		5	Extra_genes_wbbY_01_wbbY,99.865%;O12_01_rfbB,98.028%;OL101_03_rfbD,98.653%;OL101_02_rfbA,97.917%;O12_04_rfbC,97.297%
19506_1#4	A control isolate (susceptible)	Belgium	Urine	Infection	Hospital Acquisition	K. pneumoniae sensu stricto (KpI)	15		19506_1#4_genomic.fna_blast.out	wbbY Found	1	wbbZ Found	1	19506_1#4_genomic	O1/O2v1	O1	Very high		1	0.9852	0 bp	7 / 7 (100%)	O1/O2v1_01_wzm,100.0%;O1/O2v1_02_wzt,99.595%;O1/O2v1_03_wbbM,99.367%;O1/O2v1_04_glf,99.221%;O1/O2v1_05_wbbN,98.322%;O1/O2v1_06_wbbO,99.206%;O1/O2v1_07_kfoC,98.633%		0		0 / 7 (0%)		3	Extra_genes_wbbY_01_wbbY,100.0%;O3b_01_manC,100.0%;O3/O3a_02_manB,98.904%
19506_1#41	Suspected non-susceptible to carbapenems	Belgium	Blood	Infection	Hospital Acquisition	K. pneumoniae sensu stricto (KpI)	39		19506_1#41_genomic.fna_blast.out	wbbY Found	1	wbbZ Found	1	19506_1#41_genomic	O1/O2v2	O1	Very high		1	0.99	0 bp	10 / 10 (100%)	O1/O2v2_01_wzm,100.0%;O1/O2v2_02_wzt,100.0%;O1/O2v2_03_wbbM,99.525%;O1/O2v2_04_glf,98.961%;O1/O2v2_05_wbbN,98.993%;O1/O2v2_06_wbbO,99.735%;O1/O2v2_07_kfoC,99.256%;O1/O2v2_08_gmlC,97.741%;O1/O2v2_09_gmlB,99.083%;O1/O2v2_10_gmlA,100.0%		0		0 / 10 (0%)		5	Extra_genes_wbbY_01_wbbY,99.73%;O12_01_rfbB,98.31%;OL101_03_rfbD,98.99%;OL101_02_rfbA,99.31%;O12_04_rfbC,96.216%
19506_1#42	Suspected non-susceptible to carbapenems	Belgium	Lower Respiratory Tract Secrection	Unknown	Hospital Acquisition	K. pneumoniae sensu stricto (KpI)	101		19506_1#42_genomic.fna_blast.out	wbbY Found	1	wbbZ Found	1	19506_1#42_genomic	O1/O2v1	O1	Very high		1	0.9802	-2 bp	7 / 7 (100%)	O1/O2v1_01_wzm,100.0%;O1/O2v1_02_wzt,99.19%;O1/O2v1_03_wbbM,99.209%;O1/O2v1_04_glf,98.961%;O1/O2v1_05_wbbN,98.658%;O1/O2v1_06_wbbO,99.471%;O1/O2v1_07_kfoC,96.811%		0		0 / 7 (0%)		5	Extra_genes_wbbY_01_wbbY,99.865%;O12_01_rfbB,98.028%;OL101_03_rfbD,98.653%;OL101_02_rfbA,97.917%;O12_04_rfbC,97.297%
19506_1#45	Suspected non-susceptible to carbapenems	Belgium	Puncture Fluids	Infection	Hospital Acquisition	K. pneumoniae sensu stricto (KpI)	101		19506_1#45_genomic.fna_blast.out	wbbY Found	1	wbbZ Found	1	19506_1#45_genomic	O1/O2v1	O1	Very high		1	0.9802	-2 bp	7 / 7 (100%)	O1/O2v1_01_wzm,100.0%;O1/O2v1_02_wzt,99.19%;O1/O2v1_03_wbbM,99.209%;O1/O2v1_04_glf,98.961%;O1/O2v1_05_wbbN,98.658%;O1/O2v1_06_wbbO,99.471%;O1/O2v1_07_kfoC,96.811%		0		0 / 7 (0%)		5	Extra_genes_wbbY_01_wbbY,99.865%;O12_01_rfbB,98.028%;OL101_03_rfbD,98.653%;OL101_02_rfbA,97.917%;O12_04_rfbC,97.297%
19506_1#52	Suspected non-susceptible to carbapenems	Belgium	Lower Respiratory Tract Secrection	Infection	Hospital Acquisition	K. pneumoniae sensu stricto (KpI)	15		19506_1#52_genomic.fna_blast.out	wbbY Found	1	wbbZ Found	1	19506_1#52_genomic	O1/O2v1	O1	Very high		1	0.9852	0 bp	7 / 7 (100%)	O1/O2v1_01_wzm,100.0%;O1/O2v1_02_wzt,99.595%;O1/O2v1_03_wbbM,99.367%;O1/O2v1_04_glf,99.221%;O1/O2v1_05_wbbN,98.322%;O1/O2v1_06_wbbO,99.206%;O1/O2v1_07_kfoC,98.633%		0		0 / 7 (0%)		3	Extra_genes_wbbY_01_wbbY,100.0%;O3b_01_manC,100.0%;O3/O3a_02_manB,98.904%
19506_1#53	Suspected non-susceptible to carbapenems	Belgium	Urine	Unknown	Hospital Acquisition	K. pneumoniae sensu stricto (KpI)	15		19506_1#53_genomic.fna_blast.out	wbbY Found	1	wbbZ Found	1	19506_1#53_genomic	O1/O2v1	O1	Very high		1	0.9852	0 bp	7 / 7 (100%)	O1/O2v1_01_wzm,100.0%;O1/O2v1_02_wzt,99.595%;O1/O2v1_03_wbbM,99.367%;O1/O2v1_04_glf,99.221%;O1/O2v1_05_wbbN,98.322%;O1/O2v1_06_wbbO,99.206%;O1/O2v1_07_kfoC,98.633%		0		0 / 7 (0%)		3	Extra_genes_wbbY_01_wbbY,100.0%;O3b_01_manC,100.0%;O3/O3a_02_manB,98.904%
19506_1#55	Suspected non-susceptible to carbapenems	Belgium	Lower Respiratory Tract Secrection	Unknown	Hospital Acquisition	K. pneumoniae sensu stricto (KpI)	101		19506_1#55_genomic.fna_blast.out	wbbY Found	1	wbbZ Found	1	19506_1#55_genomic	O1/O2v1	O1	Very high		1	0.9802	-2 bp	7 / 7 (100%)	O1/O2v1_01_wzm,100.0%;O1/O2v1_02_wzt,99.19%;O1/O2v1_03_wbbM,99.209%;O1/O2v1_04_glf,98.961%;O1/O2v1_05_wbbN,98.658%;O1/O2v1_06_wbbO,99.471%;O1/O2v1_07_kfoC,96.811%		0		0 / 7 (0%)		5	Extra_genes_wbbY_01_wbbY,99.865%;O12_01_rfbB,98.028%;OL101_03_rfbD,98.653%;OL101_02_rfbA,97.917%;O12_04_rfbC,97.297%
19506_1#58	Suspected non-susceptible to carbapenems	Belgium	Lower Respiratory Tract Secrection	Unknown	Hospital Acquisition	K. pneumoniae sensu stricto (KpI)	101		19506_1#58_genomic.fna_blast.out	wbbY Found	1	wbbZ Found	1	19506_1#58_genomic	O1/O2v1	O1	Very high		1	0.9802	-2 bp	7 / 7 (100%)	O1/O2v1_01_wzm,100.0%;O1/O2v1_02_wzt,99.19%;O1/O2v1_03_wbbM,99.209%;O1/O2v1_04_glf,98.961%;O1/O2v1_05_wbbN,98.658%;O1/O2v1_06_wbbO,99.471%;O1/O2v1_07_kfoC,96.811%		0		0 / 7 (0%)		5	Extra_genes_wbbY_01_wbbY,99.865%;O12_01_rfbB,98.028%;OL101_03_rfbD,98.653%;OL101_02_rfbA,97.917%;O12_04_rfbC,97.297%
19506_1#59	Suspected non-susceptible to carbapenems	Belgium	Lower Respiratory Tract Secrection	Unknown	Hospital Acquisition	K. pneumoniae sensu stricto (KpI)	101		19506_1#59_genomic.fna_blast.out	wbbY Found	1	wbbZ Found	1	19506_1#59_genomic	O1/O2v1	O1	Very high		1	0.9802	-2 bp	7 / 7 (100%)	O1/O2v1_01_wzm,100.0%;O1/O2v1_02_wzt,99.19%;O1/O2v1_03_wbbM,99.209%;O1/O2v1_04_glf,98.961%;O1/O2v1_05_wbbN,98.658%;O1/O2v1_06_wbbO,99.471%;O1/O2v1_07_kfoC,96.811%		0		0 / 7 (0%)		5	Extra_genes_wbbY_01_wbbY,99.865%;O12_01_rfbB,98.028%;OL101_03_rfbD,98.653%;OL101_02_rfbA,97.917%;O12_04_rfbC,97.297%
19506_1#61	Suspected non-susceptible to carbapenems	Belgium	Lower Respiratory Tract Secrection	Unknown	Unknown	K. pneumoniae sensu stricto (KpI)	70		19506_1#61_genomic.fna_blast.out	wbbY Found	1	wbbZ Found	1	19506_1#61_genomic	O1/O2v2	O1	Very high		1	0.9848	0 bp	10 / 10 (100%)	O1/O2v2_01_wzm,100.0%;O1/O2v2_02_wzt,99.19%;O1/O2v2_03_wbbM,98.734%;O1/O2v2_04_glf,98.961%;O1/O2v2_05_wbbN,98.993%;O1/O2v2_06_wbbO,99.469%;O1/O2v2_07_kfoC,98.263%;O1/O2v2_08_gmlC,97.125%;O1/O2v2_09_gmlB,99.388%;O1/O2v2_10_gmlA,100.0%		0		0 / 10 (0%)		3	Extra_genes_wbbY_01_wbbY,99.865%;OL104_01_manC,91.314%;O3/O3a_02_manB,92.747%
19506_1#66	Suspected non-susceptible to carbapenems	Belgium	Wound Secretion	Colonization	Hospital Acquisition	K. pneumoniae sensu stricto (KpI)	70		19506_1#66_genomic.fna_blast.out	wbbY Found	1	wbbZ Found	1	19506_1#66_genomic	O1/O2v2	O1	Very high		1	0.9848	0 bp	10 / 10 (100%)	O1/O2v2_01_wzm,100.0%;O1/O2v2_02_wzt,99.19%;O1/O2v2_03_wbbM,98.734%;O1/O2v2_04_glf,98.961%;O1/O2v2_05_wbbN,98.993%;O1/O2v2_06_wbbO,99.469%;O1/O2v2_07_kfoC,98.263%;O1/O2v2_08_gmlC,97.125%;O1/O2v2_09_gmlB,99.388%;O1/O2v2_10_gmlA,100.0%		0		0 / 10 (0%)		3	Extra_genes_wbbY_01_wbbY,99.865%;OL104_01_manC,91.314%;O3/O3a_02_manB,92.747%
19506_1#7	A control isolate (susceptible)	Belgium	Urine	Infection	Community Onset	K. pneumoniae sensu stricto (KpI)	870*		19506_1#7_genomic.fna_blast.out	wbbY Found	1	wbbZ Found	1	19506_1#7_genomic	O1/O2v1	O1	Very high		1	0.9803	-2 bp	7 / 7 (100%)	O1/O2v1_01_wzm,100.0%;O1/O2v1_02_wzt,99.19%;O1/O2v1_03_wbbM,99.367%;O1/O2v1_04_glf,98.961%;O1/O2v1_05_wbbN,98.658%;O1/O2v1_06_wbbO,99.471%;O1/O2v1_07_kfoC,96.811%		0		0 / 7 (0%)		5	Extra_genes_wbbY_01_wbbY,99.73%;O12_01_rfbB,98.028%;OL101_03_rfbD,98.653%;OL101_02_rfbA,97.917%;O12_04_rfbC,97.297%
19506_1#82	Suspected non-susceptible to carbapenems	Serbia	Urine	Infection	Hospital Acquisition	K. pneumoniae sensu stricto (KpI)	101		19506_1#82_genomic.fna_blast.out	wbbY Found	1	wbbZ Found	1	19506_1#82_genomic	O1/O2v1	O1	Very high		1	0.9803	-2 bp	7 / 7 (100%)	O1/O2v1_01_wzm,100.0%;O1/O2v1_02_wzt,99.19%;O1/O2v1_03_wbbM,99.367%;O1/O2v1_04_glf,98.961%;O1/O2v1_05_wbbN,98.658%;O1/O2v1_06_wbbO,99.471%;O1/O2v1_07_kfoC,96.811%		0		0 / 7 (0%)		5	Extra_genes_wbbY_01_wbbY,99.865%;O12_01_rfbB,98.028%;OL101_03_rfbD,98.653%;OL101_02_rfbA,97.917%;O12_04_rfbC,97.297%
19506_1#83	A control isolate (susceptible)	Serbia	Urine	Infection	Hospital Acquisition	K. pneumoniae sensu stricto (KpI)	86		19506_1#83_genomic.fna_blast.out	wbbY Found	1	wbbZ Found	1	19506_1#83_genomic	O1/O2v1	O1	Very high		1	0.9846	-2 bp	7 / 7 (100%)	O1/O2v1_01_wzm,100.0%;O1/O2v1_02_wzt,99.595%;O1/O2v1_03_wbbM,99.525%;O1/O2v1_04_glf,99.481%;O1/O2v1_05_wbbN,98.658%;O1/O2v1_06_wbbO,99.206%;O1/O2v1_07_kfoC,98.633%		0		0 / 7 (0%)		3	Extra_genes_wbbY_01_wbbY,99.865%;O3b_01_manC,100.0%;O3/O3a_02_manB,98.904%
19506_1#89	Suspected non-susceptible to carbapenems	Serbia	Urine	Infection	Hospital Acquisition	K. pneumoniae sensu stricto (KpI)	101		19506_1#89_genomic.fna_blast.out	wbbY Found	1	wbbZ Found	1	19506_1#89_genomic	O1/O2v1	O1	Very high		1	0.98	-2 bp	7 / 7 (100%)	O1/O2v1_01_wzm,100.0%;O1/O2v1_02_wzt,99.19%;O1/O2v1_03_wbbM,99.209%;O1/O2v1_04_glf,98.701%;O1/O2v1_05_wbbN,98.658%;O1/O2v1_06_wbbO,99.471%;O1/O2v1_07_kfoC,96.811%		0		0 / 7 (0%)		5	Extra_genes_wbbY_01_wbbY,99.865%;O12_01_rfbB,98.028%;OL101_03_rfbD,98.653%;OL101_02_rfbA,97.917%;O12_04_rfbC,97.297%
19506_1#9	A control isolate (susceptible)	Belgium	Urine	Colonization	Community Onset	K. pneumoniae sensu stricto (KpI)	26*		19506_1#9_genomic.fna_blast.out	wbbY Found	1	wbbZ Found	1	19506_1#9_genomic	O1/O2v1	O1	Very high		1	0.9859	0 bp	7 / 7 (100%)	O1/O2v1_01_wzm,100.0%;O1/O2v1_02_wzt,99.595%;O1/O2v1_03_wbbM,99.367%;O1/O2v1_04_glf,98.701%;O1/O2v1_05_wbbN,98.658%;O1/O2v1_06_wbbO,99.471%;O1/O2v1_07_kfoC,98.861%		0		0 / 7 (0%)		3	Extra_genes_wbbY_01_wbbY,99.73%;O3b_01_manC,100.0%;O3/O3a_02_manB,98.904%
19506_1#92	A control isolate (susceptible)	Serbia	Urine	Infection	Hospital Acquisition	K. pneumoniae sensu stricto (KpI)	101		19506_1#92_genomic.fna_blast.out	wbbY Found	1	wbbZ Found	1	19506_1#92_genomic	O1/O2v1	O1	Very high		1	0.9803	-2 bp	7 / 7 (100%)	O1/O2v1_01_wzm,100.0%;O1/O2v1_02_wzt,99.19%;O1/O2v1_03_wbbM,99.367%;O1/O2v1_04_glf,98.961%;O1/O2v1_05_wbbN,98.658%;O1/O2v1_06_wbbO,99.471%;O1/O2v1_07_kfoC,96.811%		0		0 / 7 (0%)		5	Extra_genes_wbbY_01_wbbY,99.865%;O12_01_rfbB,98.028%;OL101_03_rfbD,98.653%;OL101_02_rfbA,97.917%;O12_04_rfbC,97.297%
19506_1#94	A control isolate (susceptible)	Serbia	Puncture Fluids	Infection	Unknown	K. pneumoniae sensu stricto (KpI)	29		19506_1#94_genomic.fna_blast.out	wbbY Found	1	wbbZ Found	1	19506_1#94_genomic	O1/O2v2	O1	Very high		1	0.9941	0 bp	10 / 10 (100%)	O1/O2v2_01_wzm,100.0%;O1/O2v2_02_wzt,99.595%;O1/O2v2_03_wbbM,99.525%;O1/O2v2_04_glf,98.961%;O1/O2v2_05_wbbN,98.993%;O1/O2v2_06_wbbO,99.735%;O1/O2v2_07_kfoC,99.504%;O1/O2v2_08_gmlC,100.0%;O1/O2v2_09_gmlB,100.0%;O1/O2v2_10_gmlA,100.0%		0		0 / 10 (0%)		3	Extra_genes_wbbY_01_wbbY,99.73%;O3b_01_manC,100.0%;O3/O3a_02_manB,99.123%
19506_1#95	A control isolate (susceptible)	Serbia	Puncture Fluids	Infection	Unknown	K. pneumoniae sensu stricto (KpI)	29		19506_1#95_genomic.fna_blast.out	wbbY Found	1	wbbZ Found	1	19506_1#95_genomic	O1/O2v2	O1	Very high		1	0.9941	0 bp	10 / 10 (100%)	O1/O2v2_01_wzm,100.0%;O1/O2v2_02_wzt,99.595%;O1/O2v2_03_wbbM,99.525%;O1/O2v2_04_glf,98.961%;O1/O2v2_05_wbbN,98.993%;O1/O2v2_06_wbbO,99.735%;O1/O2v2_07_kfoC,99.504%;O1/O2v2_08_gmlC,100.0%;O1/O2v2_09_gmlB,100.0%;O1/O2v2_10_gmlA,100.0%		0		0 / 10 (0%)		3	Extra_genes_wbbY_01_wbbY,99.73%;O3b_01_manC,100.0%;O3/O3a_02_manB,99.123%
19506_1#99	Suspected non-susceptible to carbapenems	Ireland	Other (swab)	Colonization	Community Onset	K. pneumoniae sensu stricto (KpI)	133		19506_1#99_genomic.fna_blast.out	wbbY Found	1	wbbZ Found	1	19506_1#99_genomic	O1/O2v1	O1	Very high		1	0.9862	-2 bp	7 / 7 (100%)	O1/O2v1_01_wzm,99.609%;O1/O2v1_02_wzt,100.0%;O1/O2v1_03_wbbM,100.0%;O1/O2v1_04_glf,99.481%;O1/O2v1_05_wbbN,99.329%;O1/O2v1_06_wbbO,98.413%;O1/O2v1_07_kfoC,97.494%		0		0 / 7 (0%)		3	Extra_genes_wbbY_01_wbbY,100.0%;O3b_01_manC,99.788%;O3/O3a_02_manB,99.123%
19646_2#102	Suspected non-susceptible to carbapenems	Turkey	Wound Secretion	Infection	Unknown	K. pneumoniae sensu stricto (KpI)	48		19646_2#102_genomic.fna_blast.out	wbbY Found	1	wbbZ Found	1	19646_2#102_genomic	O1/O2v1	O1	Very high		1	0.9787	-2 bp	7 / 7 (100%)	O1/O2v1_01_wzm,99.609%;O1/O2v1_02_wzt,99.595%;O1/O2v1_03_wbbM,99.367%;O1/O2v1_04_glf,98.442%;O1/O2v1_05_wbbN,97.315%;O1/O2v1_06_wbbO,98.677%;O1/O2v1_07_kfoC,96.811%		0		0 / 7 (0%)		3	Extra_genes_wbbY_01_wbbY,99.865%;O3b_01_manC,99.788%;O3/O3a_02_manB,98.904%
19646_2#110	A control isolate (susceptible)	Turkey	Urine	Infection	Unknown	K. pneumoniae sensu stricto (KpI)	15		19646_2#110_genomic.fna_blast.out	wbbY Found	1	wbbZ Found	1	19646_2#110_genomic	O1/O2v1	O1	Very high		1	0.9852	0 bp	7 / 7 (100%)	O1/O2v1_01_wzm,100.0%;O1/O2v1_02_wzt,99.595%;O1/O2v1_03_wbbM,99.367%;O1/O2v1_04_glf,99.221%;O1/O2v1_05_wbbN,98.322%;O1/O2v1_06_wbbO,99.206%;O1/O2v1_07_kfoC,98.633%		0		0 / 7 (0%)		3	Extra_genes_wbbY_01_wbbY,100.0%;O3b_01_manC,99.576%;O3/O3a_02_manB,98.904%
19646_2#115	A control isolate (susceptible)	Turkey	Blood	Infection	Unknown	K. pneumoniae sensu stricto (KpI)	320		19646_2#115_genomic.fna_blast.out	wbbY Found	1	wbbZ Found	1	19646_2#115_genomic	O1/O2v2	O1	Very high		1	0.9845	0 bp	10 / 10 (100%)	O1/O2v2_01_wzm,100.0%;O1/O2v2_02_wzt,99.19%;O1/O2v2_03_wbbM,98.576%;O1/O2v2_04_glf,98.961%;O1/O2v2_05_wbbN,98.658%;O1/O2v2_06_wbbO,99.469%;O1/O2v2_07_kfoC,98.759%;O1/O2v2_08_gmlC,97.331%;O1/O2v2_09_gmlB,99.388%;O1/O2v2_10_gmlA,100.0%		0		0 / 10 (0%)		5	Extra_genes_wbbY_01_wbbY,99.73%;O12_01_rfbB,98.31%;OL101_03_rfbD,98.653%;OL101_02_rfbA,97.917%;OL101_04_rfbC,97.297%
19646_2#119	Suspected non-susceptible to carbapenems	Turkey	Wound Secretion	Infection	Hospital Acquisition	K. pneumoniae sensu stricto (KpI)	395		19646_2#119_genomic.fna_blast.out	wbbY Found	1	wbbZ Found	1	19646_2#119_genomic	O1/O2v2	O1	Very high		1	0.9897	-2 bp	10 / 10 (100%)	O1/O2v2_01_wzm,100.0%;O1/O2v2_02_wzt,99.595%;O1/O2v2_03_wbbM,100.0%;O1/O2v2_04_glf,98.961%;O1/O2v2_05_wbbN,97.651%;O1/O2v2_06_wbbO,99.735%;O1/O2v2_07_kfoC,99.256%;O1/O2v2_08_gmlC,98.768%;O1/O2v2_09_gmlB,99.388%;O1/O2v2_10_gmlA,100.0%		0		0 / 10 (0%)		3	Extra_genes_wbbY_01_wbbY,99.73%;O3b_01_manC,99.153%;O3/O3a_02_manB,98.246%
19646_2#127	Suspected non-susceptible to carbapenems	Turkey	Wound Secretion	Infection	Hospital Acquisition	K. pneumoniae sensu stricto (KpI)	395		19646_2#127_genomic.fna_blast.out	wbbY Found	1	wbbZ Found	1	19646_2#127_genomic	O1/O2v2	O1	Very high		1	0.9897	-2 bp	10 / 10 (100%)	O1/O2v2_01_wzm,100.0%;O1/O2v2_02_wzt,99.595%;O1/O2v2_03_wbbM,100.0%;O1/O2v2_04_glf,98.961%;O1/O2v2_05_wbbN,97.651%;O1/O2v2_06_wbbO,99.735%;O1/O2v2_07_kfoC,99.256%;O1/O2v2_08_gmlC,98.768%;O1/O2v2_09_gmlB,99.388%;O1/O2v2_10_gmlA,100.0%		0		0 / 10 (0%)		3	Extra_genes_wbbY_01_wbbY,99.73%;O3b_01_manC,99.153%;O3/O3a_02_manB,98.246%
19646_2#130	A control isolate (susceptible)	Turkey	Lower Respiratory Tract Secrection	Infection	Hospital Acquisition	K. pneumoniae sensu stricto (KpI)	14*		19646_2#130_genomic.fna_blast.out	wbbY Found	1	wbbZ Found	1	19646_2#130_genomic	O1/O2v1	O1	Very high		1	0.9999	0 bp	7 / 7 (100%)	O1/O2v1_01_wzm,100.0%;O1/O2v1_02_wzt,100.0%;O1/O2v1_03_wbbM,100.0%;O1/O2v1_04_glf,100.0%;O1/O2v1_05_wbbN,100.0%;O1/O2v1_06_wbbO,100.0%;O1/O2v1_07_kfoC,100.0%		0		0 / 7 (0%)		3	Extra_genes_wbbY_01_wbbY,100.0%;O3b_01_manC,100.0%;O3/O3a_02_manB,98.904%
19646_2#132	A control isolate (susceptible)	Turkey	Lower Respiratory Tract Secrection	Infection	Hospital Acquisition	K. pneumoniae sensu stricto (KpI)	882		19646_2#132_genomic.fna_blast.out	wbbY Found	1	wbbZ Found	1	19646_2#132_genomic	O1/O2v1	O1	Very high		1	0.982	-2 bp	7 / 7 (100%)	O1/O2v1_01_wzm,100.0%;O1/O2v1_02_wzt,99.19%;O1/O2v1_03_wbbM,99.209%;O1/O2v1_04_glf,98.182%;O1/O2v1_05_wbbN,97.651%;O1/O2v1_06_wbbO,99.471%;O1/O2v1_07_kfoC,98.633%		0		0 / 7 (0%)		3	Extra_genes_wbbY_01_wbbY,99.865%;O3/O3a_01_manC,99.576%;O3/O3a_02_manB,99.123%
19646_2#138	A control isolate (susceptible)	Turkey	Blood	Infection	Unknown	K. pneumoniae sensu stricto (KpI)	29		19646_2#138_genomic.fna_blast.out	wbbY Found	1	wbbZ Found	1	19646_2#138_genomic	O1/O2v1	O1	Very high		1	0.9864	0 bp	7 / 7 (100%)	O1/O2v1_01_wzm,100.0%;O1/O2v1_02_wzt,100.0%;O1/O2v1_03_wbbM,99.367%;O1/O2v1_04_glf,97.922%;O1/O2v1_05_wbbN,96.98%;O1/O2v1_06_wbbO,99.206%;O1/O2v1_07_kfoC,99.772%		0		0 / 7 (0%)		3	Extra_genes_wbbY_01_wbbY,99.73%;O3b_01_manC,100.0%;O3/O3a_02_manB,98.904%
19646_2#145	A control isolate (susceptible)	Turkey	Urine	Infection	Hospital Acquisition	K. pneumoniae sensu stricto (KpI)	985		19646_2#145_genomic.fna_blast.out	wbbY Found	1	wbbZ Found	1	19646_2#145_genomic	O1/O2v2	O1	Very high		1	0.9935	0 bp	10 / 10 (100%)	O1/O2v2_01_wzm,100.0%;O1/O2v2_02_wzt,99.595%;O1/O2v2_03_wbbM,99.525%;O1/O2v2_04_glf,98.961%;O1/O2v2_05_wbbN,98.658%;O1/O2v2_06_wbbO,99.735%;O1/O2v2_07_kfoC,99.504%;O1/O2v2_08_gmlC,99.589%;O1/O2v2_09_gmlB,100.0%;O1/O2v2_10_gmlA,100.0%		0		0 / 10 (0%)		3	Extra_genes_wbbY_01_wbbY,99.73%;O3b_01_manC,99.788%;O3/O3a_02_manB,98.904%
19646_2#150	A control isolate (susceptible)	Turkey	Blood	Infection	Hospital Acquisition	K. pneumoniae sensu stricto (KpI)	15		19646_2#150_genomic.fna_blast.out	wbbY Found	1	wbbZ Found	1	19646_2#150_genomic	O1/O2v1	O1	Very high		1	0.9852	0 bp	7 / 7 (100%)	O1/O2v1_01_wzm,100.0%;O1/O2v1_02_wzt,99.595%;O1/O2v1_03_wbbM,99.367%;O1/O2v1_04_glf,99.221%;O1/O2v1_05_wbbN,98.322%;O1/O2v1_06_wbbO,99.206%;O1/O2v1_07_kfoC,98.633%		0		0 / 7 (0%)		3	Extra_genes_wbbY_01_wbbY,100.0%;O3b_01_manC,99.576%;O3/O3a_02_manB,98.904%
19646_2#152	A control isolate (susceptible)	Turkey	Urine	Infection	Unknown	K. pneumoniae sensu stricto (KpI)	160		19646_2#152_genomic.fna_blast.out	wbbY Found	1	wbbZ Found	1	19646_2#152_genomic	O1/O2v1	O1	Very high		1	0.9886	0 bp	7 / 7 (100%)	O1/O2v1_01_wzm,99.609%;O1/O2v1_02_wzt,100.0%;O1/O2v1_03_wbbM,99.525%;O1/O2v1_04_glf,98.442%;O1/O2v1_05_wbbN,100.0%;O1/O2v1_06_wbbO,99.206%;O1/O2v1_07_kfoC,99.089%		0		0 / 7 (0%)		3	Extra_genes_wbbY_01_wbbY,100.0%;O3b_01_manC,100.0%;O3/O3a_02_manB,98.904%
19646_2#153	Suspected non-susceptible to carbapenems	Turkey	Blood	Infection	Hospital Acquisition	K. pneumoniae sensu stricto (KpI)	35		19646_2#153_genomic.fna_blast.out	wbbY Found	1	wbbZ Found	1	19646_2#153_genomic	O1/O2v1	O1	Very high		1	0.9811	-2 bp	7 / 7 (100%)	O1/O2v1_01_wzm,100.0%;O1/O2v1_02_wzt,99.595%;O1/O2v1_03_wbbM,99.367%;O1/O2v1_04_glf,98.182%;O1/O2v1_05_wbbN,98.322%;O1/O2v1_06_wbbO,99.206%;O1/O2v1_07_kfoC,97.267%		0		0 / 7 (0%)		1	Extra_genes_wbbY_01_wbbY,100.0%
19646_2#19	A control isolate (susceptible)	Belgium	Urine	Colonization	Hospital Acquisition	K. pneumoniae sensu stricto (KpI)	4		19646_2#19_genomic.fna_blast.out	wbbY Found	1	wbbZ Found	1	19646_2#19_genomic	O1/O2v1	O1	Very high		1	0.9814	-2 bp	7 / 7 (100%)	O1/O2v1_01_wzm,100.0%;O1/O2v1_02_wzt,99.19%;O1/O2v1_03_wbbM,99.684%;O1/O2v1_04_glf,98.961%;O1/O2v1_05_wbbN,99.329%;O1/O2v1_06_wbbO,98.677%;O1/O2v1_07_kfoC,96.355%		0		0 / 7 (0%)		4	Extra_genes_wbbY_01_wbbY,99.865%;O3b_01_manC,100.0%;O3/O3a_02_manB,98.684%;O4_06_glycosyltransferase,99.728%
19646_2#23	Suspected non-susceptible to carbapenems	Turkey	Lower Respiratory Tract Secrection	Infection	Hospital Acquisition	K. pneumoniae sensu stricto (KpI)	101		19646_2#23_genomic.fna_blast.out	wbbY Found	1	wbbZ Found	1	19646_2#23_genomic	O1/O2v1	O1	Very high		1	0.9803	-2 bp	7 / 7 (100%)	O1/O2v1_01_wzm,100.0%;O1/O2v1_02_wzt,99.19%;O1/O2v1_03_wbbM,99.367%;O1/O2v1_04_glf,98.961%;O1/O2v1_05_wbbN,98.658%;O1/O2v1_06_wbbO,99.471%;O1/O2v1_07_kfoC,96.811%		0		0 / 7 (0%)		5	Extra_genes_wbbY_01_wbbY,99.865%;O12_01_rfbB,98.028%;OL101_03_rfbD,98.653%;OL101_02_rfbA,97.917%;O12_04_rfbC,97.297%
19646_2#24	Suspected non-susceptible to carbapenems	Turkey	Puncture Fluids	Infection	Hospital Acquisition	K. pneumoniae sensu stricto (KpI)	14		19646_2#24_genomic.fna_blast.out	wbbY Found	1	wbbZ Found	1	19646_2#24_genomic	O1/O2v1	O1	Good	?-	1	0.9994	n/a	5 / 7 (71.4%)	O1/O2v1_02_wzt,100.0%;O1/O2v1_03_wbbM,100.0%;O1/O2v1_04_glf,100.0%;O1/O2v1_05_wbbN,100.0%;O1/O2v1_07_kfoC,100.0%	O1/O2v1_01_wzm;O1/O2v1_06_wbbO	0		0 / 7 (0%)		3	Extra_genes_wbbY_01_wbbY,100.0%;O3b_01_manC,99.788%;O3/O3a_02_manB,98.904%
19646_2#26	Suspected non-susceptible to carbapenems	Turkey	Blood	Infection	Hospital Acquisition	K. pneumoniae sensu stricto (KpI)	101		19646_2#26_genomic.fna_blast.out	wbbY Found	1	wbbZ Found	1	19646_2#26_genomic	O1/O2v1	O1	Very high		1	0.9803	-2 bp	7 / 7 (100%)	O1/O2v1_01_wzm,100.0%;O1/O2v1_02_wzt,99.19%;O1/O2v1_03_wbbM,99.367%;O1/O2v1_04_glf,98.961%;O1/O2v1_05_wbbN,98.658%;O1/O2v1_06_wbbO,99.471%;O1/O2v1_07_kfoC,96.811%		0		0 / 7 (0%)		5	Extra_genes_wbbY_01_wbbY,99.865%;O12_01_rfbB,98.028%;OL101_03_rfbD,98.653%;OL101_02_rfbA,97.917%;O12_04_rfbC,97.297%
19646_2#3	Suspected non-susceptible to carbapenems	Belgium	Lower Respiratory Tract Secrection	Infection	Hospital Acquisition	K. pneumoniae sensu stricto (KpI)	383		19646_2#3_genomic.fna_blast.out	wbbY Found	1	wbbZ Found	1	19646_2#3_genomic	O4	O4	Very high		1	0.9965	+1 bp	6 / 6 (100%)	O4_01_hydrolase,99.499%;O4_02_hypothetical,99.748%;O4_03_hypothetical,99.433%;O4_04_wzt,100.0%;O4_05_wzm,98.77%;O4_06_glycosyltransferase,99.422%		0		0 / 6 (0%)		1	Extra_genes_wbbY_01_wbbY,99.73%
19646_2#30	Suspected non-susceptible to carbapenems	Turkey	Urine	Infection	Hospital Acquisition	K. pneumoniae sensu stricto (KpI)	14		19646_2#30_genomic.fna_blast.out	wbbY Found	1	wbbZ Found	1	19646_2#30_genomic	O1/O2v1	O1	Good	?-	1	0.9998	n/a	6 / 7 (85.7%)	O1/O2v1_01_wzm,100.0%;O1/O2v1_02_wzt,100.0%;O1/O2v1_03_wbbM,100.0%;O1/O2v1_04_glf,100.0%;O1/O2v1_05_wbbN,100.0%;O1/O2v1_07_kfoC,100.0%	O1/O2v1_06_wbbO	0		0 / 7 (0%)		3	Extra_genes_wbbY_01_wbbY,100.0%;O3b_01_manC,99.788%;O3/O3a_02_manB,98.904%
19646_2#31	Suspected non-susceptible to carbapenems	Turkey	Blood (catheter tip)	Infection	Hospital Acquisition	K. pneumoniae sensu stricto (KpI)	14		19646_2#31_genomic.fna_blast.out	wbbY Found	1	wbbZ Found	1	19646_2#31_genomic	O1/O2v1	O1	Good	?-	1	0.9994	n/a	5 / 7 (71.4%)	O1/O2v1_02_wzt,100.0%;O1/O2v1_03_wbbM,100.0%;O1/O2v1_04_glf,100.0%;O1/O2v1_05_wbbN,100.0%;O1/O2v1_07_kfoC,100.0%	O1/O2v1_01_wzm;O1/O2v1_06_wbbO	0		0 / 7 (0%)		3	Extra_genes_wbbY_01_wbbY,100.0%;O3b_01_manC,99.788%;O3/O3a_02_manB,98.904%
19646_2#32	A control isolate (susceptible)	Turkey	Urine	Infection	Community Onset	K. pneumoniae sensu stricto (KpI)	750		19646_2#32_genomic.fna_blast.out	wbbY Found	1	wbbZ Found	1	19646_2#32_genomic	O1/O2v1	O1	Good	-+*	0.9653	0.722	+7 bp	4 / 7 (57.1%)	O1/O2v1_01_wzm,91.406%;O1/O2v1_02_wzt,93.522%;O1/O2v1_04_glf,86.494%;O1/O2v1_06_wbbO,83.333%	O1/O2v1_03_wbbM;O1/O2v1_05_wbbN;O1/O2v1_07_kfoC	1	O1/O2v3_03_wbbM,83.07%	0 / 7 (0%)		5	Extra_genes_wbbY_01_wbbY,99.865%;O12_01_rfbB,92.958%;OL102_02_rfbA,95.172%;OL102_03_rfbD,91.919%;O12_04_rfbC,91.892%
19646_2#33	A control isolate (susceptible)	Turkey	Urine	Infection	Community Onset	K. pneumoniae sensu stricto (KpI)	343		19646_2#33_genomic.fna_blast.out	wbbY Found	1	wbbZ Found	1	19646_2#33_genomic	O1/O2v1	O1	Very high		1	0.9799	-2 bp	7 / 7 (100%)	O1/O2v1_01_wzm,99.609%;O1/O2v1_02_wzt,99.595%;O1/O2v1_03_wbbM,99.367%;O1/O2v1_04_glf,97.922%;O1/O2v1_05_wbbN,97.987%;O1/O2v1_06_wbbO,99.206%;O1/O2v1_07_kfoC,97.039%		0		0 / 7 (0%)		3	Extra_genes_wbbY_01_wbbY,100.0%;O3b_01_manC,99.788%;O3/O3a_02_manB,99.123%
19646_2#34	A control isolate (susceptible)	Turkey	Urine	Infection	Community Onset	K. pneumoniae sensu stricto (KpI)	35		19646_2#34_genomic.fna_blast.out	wbbY Found	1	wbbZ Found	1	19646_2#34_genomic	O1/O2v1	O1	Very high		1	0.9811	-2 bp	7 / 7 (100%)	O1/O2v1_01_wzm,100.0%;O1/O2v1_02_wzt,99.595%;O1/O2v1_03_wbbM,99.367%;O1/O2v1_04_glf,98.182%;O1/O2v1_05_wbbN,98.322%;O1/O2v1_06_wbbO,99.206%;O1/O2v1_07_kfoC,97.267%		0		0 / 7 (0%)		1	Extra_genes_wbbY_01_wbbY,100.0%
19646_2#38	A control isolate (susceptible)	Turkey	Urine	Infection	Community Onset	K. pneumoniae sensu stricto (KpI)	110		19646_2#38_genomic.fna_blast.out	wbbY Found	1	wbbZ Found	1	19646_2#38_genomic	O1/O2v2	O1	Very high		1	0.995	0 bp	10 / 10 (100%)	O1/O2v2_01_wzm,100.0%;O1/O2v2_02_wzt,99.595%;O1/O2v2_03_wbbM,99.525%;O1/O2v2_04_glf,98.961%;O1/O2v2_05_wbbN,98.993%;O1/O2v2_06_wbbO,100.0%;O1/O2v2_07_kfoC,100.0%;O1/O2v2_08_gmlC,99.589%;O1/O2v2_09_gmlB,100.0%;O1/O2v2_10_gmlA,100.0%		0		0 / 10 (0%)		3	Extra_genes_wbbY_01_wbbY,99.865%;O3b_01_manC,99.788%;O3/O3a_02_manB,99.123%
19646_2#39	A control isolate (susceptible)	Turkey	Urine	Infection	Hospital Acquisition	K. pneumoniae sensu stricto (KpI)	15		19646_2#39_genomic.fna_blast.out	wbbY Found	1	wbbZ Found	1	19646_2#39_genomic	O1/O2v1	O1	Very high		1	0.9852	0 bp	7 / 7 (100%)	O1/O2v1_01_wzm,100.0%;O1/O2v1_02_wzt,99.595%;O1/O2v1_03_wbbM,99.367%;O1/O2v1_04_glf,99.221%;O1/O2v1_05_wbbN,98.322%;O1/O2v1_06_wbbO,99.206%;O1/O2v1_07_kfoC,98.633%		0		0 / 7 (0%)		3	Extra_genes_wbbY_01_wbbY,100.0%;O3b_01_manC,99.576%;O3/O3a_02_manB,98.904%
19646_2#45	Suspected non-susceptible to carbapenems	Turkey	Blood	Infection	Hospital Acquisition	K. pneumoniae sensu stricto (KpI)	530		19646_2#45_genomic.fna_blast.out	wbbY Found	1	wbbZ Found	1	19646_2#45_genomic	O1/O2v2	O1	Very high		1	0.9916	-2 bp	10 / 10 (100%)	O1/O2v2_01_wzm,100.0%;O1/O2v2_02_wzt,99.19%;O1/O2v2_03_wbbM,100.0%;O1/O2v2_04_glf,99.221%;O1/O2v2_05_wbbN,98.993%;O1/O2v2_06_wbbO,100.0%;O1/O2v2_07_kfoC,98.511%;O1/O2v2_08_gmlC,97.947%;O1/O2v2_09_gmlB,99.694%;O1/O2v2_10_gmlA,100.0%		0		0 / 10 (0%)		3	Extra_genes_wbbY_01_wbbY,99.595%;O3/O3a_01_manC,99.576%;O3/O3a_02_manB,98.904%
19646_2#6	Suspected non-susceptible to carbapenems	Belgium	Urine	Unknown	Unknown	K. pneumoniae sensu stricto (KpI)	416		19646_2#6_genomic.fna_blast.out	wbbY Found	1	wbbZ Found	1	19646_2#6_genomic	O1/O2v2	O1	Very high		1	0.9949	0 bp	10 / 10 (100%)	O1/O2v2_01_wzm,100.0%;O1/O2v2_02_wzt,99.19%;O1/O2v2_03_wbbM,99.525%;O1/O2v2_04_glf,98.961%;O1/O2v2_05_wbbN,98.993%;O1/O2v2_06_wbbO,100.0%;O1/O2v2_07_kfoC,99.752%;O1/O2v2_08_gmlC,100.0%;O1/O2v2_09_gmlB,100.0%;O1/O2v2_10_gmlA,99.206%		0		0 / 10 (0%)		3	Extra_genes_wbbY_01_wbbY,99.865%;O3b_01_manC,99.788%;O3/O3a_02_manB,99.123%
19646_2#62	Suspected non-susceptible to carbapenems	Turkey	Blood	Infection	Hospital Acquisition	K. pneumoniae sensu stricto (KpI)	101		19646_2#62_genomic.fna_blast.out	wbbY Found	1	wbbZ Found	1	19646_2#62_genomic	O1/O2v1	O1	Very high		1	0.9803	-2 bp	7 / 7 (100%)	O1/O2v1_01_wzm,100.0%;O1/O2v1_02_wzt,99.19%;O1/O2v1_03_wbbM,99.367%;O1/O2v1_04_glf,98.961%;O1/O2v1_05_wbbN,98.658%;O1/O2v1_06_wbbO,99.471%;O1/O2v1_07_kfoC,96.811%		0		0 / 7 (0%)		5	Extra_genes_wbbY_01_wbbY,99.865%;O12_01_rfbB,98.028%;OL101_03_rfbD,98.653%;OL101_02_rfbA,97.917%;O12_04_rfbC,97.297%
19646_2#69	Suspected non-susceptible to carbapenems	Turkey	Blood	Infection	Hospital Acquisition	K. pneumoniae sensu stricto (KpI)	101		19646_2#69_genomic.fna_blast.out	wbbY Found	1	wbbZ Found	1	19646_2#69_genomic	O1/O2v1	O1	Very high		1	0.9803	-2 bp	7 / 7 (100%)	O1/O2v1_01_wzm,100.0%;O1/O2v1_02_wzt,99.19%;O1/O2v1_03_wbbM,99.367%;O1/O2v1_04_glf,98.961%;O1/O2v1_05_wbbN,98.658%;O1/O2v1_06_wbbO,99.471%;O1/O2v1_07_kfoC,96.811%		0		0 / 7 (0%)		5	Extra_genes_wbbY_01_wbbY,99.865%;O12_01_rfbB,98.028%;OL101_03_rfbD,98.653%;OL101_02_rfbA,97.917%;O12_04_rfbC,97.297%
19646_2#72	Suspected non-susceptible to carbapenems	Turkey	Blood	Infection	Hospital Acquisition	K. pneumoniae sensu stricto (KpI)	101		19646_2#72_genomic.fna_blast.out	wbbY Found	1	wbbZ Found	1	19646_2#72_genomic	O1/O2v1	O1	Very high		1	0.9803	-2 bp	7 / 7 (100%)	O1/O2v1_01_wzm,100.0%;O1/O2v1_02_wzt,99.19%;O1/O2v1_03_wbbM,99.367%;O1/O2v1_04_glf,98.961%;O1/O2v1_05_wbbN,98.658%;O1/O2v1_06_wbbO,99.471%;O1/O2v1_07_kfoC,96.811%		0		0 / 7 (0%)		5	Extra_genes_wbbY_01_wbbY,99.865%;O12_01_rfbB,98.028%;OL101_03_rfbD,98.653%;OL101_02_rfbA,97.917%;O12_04_rfbC,97.297%
19646_2#74	Suspected non-susceptible to carbapenems	Turkey	Urine	Infection	Hospital Acquisition	K. pneumoniae sensu stricto (KpI)	101		19646_2#74_genomic.fna_blast.out	wbbY Found	1	wbbZ Found	1	19646_2#74_genomic	O1/O2v1	O1	Very high		1	0.9803	-2 bp	7 / 7 (100%)	O1/O2v1_01_wzm,100.0%;O1/O2v1_02_wzt,99.19%;O1/O2v1_03_wbbM,99.367%;O1/O2v1_04_glf,98.961%;O1/O2v1_05_wbbN,98.658%;O1/O2v1_06_wbbO,99.471%;O1/O2v1_07_kfoC,96.811%		0		0 / 7 (0%)		5	Extra_genes_wbbY_01_wbbY,99.865%;O12_01_rfbB,98.028%;OL101_03_rfbD,98.653%;OL101_02_rfbA,97.917%;O12_04_rfbC,97.297%
19646_2#77	Suspected non-susceptible to carbapenems	Turkey	Urine	Infection	Hospital Acquisition	K. pneumoniae sensu stricto (KpI)	395		19646_2#77_genomic.fna_blast.out	wbbY Found	1	wbbZ Found	1	19646_2#77_genomic	O1/O2v2	O1	Very high		1	0.9897	-2 bp	10 / 10 (100%)	O1/O2v2_01_wzm,100.0%;O1/O2v2_02_wzt,99.595%;O1/O2v2_03_wbbM,100.0%;O1/O2v2_04_glf,98.961%;O1/O2v2_05_wbbN,97.651%;O1/O2v2_06_wbbO,99.735%;O1/O2v2_07_kfoC,99.256%;O1/O2v2_08_gmlC,98.768%;O1/O2v2_09_gmlB,99.388%;O1/O2v2_10_gmlA,100.0%		0		0 / 10 (0%)		3	Extra_genes_wbbY_01_wbbY,99.73%;O3b_01_manC,99.153%;O3/O3a_02_manB,98.246%
19646_2#81	A control isolate (susceptible)	Turkey	Urine	Infection	Unknown	K. pneumoniae sensu stricto (KpI)	Novel		19646_2#81_genomic.fna_blast.out	wbbY Found	1	wbbZ Found	1	19646_2#81_genomic	O1/O2v1	O1	Very high		1	0.9855	0 bp	7 / 7 (100%)	O1/O2v1_01_wzm,100.0%;O1/O2v1_02_wzt,99.595%;O1/O2v1_03_wbbM,99.367%;O1/O2v1_04_glf,99.221%;O1/O2v1_05_wbbN,98.322%;O1/O2v1_06_wbbO,99.206%;O1/O2v1_07_kfoC,98.633%		0		0 / 7 (0%)		5	Extra_genes_wbbY_01_wbbY,100.0%;O12_01_rfbB,98.592%;OL101_03_rfbD,98.653%;OL101_02_rfbA,97.917%;O12_04_rfbC,97.297%
19646_2#84	A control isolate (susceptible)	Turkey	Urine	Infection	Unknown	K. pneumoniae sensu stricto (KpI)	35		19646_2#84_genomic.fna_blast.out	wbbY Found	1	wbbZ Found	1	19646_2#84_genomic	O1/O2v1	O1	Very high		1	0.9851	0 bp	7 / 7 (100%)	O1/O2v1_01_wzm,99.609%;O1/O2v1_02_wzt,99.595%;O1/O2v1_03_wbbM,99.209%;O1/O2v1_04_glf,99.221%;O1/O2v1_05_wbbN,98.322%;O1/O2v1_06_wbbO,99.206%;O1/O2v1_07_kfoC,98.633%		0		0 / 7 (0%)		3	Extra_genes_wbbY_01_wbbY,100.0%;O3/O3a_01_manC,99.576%;O3/O3a_02_manB,98.904%
19646_2#89	A control isolate (susceptible)	Turkey	Urine	Infection	Hospital Acquisition	K. pneumoniae sensu stricto (KpI)	Novel*		19646_2#89_genomic.fna_blast.out	wbbY Found	1	wbbZ Found	1	19646_2#89_genomic	O1/O2v1	O1	Very high		1	0.9844	0 bp	7 / 7 (100%)	O1/O2v1_01_wzm,100.0%;O1/O2v1_02_wzt,99.19%;O1/O2v1_03_wbbM,99.051%;O1/O2v1_04_glf,97.922%;O1/O2v1_05_wbbN,97.315%;O1/O2v1_06_wbbO,98.942%;O1/O2v1_07_kfoC,99.772%		0		0 / 7 (0%)		1	Extra_genes_wbbY_01_wbbY,99.865%
19646_2#91	Suspected non-susceptible to carbapenems	Turkey	Wound Secretion	Infection	Hospital Acquisition	K. pneumoniae sensu stricto (KpI)	395		19646_2#91_genomic.fna_blast.out	wbbY Found	1	wbbZ Found	1	19646_2#91_genomic	O1/O2v2	O1	Very high		1	0.9897	-2 bp	10 / 10 (100%)	O1/O2v2_01_wzm,100.0%;O1/O2v2_02_wzt,99.595%;O1/O2v2_03_wbbM,100.0%;O1/O2v2_04_glf,98.961%;O1/O2v2_05_wbbN,97.651%;O1/O2v2_06_wbbO,99.735%;O1/O2v2_07_kfoC,99.256%;O1/O2v2_08_gmlC,98.768%;O1/O2v2_09_gmlB,99.388%;O1/O2v2_10_gmlA,100.0%		0		0 / 10 (0%)		3	Extra_genes_wbbY_01_wbbY,99.73%;O3b_01_manC,99.153%;O3/O3a_02_manB,98.246%
19646_2#96	Suspected non-susceptible to carbapenems	Turkey	Urine	Infection	Hospital Acquisition	K. pneumoniae sensu stricto (KpI)	395		19646_2#96_genomic.fna_blast.out	wbbY Found	1	wbbZ Found	1	19646_2#96_genomic	O1/O2v2	O1	Very high		1	0.9897	-2 bp	10 / 10 (100%)	O1/O2v2_01_wzm,100.0%;O1/O2v2_02_wzt,99.595%;O1/O2v2_03_wbbM,100.0%;O1/O2v2_04_glf,98.961%;O1/O2v2_05_wbbN,97.651%;O1/O2v2_06_wbbO,99.735%;O1/O2v2_07_kfoC,99.256%;O1/O2v2_08_gmlC,98.768%;O1/O2v2_09_gmlB,99.388%;O1/O2v2_10_gmlA,100.0%		0		0 / 10 (0%)		3	Extra_genes_wbbY_01_wbbY,99.73%;O3b_01_manC,99.153%;O3/O3a_02_manB,98.246%
19646_2#99	A control isolate (susceptible)	Turkey	Blood	Infection	Hospital Acquisition	K. pneumoniae sensu stricto (KpI)	Novel		19646_2#99_genomic.fna_blast.out	wbbY Found	1	wbbZ Found	1	19646_2#99_genomic	O1/O2v1	O1	Very high		1	0.9768	-2 bp	7 / 7 (100%)	O1/O2v1_01_wzm,100.0%;O1/O2v1_02_wzt,99.19%;O1/O2v1_03_wbbM,99.209%;O1/O2v1_04_glf,98.442%;O1/O2v1_05_wbbN,97.651%;O1/O2v1_06_wbbO,98.677%;O1/O2v1_07_kfoC,96.583%		0		0 / 7 (0%)		7	Extra_genes_wbbY_01_wbbY,99.73%;O3b_01_manC,99.788%;O3/O3a_02_manB,98.681%;O12_01_rfbB,98.028%;OL101_03_rfbD,98.653%;OL101_02_rfbA,97.917%;O12_04_rfbC,97.838%
19646_3#10	A control isolate (susceptible)	Turkey	Urine	Infection	Hospital Acquisition	K. pneumoniae sensu stricto (KpI)	420		19646_3#10_genomic.fna_blast.out	wbbY Found	1	wbbZ Found	1	19646_3#10_genomic	O1/O2v1	O1	Very high		1	0.986	0 bp	7 / 7 (100%)	O1/O2v1_01_wzm,100.0%;O1/O2v1_02_wzt,99.595%;O1/O2v1_03_wbbM,99.367%;O1/O2v1_04_glf,98.961%;O1/O2v1_05_wbbN,99.664%;O1/O2v1_06_wbbO,99.206%;O1/O2v1_07_kfoC,97.494%		0		0 / 7 (0%)		3	Extra_genes_wbbY_01_wbbY,100.0%;O3b_01_manC,99.576%;O3/O3a_02_manB,98.684%
19646_3#101	Suspected non-susceptible to carbapenems	Turkey	Urine	Infection	Hospital Acquisition	K. pneumoniae sensu stricto (KpI)	101		19646_3#101_genomic.fna_blast.out	wbbY Found	1	wbbZ Found	1	19646_3#101_genomic	O1/O2v1	O1	Good	?-	1	0.98	n/a	6 / 7 (85.7%)	O1/O2v1_01_wzm,100.0%;O1/O2v1_02_wzt,98.785%;O1/O2v1_03_wbbM,99.367%;O1/O2v1_04_glf,98.961%;O1/O2v1_05_wbbN,98.658%;O1/O2v1_07_kfoC,96.811%	O1/O2v1_06_wbbO	0		0 / 7 (0%)		5	Extra_genes_wbbY_01_wbbY,99.865%;O12_01_rfbB,98.028%;OL101_03_rfbD,98.653%;OL101_02_rfbA,97.917%;O12_04_rfbC,97.297%
19646_3#102	A control isolate (susceptible)	Turkey	Urine	Infection	Hospital Acquisition	K. pneumoniae sensu stricto (KpI)	48		19646_3#102_genomic.fna_blast.out	wbbY Found	1	wbbZ Found	1	19646_3#102_genomic	O1/O2v1	O1	Very high		1	0.9787	-2 bp	7 / 7 (100%)	O1/O2v1_01_wzm,99.609%;O1/O2v1_02_wzt,99.595%;O1/O2v1_03_wbbM,99.367%;O1/O2v1_04_glf,98.442%;O1/O2v1_05_wbbN,97.315%;O1/O2v1_06_wbbO,98.677%;O1/O2v1_07_kfoC,96.811%		0		0 / 7 (0%)		3	Extra_genes_wbbY_01_wbbY,99.865%;O3b_01_manC,99.788%;O3/O3a_02_manB,98.904%
19646_3#103	A control isolate (susceptible)	Turkey	Urine	Infection	Hospital Acquisition	K. pneumoniae sensu stricto (KpI)	14		19646_3#103_genomic.fna_blast.out	wbbY Found	1	wbbZ Found	1	19646_3#103_genomic	O1/O2v1	O1	Very high		1	0.9997	0 bp	7 / 7 (100%)	O1/O2v1_01_wzm,100.0%;O1/O2v1_02_wzt,100.0%;O1/O2v1_03_wbbM,100.0%;O1/O2v1_04_glf,100.0%;O1/O2v1_05_wbbN,100.0%;O1/O2v1_06_wbbO,99.735%;O1/O2v1_07_kfoC,100.0%		0		0 / 7 (0%)		3	Extra_genes_wbbY_01_wbbY,100.0%;O3b_01_manC,100.0%;O3/O3a_02_manB,98.904%
19646_3#105	A control isolate (susceptible)	Turkey	Urine	Infection	Hospital Acquisition	K. pneumoniae sensu stricto (KpI)	985		19646_3#105_genomic.fna_blast.out	wbbY Found	1	wbbZ Found	1	19646_3#105_genomic	O1/O2v2	O1	Very high		1	0.9935	0 bp	10 / 10 (100%)	O1/O2v2_01_wzm,100.0%;O1/O2v2_02_wzt,99.595%;O1/O2v2_03_wbbM,99.525%;O1/O2v2_04_glf,98.961%;O1/O2v2_05_wbbN,98.658%;O1/O2v2_06_wbbO,99.735%;O1/O2v2_07_kfoC,99.504%;O1/O2v2_08_gmlC,99.589%;O1/O2v2_09_gmlB,100.0%;O1/O2v2_10_gmlA,100.0%		0		0 / 10 (0%)		3	Extra_genes_wbbY_01_wbbY,99.73%;O3b_01_manC,99.788%;O3/O3a_02_manB,98.904%
19646_3#106	A control isolate (susceptible)	Turkey	Urine	Infection	Hospital Acquisition	K. pneumoniae sensu stricto (KpI)	25		19646_3#106_genomic.fna_blast.out	wbbY Found	1	wbbZ Found	1	19646_3#106_genomic	O1/O2v2	O1	Very high		1	0.9919	0 bp	10 / 10 (100%)	O1/O2v2_01_wzm,100.0%;O1/O2v2_02_wzt,99.595%;O1/O2v2_03_wbbM,99.525%;O1/O2v2_04_glf,98.961%;O1/O2v2_05_wbbN,98.993%;O1/O2v2_06_wbbO,100.0%;O1/O2v2_07_kfoC,99.752%;O1/O2v2_08_gmlC,99.384%;O1/O2v2_09_gmlB,99.388%;O1/O2v2_10_gmlA,99.206%		0		0 / 10 (0%)		3	Extra_genes_wbbY_01_wbbY,99.73%;O3/O3a_01_manC,99.576%;O3/O3a_02_manB,99.123%
19646_3#110	Suspected non-susceptible to carbapenems	Turkey	Lower Respiratory Tract Secrection	Infection	Unknown	K. pneumoniae sensu stricto (KpI)	101		19646_3#110_genomic.fna_blast.out	wbbY Found	1	wbbZ Found	1	19646_3#110_genomic	O1/O2v1	O1	Very high		1	0.9803	-2 bp	7 / 7 (100%)	O1/O2v1_01_wzm,100.0%;O1/O2v1_02_wzt,99.19%;O1/O2v1_03_wbbM,99.367%;O1/O2v1_04_glf,98.961%;O1/O2v1_05_wbbN,98.658%;O1/O2v1_06_wbbO,99.471%;O1/O2v1_07_kfoC,96.811%		0		0 / 7 (0%)		5	Extra_genes_wbbY_01_wbbY,99.865%;O12_01_rfbB,98.028%;OL101_03_rfbD,98.653%;OL101_02_rfbA,97.917%;O12_04_rfbC,97.297%
19646_3#12	A control isolate (susceptible)	Turkey	Urine	Infection	Hospital Acquisition	K. pneumoniae sensu stricto (KpI)	35		19646_3#12_genomic.fna_blast.out	wbbY Found	1	wbbZ Found	1	19646_3#12_genomic	O1/O2v1	O1	Very high		1	0.9811	-2 bp	7 / 7 (100%)	O1/O2v1_01_wzm,100.0%;O1/O2v1_02_wzt,99.595%;O1/O2v1_03_wbbM,99.367%;O1/O2v1_04_glf,98.182%;O1/O2v1_05_wbbN,98.322%;O1/O2v1_06_wbbO,99.206%;O1/O2v1_07_kfoC,97.267%		0		0 / 7 (0%)		1	Extra_genes_wbbY_01_wbbY,100.0%
19646_3#122	A control isolate (susceptible)	Turkey	Urine	Infection	Unknown	K. pneumoniae sensu stricto (KpI)	101		19646_3#122_genomic.fna_blast.out	wbbY Found	1	wbbZ Found	1	19646_3#122_genomic	O1/O2v1	O1	Very high		1	0.9803	-2 bp	7 / 7 (100%)	O1/O2v1_01_wzm,100.0%;O1/O2v1_02_wzt,99.19%;O1/O2v1_03_wbbM,99.367%;O1/O2v1_04_glf,98.961%;O1/O2v1_05_wbbN,98.658%;O1/O2v1_06_wbbO,99.471%;O1/O2v1_07_kfoC,96.811%		0		0 / 7 (0%)		5	Extra_genes_wbbY_01_wbbY,99.865%;O12_01_rfbB,98.028%;OL101_03_rfbD,98.653%;OL101_02_rfbA,97.917%;O12_04_rfbC,97.297%
19646_3#124	A control isolate (susceptible)	Turkey	Urine	Infection	Unknown	K. pneumoniae sensu stricto (KpI)	185		19646_3#124_genomic.fna_blast.out	wbbY Found	1	wbbZ Found	1	19646_3#124_genomic	O1/O2v2	O1	Very high		1	0.9873	0 bp	10 / 10 (100%)	O1/O2v2_01_wzm,100.0%;O1/O2v2_02_wzt,99.595%;O1/O2v2_03_wbbM,99.051%;O1/O2v2_04_glf,98.961%;O1/O2v2_05_wbbN,98.993%;O1/O2v2_06_wbbO,99.469%;O1/O2v2_07_kfoC,99.504%;O1/O2v2_08_gmlC,97.536%;O1/O2v2_09_gmlB,99.083%;O1/O2v2_10_gmlA,100.0%		0		0 / 10 (0%)		7	Extra_genes_wbbY_01_wbbY,99.73%;O3/O3a_01_manC,100.0%;O3/O3a_02_manB,98.681%;O12_01_rfbB,98.592%;OL101_03_rfbD,98.99%;OL101_02_rfbA,97.917%;O12_04_rfbC,97.838%
19646_3#125	A control isolate (susceptible)	Turkey	Blood	Infection	Unknown	K. pneumoniae sensu stricto (KpI)	14*		19646_3#125_genomic.fna_blast.out	wbbY Found	1	wbbZ Found	1	19646_3#125_genomic	O1/O2v1	O1	Very high		1	0.9999	0 bp	7 / 7 (100%)	O1/O2v1_01_wzm,100.0%;O1/O2v1_02_wzt,100.0%;O1/O2v1_03_wbbM,100.0%;O1/O2v1_04_glf,100.0%;O1/O2v1_05_wbbN,100.0%;O1/O2v1_06_wbbO,100.0%;O1/O2v1_07_kfoC,100.0%		0		0 / 7 (0%)		3	Extra_genes_wbbY_01_wbbY,100.0%;O3b_01_manC,100.0%;O3/O3a_02_manB,98.904%
19646_3#126	A control isolate (susceptible)	Turkey	Urine	Infection	Unknown	K. pneumoniae sensu stricto (KpI)	882		19646_3#126_genomic.fna_blast.out	wbbY Found	1	wbbZ Found	1	19646_3#126_genomic	O1/O2v1	O1	Very high		1	0.982	-2 bp	7 / 7 (100%)	O1/O2v1_01_wzm,100.0%;O1/O2v1_02_wzt,99.19%;O1/O2v1_03_wbbM,99.209%;O1/O2v1_04_glf,98.182%;O1/O2v1_05_wbbN,97.651%;O1/O2v1_06_wbbO,99.471%;O1/O2v1_07_kfoC,98.633%		0		0 / 7 (0%)		3	Extra_genes_wbbY_01_wbbY,99.865%;O3/O3a_01_manC,99.576%;O3/O3a_02_manB,99.123%
19646_3#14	Suspected non-susceptible to carbapenems	Turkey	Wound Secretion (genital discharge)	Infection	Community Onset	K. pneumoniae sensu stricto (KpI)	13		19646_3#14_genomic.fna_blast.out	wbbY Found	1	wbbZ Found	1	19646_3#14_genomic	O1/O2v2	O1	Very high		1	0.9873	0 bp	10 / 10 (100%)	O1/O2v2_01_wzm,100.0%;O1/O2v2_02_wzt,98.785%;O1/O2v2_03_wbbM,99.209%;O1/O2v2_04_glf,99.221%;O1/O2v2_05_wbbN,98.322%;O1/O2v2_06_wbbO,99.735%;O1/O2v2_07_kfoC,99.504%;O1/O2v2_08_gmlC,97.536%;O1/O2v2_09_gmlB,99.083%;O1/O2v2_10_gmlA,100.0%		0		0 / 10 (0%)		3	Extra_genes_wbbY_01_wbbY,99.865%;O3/O3a_01_manC,98.305%;O3b_02_manB,98.904%
19646_3#141	Suspected non-susceptible to carbapenems	Czech Republic	Wound Secretion	Colonization	Community Onset	K. pneumoniae sensu stricto (KpI)	14		19646_3#141_genomic.fna_blast.out	wbbY Found	1	wbbZ Found	1	19646_3#141_genomic	O1/O2v1	O1	Very high		1	0.9999	0 bp	7 / 7 (100%)	O1/O2v1_01_wzm,100.0%;O1/O2v1_02_wzt,100.0%;O1/O2v1_03_wbbM,100.0%;O1/O2v1_04_glf,100.0%;O1/O2v1_05_wbbN,100.0%;O1/O2v1_06_wbbO,100.0%;O1/O2v1_07_kfoC,100.0%		0		0 / 7 (0%)		3	Extra_genes_wbbY_01_wbbY,100.0%;O3b_01_manC,100.0%;O3/O3a_02_manB,98.904%
19646_3#15	Suspected non-susceptible to carbapenems	Turkey	Urine	Infection	Community Onset	K. pneumoniae sensu stricto (KpI)	20		19646_3#15_genomic.fna_blast.out	wbbY Found	1	wbbZ Found	1	19646_3#15_genomic	O1/O2v2	O1	Very high		1	0.9837	0 bp	10 / 10 (100%)	O1/O2v2_01_wzm,100.0%;O1/O2v2_02_wzt,99.19%;O1/O2v2_03_wbbM,98.259%;O1/O2v2_04_glf,98.961%;O1/O2v2_05_wbbN,98.322%;O1/O2v2_06_wbbO,99.735%;O1/O2v2_07_kfoC,99.007%;O1/O2v2_08_gmlC,97.125%;O1/O2v2_09_gmlB,99.083%;O1/O2v2_10_gmlA,100.0%		0		0 / 10 (0%)		3	Extra_genes_wbbY_01_wbbY,99.73%;O3b_01_manC,100.0%;O3/O3a_02_manB,98.904%
19646_3#151	A control isolate (susceptible)	Italy	Wound Secretion	Infection	Hospital Acquisition	K. pneumoniae sensu stricto (KpI)	186		19646_3#151_genomic.fna_blast.out	wbbY Found	1	wbbZ Found	1	19646_3#151_genomic	O1/O2v2	O1	Very high		1	0.9852	0 bp	10 / 10 (100%)	O1/O2v2_01_wzm,100.0%;O1/O2v2_02_wzt,99.19%;O1/O2v2_03_wbbM,98.576%;O1/O2v2_04_glf,99.221%;O1/O2v2_05_wbbN,97.987%;O1/O2v2_06_wbbO,99.735%;O1/O2v2_07_kfoC,98.759%;O1/O2v2_08_gmlC,97.947%;O1/O2v2_09_gmlB,99.083%;O1/O2v2_10_gmlA,100.0%		0		0 / 10 (0%)		3	Extra_genes_wbbY_01_wbbY,100.0%;O3/O3a_01_manC,99.788%;O3/O3a_02_manB,98.904%
19646_3#156	A control isolate (susceptible)	Italy	Urine	Infection	Community Onset	K. pneumoniae sensu stricto (KpI)	35		19646_3#156_genomic.fna_blast.out	wbbY Found	1	wbbZ Found	1	19646_3#156_genomic	O1/O2v1	O1	Very high		1	0.981	-2 bp	7 / 7 (100%)	O1/O2v1_01_wzm,100.0%;O1/O2v1_02_wzt,99.595%;O1/O2v1_03_wbbM,99.367%;O1/O2v1_04_glf,97.922%;O1/O2v1_05_wbbN,98.322%;O1/O2v1_06_wbbO,99.206%;O1/O2v1_07_kfoC,97.267%		0		0 / 7 (0%)		1	Extra_genes_wbbY_01_wbbY,100.0%
19646_3#16	Suspected non-susceptible to carbapenems	Turkey	Wound Secretion	Infection	Community Onset	K. pneumoniae sensu stricto (KpI)	35		19646_3#16_genomic.fna_blast.out	wbbY Found	1	wbbZ Found	1	19646_3#16_genomic	O1/O2v1	O1	Very high		1	0.9999	0 bp	7 / 7 (100%)	O1/O2v1_01_wzm,100.0%;O1/O2v1_02_wzt,100.0%;O1/O2v1_03_wbbM,100.0%;O1/O2v1_04_glf,100.0%;O1/O2v1_05_wbbN,100.0%;O1/O2v1_06_wbbO,100.0%;O1/O2v1_07_kfoC,100.0%		0		0 / 7 (0%)		3	Extra_genes_wbbY_01_wbbY,100.0%;O3b_01_manC,100.0%;O3/O3a_02_manB,98.904%
19646_3#19	Suspected non-susceptible to carbapenems	Turkey	Lower Respiratory Tract Secrection	Infection	Community Onset	K. pneumoniae sensu stricto (KpI)	101		19646_3#19_genomic.fna_blast.out	wbbY Found	1	wbbZ Found	1	19646_3#19_genomic	O1/O2v1	O1	Very high		1	0.9803	-2 bp	7 / 7 (100%)	O1/O2v1_01_wzm,100.0%;O1/O2v1_02_wzt,99.19%;O1/O2v1_03_wbbM,99.367%;O1/O2v1_04_glf,98.961%;O1/O2v1_05_wbbN,98.658%;O1/O2v1_06_wbbO,99.471%;O1/O2v1_07_kfoC,96.811%		0		0 / 7 (0%)		5	Extra_genes_wbbY_01_wbbY,99.865%;O12_01_rfbB,98.028%;OL101_03_rfbD,98.653%;OL101_02_rfbA,97.917%;O12_04_rfbC,97.297%
19646_3#20	Suspected non-susceptible to carbapenems	Turkey	Urine	Infection	Community Onset	K. pneumoniae sensu stricto (KpI)	831		19646_3#20_genomic.fna_blast.out	wbbY Found	1	wbbZ Found	1	19646_3#20_genomic	O1/O2v1	O1	Very high		1	0.9771	-2 bp	7 / 7 (100%)	O1/O2v1_01_wzm,100.0%;O1/O2v1_02_wzt,99.19%;O1/O2v1_03_wbbM,99.367%;O1/O2v1_04_glf,98.701%;O1/O2v1_05_wbbN,97.651%;O1/O2v1_06_wbbO,98.413%;O1/O2v1_07_kfoC,96.583%		0		0 / 7 (0%)		5	Extra_genes_wbbY_01_wbbY,99.73%;O12_01_rfbB,98.31%;OL101_03_rfbD,98.653%;OL101_02_rfbA,97.917%;O12_04_rfbC,97.838%
19646_3#21	Suspected non-susceptible to carbapenems	Turkey	Urine	Infection	Community Onset	K. pneumoniae sensu stricto (KpI)	530		19646_3#21_genomic.fna_blast.out	wbbY Found	1	wbbZ Found	1	19646_3#21_genomic	O1/O2v2	O1	Very high		1	0.9916	-2 bp	10 / 10 (100%)	O1/O2v2_01_wzm,100.0%;O1/O2v2_02_wzt,99.19%;O1/O2v2_03_wbbM,100.0%;O1/O2v2_04_glf,99.221%;O1/O2v2_05_wbbN,98.993%;O1/O2v2_06_wbbO,100.0%;O1/O2v2_07_kfoC,98.511%;O1/O2v2_08_gmlC,97.947%;O1/O2v2_09_gmlB,99.694%;O1/O2v2_10_gmlA,100.0%		0		0 / 10 (0%)		3	Extra_genes_wbbY_01_wbbY,99.595%;O3/O3a_01_manC,99.576%;O3/O3a_02_manB,98.904%
19646_3#27	A control isolate (susceptible)	Turkey	Urine	Infection	Community Onset	K. pneumoniae sensu stricto (KpI)	29		19646_3#27_genomic.fna_blast.out	wbbY Found	1	wbbZ Found	1	19646_3#27_genomic	O1/O2v2	O1	Very high		1	0.9915	-2 bp	10 / 10 (100%)	O1/O2v2_01_wzm,100.0%;O1/O2v2_02_wzt,99.595%;O1/O2v2_03_wbbM,99.842%;O1/O2v2_04_glf,99.221%;O1/O2v2_05_wbbN,98.993%;O1/O2v2_06_wbbO,100.0%;O1/O2v2_07_kfoC,98.263%;O1/O2v2_08_gmlC,97.947%;O1/O2v2_09_gmlB,99.694%;O1/O2v2_10_gmlA,100.0%		0		0 / 10 (0%)		3	Extra_genes_wbbY_01_wbbY,99.73%;O3/O3a_01_manC,99.364%;O3/O3a_02_manB,98.684%
19646_3#28	A control isolate (susceptible)	Turkey	Urine	Infection	Community Onset	K. pneumoniae sensu stricto (KpI)	219		19646_3#28_genomic.fna_blast.out	wbbY Found	1	wbbZ Found	1	19646_3#28_genomic	O1/O2v1	O1	Very high		1	0.9855	0 bp	7 / 7 (100%)	O1/O2v1_01_wzm,100.0%;O1/O2v1_02_wzt,99.19%;O1/O2v1_03_wbbM,99.525%;O1/O2v1_04_glf,98.701%;O1/O2v1_05_wbbN,100.0%;O1/O2v1_06_wbbO,99.206%;O1/O2v1_07_kfoC,98.633%		0		0 / 7 (0%)		3	Extra_genes_wbbY_01_wbbY,100.0%;O3/O3a_01_manC,99.788%;O3/O3a_02_manB,98.904%
19646_3#30	Suspected non-susceptible to carbapenems	Turkey	Blood	Unknown	Unknown	K. pneumoniae sensu stricto (KpI)	15		19646_3#30_genomic.fna_blast.out	wbbY Found	1	wbbZ Found	1	19646_3#30_genomic	O1/O2v1	O1	Very high		1	0.9852	0 bp	7 / 7 (100%)	O1/O2v1_01_wzm,100.0%;O1/O2v1_02_wzt,99.595%;O1/O2v1_03_wbbM,99.367%;O1/O2v1_04_glf,99.221%;O1/O2v1_05_wbbN,98.322%;O1/O2v1_06_wbbO,99.206%;O1/O2v1_07_kfoC,98.633%		0		0 / 7 (0%)		3	Extra_genes_wbbY_01_wbbY,100.0%;O3b_01_manC,100.0%;O3/O3a_02_manB,98.904%
19646_3#31	Suspected non-susceptible to carbapenems	Turkey	Urine	Infection	Unknown	K. pneumoniae sensu stricto (KpI)	525		19646_3#31_genomic.fna_blast.out	wbbY Found	1	wbbZ Found	1	19646_3#31_genomic	O1/O2v2	O1	Very high		1	0.9912	0 bp	10 / 10 (100%)	O1/O2v2_01_wzm,100.0%;O1/O2v2_02_wzt,99.595%;O1/O2v2_03_wbbM,99.367%;O1/O2v2_04_glf,98.961%;O1/O2v2_05_wbbN,98.322%;O1/O2v2_06_wbbO,99.204%;O1/O2v2_07_kfoC,99.256%;O1/O2v2_08_gmlC,99.179%;O1/O2v2_09_gmlB,100.0%;O1/O2v2_10_gmlA,100.0%		0		0 / 10 (0%)		5	Extra_genes_wbbY_01_wbbY,99.73%;O12_01_rfbB,93.521%;O12_03_rfbD,98.99%;OL101_02_rfbA,98.276%;O12_04_rfbC,97.297%
19646_3#32	Suspected non-susceptible to carbapenems	Turkey	Blood	Unknown	Unknown	K. pneumoniae sensu stricto (KpI)	525		19646_3#32_genomic.fna_blast.out	wbbY Found	1	wbbZ Found	1	19646_3#32_genomic	O1/O2v2	O1	Very high		1	0.9912	0 bp	10 / 10 (100%)	O1/O2v2_01_wzm,100.0%;O1/O2v2_02_wzt,99.595%;O1/O2v2_03_wbbM,99.367%;O1/O2v2_04_glf,98.961%;O1/O2v2_05_wbbN,98.322%;O1/O2v2_06_wbbO,99.204%;O1/O2v2_07_kfoC,99.256%;O1/O2v2_08_gmlC,99.179%;O1/O2v2_09_gmlB,100.0%;O1/O2v2_10_gmlA,100.0%		0		0 / 10 (0%)		5	Extra_genes_wbbY_01_wbbY,99.73%;O12_01_rfbB,93.521%;O12_03_rfbD,98.99%;OL101_02_rfbA,98.276%;O12_04_rfbC,97.297%
19646_3#33	Suspected non-susceptible to carbapenems	Turkey	Lower Respiratory Tract Secrection	Unknown	Unknown	K. pneumoniae sensu stricto (KpI)	525		19646_3#33_genomic.fna_blast.out	wbbY Found	1	wbbZ Found	1	19646_3#33_genomic	O1/O2v2	O1	Very high		1	0.9912	0 bp	10 / 10 (100%)	O1/O2v2_01_wzm,100.0%;O1/O2v2_02_wzt,99.595%;O1/O2v2_03_wbbM,99.367%;O1/O2v2_04_glf,98.961%;O1/O2v2_05_wbbN,98.322%;O1/O2v2_06_wbbO,99.204%;O1/O2v2_07_kfoC,99.256%;O1/O2v2_08_gmlC,99.179%;O1/O2v2_09_gmlB,100.0%;O1/O2v2_10_gmlA,100.0%		0		0 / 10 (0%)		5	Extra_genes_wbbY_01_wbbY,99.73%;O12_01_rfbB,93.521%;O12_03_rfbD,98.99%;OL101_02_rfbA,98.276%;O12_04_rfbC,97.297%
19646_3#34	Suspected non-susceptible to carbapenems	Turkey	Blood	Unknown	Unknown	K. pneumoniae sensu stricto (KpI)	525		19646_3#34_genomic.fna_blast.out	wbbY Found	1	wbbZ Found	1	19646_3#34_genomic	O1/O2v2	O1	Very high		1	0.9912	0 bp	10 / 10 (100%)	O1/O2v2_01_wzm,100.0%;O1/O2v2_02_wzt,99.595%;O1/O2v2_03_wbbM,99.367%;O1/O2v2_04_glf,98.961%;O1/O2v2_05_wbbN,98.322%;O1/O2v2_06_wbbO,99.204%;O1/O2v2_07_kfoC,99.256%;O1/O2v2_08_gmlC,99.179%;O1/O2v2_09_gmlB,100.0%;O1/O2v2_10_gmlA,100.0%		0		0 / 10 (0%)		5	Extra_genes_wbbY_01_wbbY,99.73%;O12_01_rfbB,93.521%;O12_03_rfbD,98.99%;OL101_02_rfbA,98.276%;O12_04_rfbC,97.297%
19646_3#35	Suspected non-susceptible to carbapenems	Turkey	Urine	Unknown	Unknown	K. pneumoniae sensu stricto (KpI)	525		19646_3#35_genomic.fna_blast.out	wbbY Found	1	wbbZ Found	1	19646_3#35_genomic	O1/O2v2	O1	Very high		1	0.9912	0 bp	10 / 10 (100%)	O1/O2v2_01_wzm,100.0%;O1/O2v2_02_wzt,99.595%;O1/O2v2_03_wbbM,99.367%;O1/O2v2_04_glf,98.961%;O1/O2v2_05_wbbN,98.322%;O1/O2v2_06_wbbO,99.204%;O1/O2v2_07_kfoC,99.256%;O1/O2v2_08_gmlC,99.179%;O1/O2v2_09_gmlB,100.0%;O1/O2v2_10_gmlA,100.0%		0		0 / 10 (0%)		5	Extra_genes_wbbY_01_wbbY,99.73%;O12_01_rfbB,93.521%;O12_03_rfbD,98.99%;OL101_02_rfbA,98.276%;O12_04_rfbC,97.297%
19646_3#37	Suspected non-susceptible to carbapenems	Turkey	Blood	Unknown	Unknown	K. pneumoniae sensu stricto (KpI)	101		19646_3#37_genomic.fna_blast.out	wbbY Found	1	wbbZ Found	1	19646_3#37_genomic	O1/O2v1	O1	High	-	1	0.98	-3 bp	6 / 7 (85.7%)	O1/O2v1_01_wzm,100.0%;O1/O2v1_02_wzt,99.19%;O1/O2v1_03_wbbM,99.367%;O1/O2v1_04_glf,98.961%;O1/O2v1_05_wbbN,98.658%;O1/O2v1_07_kfoC,96.811%	O1/O2v1_06_wbbO	0		0 / 7 (0%)		5	Extra_genes_wbbY_01_wbbY,99.865%;O12_01_rfbB,98.028%;OL101_03_rfbD,98.653%;OL101_02_rfbA,97.917%;O12_04_rfbC,97.297%
19646_3#38	Suspected non-susceptible to carbapenems	Turkey	Lower Respiratory Tract Secrection	Unknown	Unknown	K. pneumoniae sensu stricto (KpI)	107		19646_3#38_genomic.fna_blast.out	wbbY Found	1	wbbZ Found	1	19646_3#38_genomic	O1/O2v1	O1	Very high		1	0.9841	0 bp	7 / 7 (100%)	O1/O2v1_01_wzm,100.0%;O1/O2v1_02_wzt,99.595%;O1/O2v1_03_wbbM,99.367%;O1/O2v1_04_glf,97.922%;O1/O2v1_05_wbbN,97.987%;O1/O2v1_06_wbbO,99.206%;O1/O2v1_07_kfoC,98.633%		0		0 / 7 (0%)		3	Extra_genes_wbbY_01_wbbY,99.73%;O3b_01_manC,100.0%;O3/O3a_02_manB,98.465%
19646_3#39	Suspected non-susceptible to carbapenems	Turkey	Wound Secretion	Unknown	Unknown	K. pneumoniae sensu stricto (KpI)	15		19646_3#39_genomic.fna_blast.out	wbbY Found	1	wbbZ Found	1	19646_3#39_genomic	O1/O2v1	O1	Very high		1	0.9852	0 bp	7 / 7 (100%)	O1/O2v1_01_wzm,100.0%;O1/O2v1_02_wzt,99.595%;O1/O2v1_03_wbbM,99.367%;O1/O2v1_04_glf,99.221%;O1/O2v1_05_wbbN,98.322%;O1/O2v1_06_wbbO,99.206%;O1/O2v1_07_kfoC,98.633%		0		0 / 7 (0%)		3	Extra_genes_wbbY_01_wbbY,100.0%;O3b_01_manC,99.576%;O3/O3a_02_manB,98.904%
19646_3#40	A control isolate (susceptible)	Turkey	Urine	Unknown	Unknown	K. pneumoniae sensu stricto (KpI)	111		19646_3#40_genomic.fna_blast.out	wbbY Found	1	wbbZ Found	1	19646_3#40_genomic	O1/O2v2	O1	Very high		1	0.9929	-2 bp	10 / 10 (100%)	O1/O2v2_01_wzm,100.0%;O1/O2v2_02_wzt,99.595%;O1/O2v2_03_wbbM,100.0%;O1/O2v2_04_glf,99.221%;O1/O2v2_05_wbbN,98.993%;O1/O2v2_06_wbbO,100.0%;O1/O2v2_07_kfoC,98.759%;O1/O2v2_08_gmlC,98.973%;O1/O2v2_09_gmlB,99.694%;O1/O2v2_10_gmlA,100.0%		0		0 / 10 (0%)		3	Extra_genes_wbbY_01_wbbY,99.73%;O3b_01_manC,99.788%;O3/O3a_02_manB,98.684%
19646_3#42	A control isolate (susceptible)	Turkey	Urine	Unknown	Unknown	K. pneumoniae sensu stricto (KpI)	504		19646_3#42_genomic.fna_blast.out	wbbY Found	1	wbbZ Found	1	19646_3#42_genomic	O1/O2v1	O1	Very high		1	0.9866	0 bp	7 / 7 (100%)	O1/O2v1_01_wzm,100.0%;O1/O2v1_02_wzt,99.595%;O1/O2v1_03_wbbM,99.209%;O1/O2v1_04_glf,98.701%;O1/O2v1_05_wbbN,100.0%;O1/O2v1_06_wbbO,99.206%;O1/O2v1_07_kfoC,98.633%		0		0 / 7 (0%)		3	Extra_genes_wbbY_01_wbbY,99.865%;O3b_01_manC,99.788%;O3/O3a_02_manB,98.904%
19646_3#44	A control isolate (susceptible)	Turkey	Wound Secretion	Unknown	Unknown	K. pneumoniae sensu stricto (KpI)	551		19646_3#44_genomic.fna_blast.out	wbbY Found	1	wbbZ Found	1	19646_3#44_genomic	O1/O2v1	O1	Very high		1	0.9806	-2 bp	7 / 7 (100%)	O1/O2v1_01_wzm,100.0%;O1/O2v1_02_wzt,99.595%;O1/O2v1_03_wbbM,99.525%;O1/O2v1_04_glf,97.922%;O1/O2v1_05_wbbN,97.987%;O1/O2v1_06_wbbO,99.206%;O1/O2v1_07_kfoC,97.039%		0		0 / 7 (0%)		3	Extra_genes_wbbY_01_wbbY,100.0%;O3b_01_manC,99.788%;O3/O3a_02_manB,98.465%
19646_3#5	A control isolate (susceptible)	Turkey	Puncture Fluids	Infection	Hospital Acquisition	K. pneumoniae sensu stricto (KpI)	35		19646_3#5_genomic.fna_blast.out	wbbY Found	1	wbbZ Found	1	19646_3#5_genomic	O1/O2v1	O1	Very high		1	0.9811	-2 bp	7 / 7 (100%)	O1/O2v1_01_wzm,100.0%;O1/O2v1_02_wzt,99.595%;O1/O2v1_03_wbbM,99.367%;O1/O2v1_04_glf,98.182%;O1/O2v1_05_wbbN,98.322%;O1/O2v1_06_wbbO,99.206%;O1/O2v1_07_kfoC,97.267%		0		0 / 7 (0%)		1	Extra_genes_wbbY_01_wbbY,100.0%
19646_3#50	Suspected non-susceptible to carbapenems	Turkey	Blood	Infection	Hospital Acquisition	K. pneumoniae sensu stricto (KpI)	101		19646_3#50_genomic.fna_blast.out	wbbY Found	1	wbbZ Found	1	19646_3#50_genomic	O1/O2v1	O1	Very high		1	0.9803	-2 bp	7 / 7 (100%)	O1/O2v1_01_wzm,100.0%;O1/O2v1_02_wzt,99.19%;O1/O2v1_03_wbbM,99.367%;O1/O2v1_04_glf,98.961%;O1/O2v1_05_wbbN,98.658%;O1/O2v1_06_wbbO,99.471%;O1/O2v1_07_kfoC,96.811%		0		0 / 7 (0%)		5	Extra_genes_wbbY_01_wbbY,99.865%;O12_01_rfbB,98.028%;OL101_03_rfbD,98.653%;OL101_02_rfbA,97.917%;O12_04_rfbC,97.297%
19646_3#53	Suspected non-susceptible to carbapenems	Turkey	Lower Respiratory Tract Secrection	Infection	Community Onset	K. pneumoniae sensu stricto (KpI)	281		19646_3#53_genomic.fna_blast.out	wbbY Found	1	wbbZ Found	1	19646_3#53_genomic	O1/O2v1	O1	Very high		1	0.9865	0 bp	7 / 7 (100%)	O1/O2v1_01_wzm,100.0%;O1/O2v1_02_wzt,100.0%;O1/O2v1_03_wbbM,99.367%;O1/O2v1_04_glf,97.922%;O1/O2v1_05_wbbN,97.315%;O1/O2v1_06_wbbO,99.206%;O1/O2v1_07_kfoC,99.772%		0		0 / 7 (0%)		7	Extra_genes_wbbY_01_wbbY,100.0%;O3b_01_manC,100.0%;O3/O3a_02_manB,98.681%;O12_01_rfbB,97.746%;OL101_03_rfbD,98.653%;OL101_02_rfbA,97.222%;O12_04_rfbC,96.757%
19646_3#54	Suspected non-susceptible to carbapenems	Turkey	Lower Respiratory Tract Secrection	Infection	Hospital Acquisition	K. pneumoniae sensu stricto (KpI)	15		19646_3#54_genomic.fna_blast.out	wbbY Found	1	wbbZ Found	1	19646_3#54_genomic	O1/O2v2	O1	Perfect		1	1	0 bp	10 / 10 (100%)	O1/O2v2_01_wzm,100.0%;O1/O2v2_02_wzt,100.0%;O1/O2v2_03_wbbM,100.0%;O1/O2v2_04_glf,100.0%;O1/O2v2_05_wbbN,100.0%;O1/O2v2_06_wbbO,100.0%;O1/O2v2_07_kfoC,100.0%;O1/O2v2_08_gmlC,100.0%;O1/O2v2_09_gmlB,100.0%;O1/O2v2_10_gmlA,100.0%		0		0 / 10 (0%)		5	Extra_genes_wbbY_01_wbbY,100.0%;O12_01_rfbB,98.31%;OL101_03_rfbD,98.316%;OL101_02_rfbA,97.917%;O12_04_rfbC,97.838%
19646_3#56	Suspected non-susceptible to carbapenems	Turkey	Blood	Infection	Hospital Acquisition	K. pneumoniae sensu stricto (KpI)	101		19646_3#56_genomic.fna_blast.out	wbbY Found	1	wbbZ Found	1	19646_3#56_genomic	O1/O2v1	O1	Good	-	0.9896	0.9802	-2 bp	6 / 7 (85.7%)	O1/O2v1_02_wzt,99.19%;O1/O2v1_03_wbbM,99.367%;O1/O2v1_04_glf,98.961%;O1/O2v1_05_wbbN,98.658%;O1/O2v1_06_wbbO,99.471%;O1/O2v1_07_kfoC,96.811%	O1/O2v1_01_wzm	0		0 / 7 (0%)		5	Extra_genes_wbbY_01_wbbY,99.865%;O12_01_rfbB,98.028%;OL101_03_rfbD,98.653%;OL101_02_rfbA,97.917%;O12_04_rfbC,97.297%
19646_3#58	Suspected non-susceptible to carbapenems	Turkey	Blood	Infection	Hospital Acquisition	K. pneumoniae sensu stricto (KpI)	15		19646_3#58_genomic.fna_blast.out	wbbY Found	1	wbbZ Found	1	19646_3#58_genomic	O1/O2v2	O1	Perfect		1	1	0 bp	10 / 10 (100%)	O1/O2v2_01_wzm,100.0%;O1/O2v2_02_wzt,100.0%;O1/O2v2_03_wbbM,100.0%;O1/O2v2_04_glf,100.0%;O1/O2v2_05_wbbN,100.0%;O1/O2v2_06_wbbO,100.0%;O1/O2v2_07_kfoC,100.0%;O1/O2v2_08_gmlC,100.0%;O1/O2v2_09_gmlB,100.0%;O1/O2v2_10_gmlA,100.0%		0		0 / 10 (0%)		5	Extra_genes_wbbY_01_wbbY,100.0%;O12_01_rfbB,98.31%;OL101_03_rfbD,98.316%;OL101_02_rfbA,97.917%;O12_04_rfbC,97.838%
19646_3#62	A control isolate (susceptible)	Turkey	Urine	Infection	Community Onset	K. pneumoniae sensu stricto (KpI)	15		19646_3#62_genomic.fna_blast.out	wbbY Found	1	wbbZ Found	1	19646_3#62_genomic	O1/O2v2	O1	Perfect		1	1	0 bp	10 / 10 (100%)	O1/O2v2_01_wzm,100.0%;O1/O2v2_02_wzt,100.0%;O1/O2v2_03_wbbM,100.0%;O1/O2v2_04_glf,100.0%;O1/O2v2_05_wbbN,100.0%;O1/O2v2_06_wbbO,100.0%;O1/O2v2_07_kfoC,100.0%;O1/O2v2_08_gmlC,100.0%;O1/O2v2_09_gmlB,100.0%;O1/O2v2_10_gmlA,100.0%		0		0 / 10 (0%)		5	Extra_genes_wbbY_01_wbbY,100.0%;O12_01_rfbB,98.31%;OL101_03_rfbD,98.316%;OL101_02_rfbA,97.917%;O12_04_rfbC,97.838%
19646_3#65	A control isolate (susceptible)	Turkey	Urine	Colonization	Hospital Acquisition	K. pneumoniae sensu stricto (KpI)	15		19646_3#65_genomic.fna_blast.out	wbbY Found	1	wbbZ Found	1	19646_3#65_genomic	O1/O2v2	O1	Perfect		1	1	0 bp	10 / 10 (100%)	O1/O2v2_01_wzm,100.0%;O1/O2v2_02_wzt,100.0%;O1/O2v2_03_wbbM,100.0%;O1/O2v2_04_glf,100.0%;O1/O2v2_05_wbbN,100.0%;O1/O2v2_06_wbbO,100.0%;O1/O2v2_07_kfoC,100.0%;O1/O2v2_08_gmlC,100.0%;O1/O2v2_09_gmlB,100.0%;O1/O2v2_10_gmlA,100.0%		0		0 / 10 (0%)		5	Extra_genes_wbbY_01_wbbY,100.0%;O12_01_rfbB,98.31%;OL101_03_rfbD,98.316%;OL101_02_rfbA,97.917%;O12_04_rfbC,97.838%
19646_3#66	A control isolate (susceptible)	Turkey	Urine	Infection	Community Onset	K. pneumoniae sensu stricto (KpI)	15		19646_3#66_genomic.fna_blast.out	wbbY Found	1	wbbZ Found	1	19646_3#66_genomic	O1/O2v2	O1	Perfect		1	1	0 bp	10 / 10 (100%)	O1/O2v2_01_wzm,100.0%;O1/O2v2_02_wzt,100.0%;O1/O2v2_03_wbbM,100.0%;O1/O2v2_04_glf,100.0%;O1/O2v2_05_wbbN,100.0%;O1/O2v2_06_wbbO,100.0%;O1/O2v2_07_kfoC,100.0%;O1/O2v2_08_gmlC,100.0%;O1/O2v2_09_gmlB,100.0%;O1/O2v2_10_gmlA,100.0%		0		0 / 10 (0%)		5	Extra_genes_wbbY_01_wbbY,100.0%;O12_01_rfbB,98.31%;OL101_03_rfbD,98.316%;OL101_02_rfbA,97.917%;O12_04_rfbC,97.838%
19646_3#69	Suspected non-susceptible to carbapenems	Turkey	Blood	Infection	Hospital Acquisition	K. pneumoniae sensu stricto (KpI)	107		19646_3#69_genomic.fna_blast.out	wbbY Found	1	wbbZ Found	1	19646_3#69_genomic	O1/O2v1	O1	Very high		1	0.9841	0 bp	7 / 7 (100%)	O1/O2v1_01_wzm,100.0%;O1/O2v1_02_wzt,99.595%;O1/O2v1_03_wbbM,99.367%;O1/O2v1_04_glf,97.922%;O1/O2v1_05_wbbN,97.987%;O1/O2v1_06_wbbO,99.206%;O1/O2v1_07_kfoC,98.633%		0		0 / 7 (0%)		3	Extra_genes_wbbY_01_wbbY,99.73%;O3b_01_manC,100.0%;O3/O3a_02_manB,98.465%
19646_3#70	Suspected non-susceptible to carbapenems	Turkey	Urine	Infection	Unknown	K. pneumoniae sensu stricto (KpI)	107		19646_3#70_genomic.fna_blast.out	wbbY Found	1	wbbZ Found	1	19646_3#70_genomic	O1/O2v1	O1	Very high		1	0.9841	0 bp	7 / 7 (100%)	O1/O2v1_01_wzm,100.0%;O1/O2v1_02_wzt,99.595%;O1/O2v1_03_wbbM,99.367%;O1/O2v1_04_glf,97.922%;O1/O2v1_05_wbbN,97.987%;O1/O2v1_06_wbbO,99.206%;O1/O2v1_07_kfoC,98.633%		0		0 / 7 (0%)		3	Extra_genes_wbbY_01_wbbY,99.73%;O3b_01_manC,100.0%;O3/O3a_02_manB,98.465%
19646_3#76	Suspected non-susceptible to carbapenems	Turkey	Blood	Infection	Unknown	K. pneumoniae sensu stricto (KpI)	15		19646_3#76_genomic.fna_blast.out	wbbY Found	1	wbbZ Found	1	19646_3#76_genomic	O1/O2v1	O1	Very high		1	0.9852	0 bp	7 / 7 (100%)	O1/O2v1_01_wzm,100.0%;O1/O2v1_02_wzt,99.595%;O1/O2v1_03_wbbM,99.367%;O1/O2v1_04_glf,99.221%;O1/O2v1_05_wbbN,98.322%;O1/O2v1_06_wbbO,99.206%;O1/O2v1_07_kfoC,98.633%		0		0 / 7 (0%)		3	Extra_genes_wbbY_01_wbbY,100.0%;O3b_01_manC,99.576%;O3/O3a_02_manB,98.904%
19646_3#77	Suspected non-susceptible to carbapenems	Turkey	Blood	Infection	Unknown	K. pneumoniae sensu stricto (KpI)	15		19646_3#77_genomic.fna_blast.out	wbbY Found	1	wbbZ Found	1	19646_3#77_genomic	O1/O2v1	O1	Very high		1	0.9852	0 bp	7 / 7 (100%)	O1/O2v1_01_wzm,100.0%;O1/O2v1_02_wzt,99.595%;O1/O2v1_03_wbbM,99.367%;O1/O2v1_04_glf,99.221%;O1/O2v1_05_wbbN,98.322%;O1/O2v1_06_wbbO,99.206%;O1/O2v1_07_kfoC,98.633%		0		0 / 7 (0%)		3	Extra_genes_wbbY_01_wbbY,100.0%;O3b_01_manC,99.576%;O3/O3a_02_manB,98.904%
19646_3#79	A control isolate (susceptible)	Turkey	Puncture Fluids	Infection	Unknown	K. pneumoniae sensu stricto (KpI)	299		19646_3#79_genomic.fna_blast.out	wbbY Found	1	wbbZ Found	1	19646_3#79_genomic	O1/O2v1	O1	Very high		1	0.9861	-1 bp	7 / 7 (100%)	O1/O2v1_01_wzm,100.0%;O1/O2v1_02_wzt,99.19%;O1/O2v1_03_wbbM,99.525%;O1/O2v1_04_glf,98.701%;O1/O2v1_05_wbbN,100.0%;O1/O2v1_06_wbbO,98.677%;O1/O2v1_07_kfoC,99.544%		0		0 / 7 (0%)		3	Extra_genes_wbbY_01_wbbY,99.865%;O3b_01_manC,99.788%;O3/O3a_02_manB,99.123%
19646_3#9	A control isolate (susceptible)	Turkey	Urine	Infection	Community Onset	K. pneumoniae sensu stricto (KpI)	15		19646_3#9_genomic.fna_blast.out	wbbY Found	1	wbbZ Found	1	19646_3#9_genomic	O1/O2v1	O1	Very high		1	0.9851	0 bp	7 / 7 (100%)	O1/O2v1_01_wzm,100.0%;O1/O2v1_02_wzt,99.595%;O1/O2v1_03_wbbM,99.367%;O1/O2v1_04_glf,98.961%;O1/O2v1_05_wbbN,98.322%;O1/O2v1_06_wbbO,99.206%;O1/O2v1_07_kfoC,98.633%		0		0 / 7 (0%)		3	Extra_genes_wbbY_01_wbbY,100.0%;O3b_01_manC,99.576%;O3/O3a_02_manB,98.904%
19646_3#91	A control isolate (susceptible)	Turkey	Urine	Infection	Unknown	K. pneumoniae sensu stricto (KpI)	985		19646_3#91_genomic.fna_blast.out	wbbY Found	1	wbbZ Found	1	19646_3#91_genomic	O1/O2v2	O1	Very high		1	0.9935	0 bp	10 / 10 (100%)	O1/O2v2_01_wzm,100.0%;O1/O2v2_02_wzt,99.595%;O1/O2v2_03_wbbM,99.525%;O1/O2v2_04_glf,98.961%;O1/O2v2_05_wbbN,98.658%;O1/O2v2_06_wbbO,99.735%;O1/O2v2_07_kfoC,99.504%;O1/O2v2_08_gmlC,99.589%;O1/O2v2_09_gmlB,100.0%;O1/O2v2_10_gmlA,100.0%		0		0 / 10 (0%)		3	Extra_genes_wbbY_01_wbbY,99.73%;O3b_01_manC,99.788%;O3/O3a_02_manB,98.904%
19646_3#93	A control isolate (susceptible)	Turkey	Urine	Infection	Hospital Acquisition	K. pneumoniae sensu stricto (KpI)	882		19646_3#93_genomic.fna_blast.out	wbbY Found	1	wbbZ Found	1	19646_3#93_genomic	O1/O2v1	O1	Very high		1	0.982	-2 bp	7 / 7 (100%)	O1/O2v1_01_wzm,100.0%;O1/O2v1_02_wzt,99.19%;O1/O2v1_03_wbbM,99.209%;O1/O2v1_04_glf,98.182%;O1/O2v1_05_wbbN,97.651%;O1/O2v1_06_wbbO,99.471%;O1/O2v1_07_kfoC,98.633%		0		0 / 7 (0%)		3	Extra_genes_wbbY_01_wbbY,99.865%;O3/O3a_01_manC,99.576%;O3/O3a_02_manB,99.123%
19646_3#94	Suspected non-susceptible to carbapenems	Turkey	Urine	Infection	Hospital Acquisition	K. pneumoniae sensu stricto (KpI)	101		19646_3#94_genomic.fna_blast.out	wbbY Found	1	wbbZ Found	1	19646_3#94_genomic	O1/O2v1	O1	Very high		1	0.9802	-2 bp	7 / 7 (100%)	O1/O2v1_01_wzm,100.0%;O1/O2v1_02_wzt,98.785%;O1/O2v1_03_wbbM,99.367%;O1/O2v1_04_glf,98.961%;O1/O2v1_05_wbbN,98.658%;O1/O2v1_06_wbbO,99.471%;O1/O2v1_07_kfoC,96.811%		0		0 / 7 (0%)		5	Extra_genes_wbbY_01_wbbY,99.865%;O12_01_rfbB,98.028%;OL101_03_rfbD,98.653%;OL101_02_rfbA,97.917%;O12_04_rfbC,97.297%
19646_3#97	Suspected non-susceptible to carbapenems	Turkey	Lower Respiratory Tract Secrection	Infection	Community Onset	K. pneumoniae sensu stricto (KpI)	101		19646_3#97_genomic.fna_blast.out	wbbY Found	1	wbbZ Found	1	19646_3#97_genomic	O1/O2v1	O1	Very high		1	0.9803	-2 bp	7 / 7 (100%)	O1/O2v1_01_wzm,100.0%;O1/O2v1_02_wzt,99.19%;O1/O2v1_03_wbbM,99.367%;O1/O2v1_04_glf,98.961%;O1/O2v1_05_wbbN,98.658%;O1/O2v1_06_wbbO,99.471%;O1/O2v1_07_kfoC,96.811%		0		0 / 7 (0%)		5	Extra_genes_wbbY_01_wbbY,99.865%;O12_01_rfbB,98.028%;OL101_03_rfbD,98.653%;OL101_02_rfbA,97.917%;O12_04_rfbC,97.297%
19646_3#98	Suspected non-susceptible to carbapenems	Turkey	Lower Respiratory Tract Secrection	Infection	Hospital Acquisition	K. pneumoniae sensu stricto (KpI)	101		19646_3#98_genomic.fna_blast.out	wbbY Found	1	wbbZ Found	1	19646_3#98_genomic	O1/O2v1	O1	Very high		1	0.9802	-2 bp	7 / 7 (100%)	O1/O2v1_01_wzm,100.0%;O1/O2v1_02_wzt,98.785%;O1/O2v1_03_wbbM,99.367%;O1/O2v1_04_glf,98.961%;O1/O2v1_05_wbbN,98.658%;O1/O2v1_06_wbbO,99.471%;O1/O2v1_07_kfoC,96.811%		0		0 / 7 (0%)		5	Extra_genes_wbbY_01_wbbY,99.865%;O12_01_rfbB,98.028%;OL101_03_rfbD,98.653%;OL101_02_rfbA,97.917%;O12_04_rfbC,97.297%
19084_3#125	A control isolate (susceptible)	United Kingdom (England, Wales & N. Ireland)	Urine	Infection	Community Onset	K. pneumoniae sensu stricto (KpI)	107		19084_3#125_genomic.fna_blast.out	wbbY Found	0.99865	wbbZ Found	1	19084_3#125_genomic	O1/O2v1	O1	Very high		1	0.9773	-2 bp	7 / 7 (100%)	O1/O2v1_01_wzm,100.0%;O1/O2v1_02_wzt,99.19%;O1/O2v1_03_wbbM,99.367%;O1/O2v1_04_glf,98.442%;O1/O2v1_05_wbbN,97.651%;O1/O2v1_06_wbbO,98.677%;O1/O2v1_07_kfoC,96.583%		0		0 / 7 (0%)		5	Extra_genes_wbbY_01_wbbY,99.865%;O12_01_rfbB,98.31%;OL101_03_rfbD,98.653%;OL101_02_rfbA,97.917%;O12_04_rfbC,97.838%
19506_1#134	A control isolate (susceptible)	Ireland	Blood	Infection	Community Onset	K. pneumoniae sensu stricto (KpI)	65		19506_1#134_genomic.fna_blast.out	wbbY Found	0.993252	wbbZ Found	1	19506_1#134_genomic	O1/O2v2	O1	Very high		1	0.9898	0 bp	10 / 10 (100%)	O1/O2v2_01_wzm,100.0%;O1/O2v2_02_wzt,99.595%;O1/O2v2_03_wbbM,99.842%;O1/O2v2_04_glf,98.961%;O1/O2v2_05_wbbN,97.651%;O1/O2v2_06_wbbO,99.735%;O1/O2v2_07_kfoC,99.256%;O1/O2v2_08_gmlC,98.768%;O1/O2v2_09_gmlB,98.777%;O1/O2v2_10_gmlA,99.206%		0		0 / 10 (0%)		3	Extra_genes_wbbY_01_wbbY,99.592%;O3/O3a_01_manC,99.576%;O3/O3a_02_manB,98.904%
18858_1#31	A control isolate (susceptible)	Croatia	Urine	Infection	Hospital Acquisition	K. pneumoniae sensu stricto (KpI)	Novel*		18858_1#31_genomic.fna_blast.out	wbbY Found	0.990553	wbbZ Found	1	18858_1#31_genomic	O1/O2v1	O1	Very high		1	0.9835	-2 bp	7 / 7 (100%)	O1/O2v1_01_wzm,100.0%;O1/O2v1_02_wzt,99.595%;O1/O2v1_03_wbbM,99.367%;O1/O2v1_04_glf,98.701%;O1/O2v1_05_wbbN,100.0%;O1/O2v1_06_wbbO,99.206%;O1/O2v1_07_kfoC,97.039%		0		0 / 7 (0%)		5	Extra_genes_wbbY_01_wbbY,99.728%;O12_01_rfbB,98.592%;OL101_03_rfbD,98.653%;OL101_02_rfbA,97.917%;O12_04_rfbC,97.297%
18858_1#18	A control isolate (susceptible)	United Kingdom (England, Wales & N. Ireland)	Urine	Infection	Hospital Acquisition	K. pneumoniae sensu stricto (KpI)	1496		18858_1#18_genomic.fna_blast.out	wbbY Found	0.97211	wbbZ Found	1	18858_1#18_genomic	O1/O2v1	O1	Very high		1	0.9818	-2 bp	7 / 7 (100%)	O1/O2v1_01_wzm,99.609%;O1/O2v1_02_wzt,99.595%;O1/O2v1_03_wbbM,99.367%;O1/O2v1_04_glf,98.182%;O1/O2v1_05_wbbN,98.658%;O1/O2v1_06_wbbO,98.942%;O1/O2v1_07_kfoC,97.494%		0		0 / 7 (0%)		3	Extra_genes_wbbY_01_wbbY,99.861%;O3b_01_manC,100.0%;O3/O3a_02_manB,98.684%
17870_2#77	A control isolate (susceptible)	France	Urine	Infection	Hospital Acquisition	K. pneumoniae sensu stricto (KpI)	395		17870_2#77_genomic.fna_blast.out	wbbY Found	0.97121	wbbZ Found	1	17870_2#77_genomic	O1/O2v2	O1	Good	?-	1	0.9891	n/a	9 / 10 (90%)	O1/O2v2_01_wzm,100.0%;O1/O2v2_02_wzt,99.595%;O1/O2v2_03_wbbM,100.0%;O1/O2v2_04_glf,98.961%;O1/O2v2_05_wbbN,97.651%;O1/O2v2_07_kfoC,99.256%;O1/O2v2_08_gmlC,98.768%;O1/O2v2_09_gmlB,99.388%;O1/O2v2_10_gmlA,100.0%	O1/O2v2_06_wbbO	0		0 / 10 (0%)		3	Extra_genes_wbbY_01_wbbY,99.722%;O3b_01_manC,99.153%;O3/O3a_02_manB,98.246% 17870_2#77_genomic
19646_3#127	A control isolate (susceptible)	Austria	Urine	Infection	Community Onset	K. pneumoniae sensu stricto (KpI)	111		19646_3#127_genomic.fna_blast.out	wbbY Found	0.958614	wbbZ Found	1	19646_3#127_genomic	O1/O2v2	O1	Very high		1	0.9928	-2 bp	10 / 10 (100%)	O1/O2v2_01_wzm,100.0%;O1/O2v2_02_wzt,99.595%;O1/O2v2_03_wbbM,100.0%;O1/O2v2_04_glf,99.221%;O1/O2v2_05_wbbN,98.993%;O1/O2v2_06_wbbO,100.0%;O1/O2v2_07_kfoC,98.759%;O1/O2v2_08_gmlC,98.973%;O1/O2v2_09_gmlB,99.694%;O1/O2v2_10_gmlA,100.0%		0		0 / 10 (0%)		3	Extra_genes_wbbY_01_wbbY,99.579%;O3b_01_manC,99.788%;O3/O3a_02_manB,98.465%
19646_2#93	Suspected non-susceptible to carbapenems	Turkey	Urine	Infection	Hospital Acquisition	K. pneumoniae sensu stricto (KpI)	395		19646_2#93_genomic.fna_blast.out	wbbY Found	0.955016	wbbZ Found	1	19646_2#93_genomic	O1/O2v2	O1	Very high		1	0.9897	-2 bp	10 / 10 (100%)	O1/O2v2_01_wzm,100.0%;O1/O2v2_02_wzt,99.595%;O1/O2v2_03_wbbM,100.0%;O1/O2v2_04_glf,98.961%;O1/O2v2_05_wbbN,97.651%;O1/O2v2_06_wbbO,99.735%;O1/O2v2_07_kfoC,99.256%;O1/O2v2_08_gmlC,98.768%;O1/O2v2_09_gmlB,99.388%;O1/O2v2_10_gmlA,100.0%		0		0 / 10 (0%)		3	Extra_genes_wbbY_01_wbbY,99.577%;O3b_01_manC,99.153%;O3/O3a_02_manB,98.246%
19646_2#94	Suspected non-susceptible to carbapenems	Turkey	Urine	Infection	Hospital Acquisition	K. pneumoniae sensu stricto (KpI)	395		19646_2#94_genomic.fna_blast.out	wbbY Found	0.955016	wbbZ Found	1	19646_2#94_genomic	O1/O2v2	O1	Very high		1	0.9897	-2 bp	10 / 10 (100%)	O1/O2v2_01_wzm,100.0%;O1/O2v2_02_wzt,99.595%;O1/O2v2_03_wbbM,100.0%;O1/O2v2_04_glf,98.961%;O1/O2v2_05_wbbN,97.651%;O1/O2v2_06_wbbO,99.735%;O1/O2v2_07_kfoC,99.256%;O1/O2v2_08_gmlC,98.768%;O1/O2v2_09_gmlB,99.388%;O1/O2v2_10_gmlA,100.0%		0		0 / 10 (0%)		3	Extra_genes_wbbY_01_wbbY,99.577%;O3b_01_manC,99.153%;O3/O3a_02_manB,98.246%
18174_5#47	Suspected non-susceptible to carbapenems	Israel	Other (bile)	Unknown	Hospital Acquisition	K. pneumoniae sensu stricto (KpI)	111		18174_5#47_genomic.fna_blast.out	wbbY Found	0.954116	wbbZ Found	1	18174_5#47_genomic	O1/O2v2	O1	Very high		1	0.9929	-2 bp	10 / 10 (100%)	O1/O2v2_01_wzm,100.0%;O1/O2v2_02_wzt,99.595%;O1/O2v2_03_wbbM,100.0%;O1/O2v2_04_glf,99.221%;O1/O2v2_05_wbbN,98.993%;O1/O2v2_06_wbbO,100.0%;O1/O2v2_07_kfoC,98.759%;O1/O2v2_08_gmlC,98.973%;O1/O2v2_09_gmlB,99.694%;O1/O2v2_10_gmlA,100.0%		0		0 / 10 (0%)		3	Extra_genes_wbbY_01_wbbY,99.717%;O3b_01_manC,99.788%;O3/O3a_02_manB,98.684%
19646_3#55	Suspected non-susceptible to carbapenems	Turkey	Urine	Colonization	Community Onset	K. pneumoniae sensu stricto (KpI)	23		19646_3#55_genomic.fna_blast.out	wbbY Found	0.91543	wbbZ Found	1	19646_3#55_genomic	O1/O2v2	O1	Very high		1	0.9913	-2 bp	10 / 10 (100%)	O1/O2v2_01_wzm,100.0%;O1/O2v2_02_wzt,99.595%;O1/O2v2_03_wbbM,99.367%;O1/O2v2_04_glf,98.442%;O1/O2v2_05_wbbN,98.658%;O1/O2v2_06_wbbO,100.0%;O1/O2v2_07_kfoC,99.007%;O1/O2v2_08_gmlC,98.563%;O1/O2v2_09_gmlB,99.694%;O1/O2v2_10_gmlA,100.0%		0		0 / 10 (0%)		3	Extra_genes_wbbY_01_wbbY,99.561%;O3b_01_manC,99.576%;O3/O3a_02_manB,99.123%
19646_3#57	Suspected non-susceptible to carbapenems	Turkey	Lower Respiratory Tract Secrection	Infection	Hospital Acquisition	K. pneumoniae sensu stricto (KpI)	23		19646_3#57_genomic.fna_blast.out	wbbY Found	0.91543	wbbZ Found	1	19646_3#57_genomic	O1/O2v2	O1	Very high		1	0.9913	-2 bp	10 / 10 (100%)	O1/O2v2_01_wzm,100.0%;O1/O2v2_02_wzt,99.595%;O1/O2v2_03_wbbM,99.367%;O1/O2v2_04_glf,98.442%;O1/O2v2_05_wbbN,98.658%;O1/O2v2_06_wbbO,100.0%;O1/O2v2_07_kfoC,99.007%;O1/O2v2_08_gmlC,98.563%;O1/O2v2_09_gmlB,99.694%;O1/O2v2_10_gmlA,100.0%		0		0 / 10 (0%)		3	Extra_genes_wbbY_01_wbbY,99.561%;O3b_01_manC,99.576%;O3/O3a_02_manB,99.123%
19084_3#157	A control isolate (susceptible)	Romania	Urine	Infection	Community Onset	K. pneumoniae sensu stricto (KpI)	1527		19084_3#157_genomic.fna_blast.out	wbbY Found	0.906883	wbbZ Found	1	19084_3#157_genomic	O1/O2v1	O1	Very high		1	0.9841	0 bp	7 / 7 (100%)	O1/O2v1_01_wzm,100.0%;O1/O2v1_02_wzt,99.595%;O1/O2v1_03_wbbM,99.367%;O1/O2v1_04_glf,98.182%;O1/O2v1_05_wbbN,98.322%;O1/O2v1_06_wbbO,99.206%;O1/O2v1_07_kfoC,98.178%		0		0 / 7 (0%)		5	Extra_genes_wbbY_01_wbbY,100.0%;O12_01_rfbB,98.31%;OL101_03_rfbD,98.316%;OL101_02_rfbA,97.222%;O12_04_rfbC,96.757%
19646_3#96	Suspected non-susceptible to carbapenems	Turkey	Lower Respiratory Tract Secrection	Infection	Hospital Acquisition	K. pneumoniae sensu stricto (KpI)	15		19646_3#96_genomic.fna_blast.out	wbbY Found	0.883491	wbbZ Found	1	19646_3#96_genomic	O1/O2v1	O2a	Very high		1	0.9852	0 bp	7 / 7 (100%)	O1/O2v1_01_wzm,100.0%;O1/O2v1_02_wzt,99.595%;O1/O2v1_03_wbbM,99.367%;O1/O2v1_04_glf,99.221%;O1/O2v1_05_wbbN,98.322%;O1/O2v1_06_wbbO,99.206%;O1/O2v1_07_kfoC,98.633%		0		0 / 7 (0%)		2	O3b_01_manC,99.576%;O3/O3a_02_manB,98.904%
18174_8#109	Suspected non-susceptible to carbapenems	Spain	Wound Secretion	Infection	Hospital Acquisition	K. pneumoniae sensu stricto (KpI)	15		18174_8#109_genomic.fna_blast.out	wbbY Found	0.872245	wbbZ Found	1	18174_8#109_genomic	O1/O2v1	O2a	Very high		1	0.9852	0 bp	7 / 7 (100%)	O1/O2v1_01_wzm,100.0%;O1/O2v1_02_wzt,99.595%;O1/O2v1_03_wbbM,99.367%;O1/O2v1_04_glf,99.221%;O1/O2v1_05_wbbN,98.322%;O1/O2v1_06_wbbO,99.206%;O1/O2v1_07_kfoC,98.633%		0		0 / 7 (0%)		2	O3b_01_manC,100.0%;O3/O3a_02_manB,98.904%
18623_2#1	A control isolate (susceptible)	Greece	Lower Respiratory Tract Secrection	Infection	Unknown	K. pneumoniae sensu stricto (KpI)	308		18623_2#1_genomic.fna_blast.out	No WbbY	0.71345	wbbZ Found	1	18623_2#1_genomic	O1/O2v1	O2a	Very high		1	0.9841	0 bp	7 / 7 (100%)	O1/O2v1_01_wzm,100.0%;O1/O2v1_02_wzt,99.595%;O1/O2v1_03_wbbM,99.367%;O1/O2v1_04_glf,98.182%;O1/O2v1_05_wbbN,97.987%;O1/O2v1_06_wbbO,99.471%;O1/O2v1_07_kfoC,98.633%		0		0 / 7 (0%)		2	O3/O3a_01_manC,99.576%;O3/O3a_02_manB,98.904%
19646_3#148	Suspected non-susceptible to carbapenems	Lithuania	Urine	Infection	Community Onset	K. pneumoniae sensu stricto (KpI)	86		19646_3#148_genomic.fna_blast.out	No WbbY	0.666217	wbbZ Found	1	19646_3#148_genomic	O1/O2v1	O2a	Good	?-*	1	0.9845	n/a	5 / 7 (71.4%)	O1/O2v1_03_wbbM,99.525%;O1/O2v1_04_glf,99.481%;O1/O2v1_05_wbbN,98.658%;O1/O2v1_06_wbbO,91.714%;O1/O2v1_07_kfoC,98.633%	O1/O2v1_01_wzm;O1/O2v1_02_wzt	0		0 / 7 (0%)		2	O3b_01_manC,100.0%;O3/O3a_02_manB,98.904%
19084_3#86	Suspected non-susceptible to carbapenems	United Kingdom (England, Wales & N. Ireland)	Urine	Infection	Community Onset	K. pneumoniae sensu stricto (KpI)	461		19084_3#86_genomic.fna_blast.out	No WbbY	0.645974	wbbZ Found	1	19084_3#86_genomic	O1/O2v2	O2afg	Good	?-	1	0.9937	n/a	9 / 10 (90%)	O1/O2v2_01_wzm,100.0%;O1/O2v2_02_wzt,99.595%;O1/O2v2_03_wbbM,99.525%;O1/O2v2_04_glf,98.701%;O1/O2v2_05_wbbN,98.658%;O1/O2v2_07_kfoC,99.256%;O1/O2v2_08_gmlC,100.0%;O1/O2v2_09_gmlB,100.0%;O1/O2v2_10_gmlA,100.0%	O1/O2v2_06_wbbO	0		0 / 10 (0%)		0
18489_5#109	A control isolate (susceptible)	Spain	Blood	Infection	Community Onset	K. pneumoniae sensu stricto (KpI)	466		18489_5#109_genomic.fna_blast.out	No WbbY	0.635178	wbbZ Found	1	18489_5#109_genomic	O1/O2v1	O2a	Good	?-	1	0.9812	n/a	5 / 7 (71.4%)	O1/O2v1_01_wzm,100.0%;O1/O2v1_02_wzt,99.595%;O1/O2v1_03_wbbM,99.367%;O1/O2v1_05_wbbN,98.322%;O1/O2v1_07_kfoC,97.267%	O1/O2v1_04_glf;O1/O2v1_06_wbbO	0		0 / 7 (0%)		0
18623_1#26	Suspected non-susceptible to carbapenems	Greece	Blood	Infection	Community Onset	K. pneumoniae sensu stricto (KpI)	39		18623_1#26_genomic.fna_blast.out	No WbbY	0.559604	wbbZ Found	1	18623_1#26_genomic	O1/O2v2	O2afg	Very high		1	0.9849	0 bp	10 / 10 (100%)	O1/O2v2_01_wzm,100.0%;O1/O2v2_02_wzt,99.19%;O1/O2v2_03_wbbM,98.418%;O1/O2v2_04_glf,98.701%;O1/O2v2_05_wbbN,97.987%;O1/O2v2_06_wbbO,99.735%;O1/O2v2_07_kfoC,98.511%;O1/O2v2_08_gmlC,97.536%;O1/O2v2_09_gmlB,99.083%;O1/O2v2_10_gmlA,100.0%		0		0 / 10 (0%)		4	O12_01_rfbB,97.746%;OL101_03_rfbD,98.316%;OL101_02_rfbA,96.875%;O12_04_rfbC,95.676%
18623_1#81	Suspected non-susceptible to carbapenems	Greece	Urine	Infection	Hospital Acquisition	K. pneumoniae sensu stricto (KpI)	258*		18623_1#81_genomic.fna_blast.out	No WbbY	0.17139	wbbZ Found	0.985185	18623_1#81_genomic	O1/O2v2	O2afg	Very high		1	0.9848	0 bp	10 / 10 (100%)	O1/O2v2_01_wzm,100.0%;O1/O2v2_02_wzt,99.19%;O1/O2v2_03_wbbM,98.734%;O1/O2v2_04_glf,99.74%;O1/O2v2_05_wbbN,98.322%;O1/O2v2_06_wbbO,99.204%;O1/O2v2_07_kfoC,99.007%;O1/O2v2_08_gmlC,97.331%;O1/O2v2_09_gmlB,99.388%;O1/O2v2_10_gmlA,100.0%		0		0 / 10 (0%)		1	O12_04_rfbC,97.297%
17870_5#19	Suspected non-susceptible to carbapenems	Poland	Urine (venous catheter)	Infection	Hospital Acquisition	K. pneumoniae sensu stricto (KpI)	704		17870_5#19_genomic.fna_blast.out	wbbY Found	1	No WbbZ	0.787654	17870_5#19_genomic	O1/O2v1	O1	Very high		1	0.984	-1 bp	7 / 7 (100%)	O1/O2v1_01_wzm,100.0%;O1/O2v1_02_wzt,99.595%;O1/O2v1_03_wbbM,99.367%;O1/O2v1_04_glf,98.442%;O1/O2v1_05_wbbN,100.0%;O1/O2v1_06_wbbO,98.677%;O1/O2v1_07_kfoC,99.544%		0		0 / 7 (0%)		3	Extra_genes_wbbY_01_wbbY,99.73%;O3b_01_manC,99.788%;O3/O3a_02_manB,99.123%
19646_2#124	Suspected non-susceptible to carbapenems	Turkey	Wound Secretion	Infection	Unknown	K. pneumoniae sensu stricto (KpI)	395		19646_2#124_genomic.fna_blast.out	wbbY Found	1	No WbbZ	0.758025	19646_2#124_genomic	O1/O2v2	O1	Very high		1	0.9897	-2 bp	10 / 10 (100%)	O1/O2v2_01_wzm,100.0%;O1/O2v2_02_wzt,99.595%;O1/O2v2_03_wbbM,100.0%;O1/O2v2_04_glf,98.961%;O1/O2v2_05_wbbN,97.651%;O1/O2v2_06_wbbO,99.735%;O1/O2v2_07_kfoC,99.256%;O1/O2v2_08_gmlC,98.768%;O1/O2v2_09_gmlB,99.388%;O1/O2v2_10_gmlA,100.0%		0		0 / 10 (0%)		3	Extra_genes_wbbY_01_wbbY,99.73%;O3b_01_manC,99.153%;O3/O3a_02_manB,98.246%
19646_2#71	Suspected non-susceptible to carbapenems	Turkey	Urine	Infection	Hospital Acquisition	K. pneumoniae sensu stricto (KpI)	294		19646_2#71_genomic.fna_blast.out	No WbbY	0.14215	No WbbZ	0.722222	19646_2#71_genomic	O1/O2v1	O2a	Very high		1	0.9988	0 bp	7 / 7 (100%)	O1/O2v1_01_wzm,100.0%;O1/O2v1_02_wzt,100.0%;O1/O2v1_03_wbbM,100.0%;O1/O2v1_04_glf,99.74%;O1/O2v1_05_wbbN,99.664%;O1/O2v1_06_wbbO,99.735%;O1/O2v1_07_kfoC,99.544%		0		0 / 7 (0%)		2	O3b_01_manC,99.788%;O3/O3a_02_manB,99.123%
19646_2#76	Suspected non-susceptible to carbapenems	Turkey	Urine	Infection	Hospital Acquisition	K. pneumoniae sensu stricto (KpI)	294		19646_2#76_genomic.fna_blast.out	No WbbY	0.14215	No WbbZ	0.722222	19646_2#76_genomic	O1/O2v1	O2a	Very high		1	0.9988	0 bp	7 / 7 (100%)	O1/O2v1_01_wzm,100.0%;O1/O2v1_02_wzt,100.0%;O1/O2v1_03_wbbM,100.0%;O1/O2v1_04_glf,99.74%;O1/O2v1_05_wbbN,99.664%;O1/O2v1_06_wbbO,99.735%;O1/O2v1_07_kfoC,99.544%		0		0 / 7 (0%)		2	O3b_01_manC,99.788%;O3/O3a_02_manB,99.123%
19646_2#78	Suspected non-susceptible to carbapenems	Turkey	Lower Respiratory Tract Secrection	Infection	Hospital Acquisition	K. pneumoniae sensu stricto (KpI)	294		19646_2#78_genomic.fna_blast.out	No WbbY	0.14215	No WbbZ	0.722222	19646_2#78_genomic	O1/O2v1	O2a	Very high		1	0.9988	0 bp	7 / 7 (100%)	O1/O2v1_01_wzm,100.0%;O1/O2v1_02_wzt,100.0%;O1/O2v1_03_wbbM,100.0%;O1/O2v1_04_glf,99.74%;O1/O2v1_05_wbbN,99.664%;O1/O2v1_06_wbbO,99.735%;O1/O2v1_07_kfoC,99.544%		0		0 / 7 (0%)		2	O3b_01_manC,99.788%;O3/O3a_02_manB,99.123%
19084_4#31	A control isolate (susceptible)	Croatia	Blood	Infection	Community Onset	K. pneumoniae sensu stricto (KpI)	322		19084_4#31_genomic.fna_blast.out	No WbbY	0.130904	No WbbZ	0.720988	19084_4#31_genomic	O4	O4	Very high		1	0.9975	+1 bp	6 / 6 (100%)	O4_01_hydrolase,99.833%;O4_02_hypothetical,99.748%;O4_03_hypothetical,99.858%;O4_04_wzt,100.0%;O4_05_wzm,98.77%;O4_06_glycosyltransferase,99.738%		0		0 / 6 (0%)		4	O12_01_rfbB,97.465%;OL101_03_rfbD,98.653%;OL101_02_rfbA,97.917%;O12_04_rfbC,97.838%
18623_1#116	Suspected non-susceptible to carbapenems	Spain	Urine	Infection	Community Onset	K. pneumoniae sensu stricto (KpI)	15		18623_1#116_genomic.fna_blast.out	No WbbY	0.706703	No WbbZ	0.653086	18623_1#116_genomic	O1/O2v1	O2a	Very high		1	0.9852	0 bp	7 / 7 (100%)	O1/O2v1_01_wzm,100.0%;O1/O2v1_02_wzt,99.595%;O1/O2v1_03_wbbM,99.367%;O1/O2v1_04_glf,99.221%;O1/O2v1_05_wbbN,98.322%;O1/O2v1_06_wbbO,99.206%;O1/O2v1_07_kfoC,98.633%		0		0 / 7 (0%)		2	O3b_01_manC,100.0%;O3/O3a_02_manB,98.904%
18623_2#40	Suspected non-susceptible to carbapenems	Greece	Urine	Colonization	Hospital Acquisition	K. pneumoniae sensu stricto (KpI)	258		18623_2#40_genomic.fna_blast.out	No WbbY	0.0481332	No WbbZ	0.641975	18623_2#40_genomic	O1/O2v2	O2afg	Very high		1	0.9838	0 bp	10 / 10 (100%)	O1/O2v2_01_wzm,100.0%;O1/O2v2_02_wzt,99.19%;O1/O2v2_03_wbbM,98.576%;O1/O2v2_04_glf,98.961%;O1/O2v2_05_wbbN,98.993%;O1/O2v2_06_wbbO,99.469%;O1/O2v2_07_kfoC,99.007%;O1/O2v2_08_gmlC,97.331%;O1/O2v2_09_gmlB,99.388%;O1/O2v2_10_gmlA,100.0%		0		0 / 10 (0%)		4	O12_01_rfbB,98.31%;OL101_03_rfbD,98.99%;OL101_02_rfbA,98.276%;OL101_04_rfbC,97.838%
18174_6#9	Suspected non-susceptible to carbapenems	Italy	Urine	Infection	Hospital Acquisition	K. pneumoniae sensu stricto (KpI)	512		18174_6#9_genomic.fna_blast.out	No WbbY	0.144399	No WbbZ	0.623457	18174_6#9_genomic	O1/O2v2	O2afg	Very high		1	0.9837	0 bp	10 / 10 (100%)	O1/O2v2_01_wzm,100.0%;O1/O2v2_02_wzt,99.19%;O1/O2v2_03_wbbM,98.576%;O1/O2v2_04_glf,98.961%;O1/O2v2_05_wbbN,98.993%;O1/O2v2_06_wbbO,99.469%;O1/O2v2_07_kfoC,99.007%;O1/O2v2_08_gmlC,97.125%;O1/O2v2_09_gmlB,99.388%;O1/O2v2_10_gmlA,100.0%		0		0 / 10 (0%)		4	O12_01_rfbB,98.31%;OL101_03_rfbD,98.99%;OL101_02_rfbA,98.276%;OL101_04_rfbC,97.838%
19084_4#94	Suspected non-susceptible to carbapenems	Croatia	Lower Respiratory Tract Secrection	Infection	Hospital Acquisition	K. pneumoniae sensu stricto (KpI)	437		19084_4#94_genomic.fna_blast.out	No WbbY	0.261808	No WbbZ	0.548148	19084_4#94_genomic	O4	O4	Very high		1	0.9973	+1 bp	6 / 6 (100%)	O4_01_hydrolase,99.833%;O4_02_hypothetical,99.748%;O4_03_hypothetical,99.717%;O4_04_wzt,99.787%;O4_05_wzm,98.77%;O4_06_glycosyltransferase,99.738%		0		0 / 6 (0%)		0
19506_1#5	A control isolate (susceptible)	Belgium	Urine	Infection	Hospital Acquisition	K. pneumoniae sensu stricto (KpI)	15		19506_1#5_genomic.fna_blast.out	wbbY Found	1	No WbbZ	0.528395	19506_1#5_genomic	O1/O2v1	O1	Very high		1	0.9887	0 bp	7 / 7 (100%)	O1/O2v1_01_wzm,99.609%;O1/O2v1_02_wzt,100.0%;O1/O2v1_03_wbbM,99.684%;O1/O2v1_04_glf,98.442%;O1/O2v1_05_wbbN,100.0%;O1/O2v1_06_wbbO,99.206%;O1/O2v1_07_kfoC,99.089%		0		0 / 7 (0%)		3	Extra_genes_wbbY_01_wbbY,100.0%;O3b_01_manC,99.788%;O3/O3a_02_manB,98.684%
19084_3#27	Suspected non-susceptible to carbapenems	Romania	Blood	Infection	Hospital Acquisition	K. pneumoniae sensu stricto (KpI)	147		19084_3#27_genomic.fna_blast.out	No WbbY	0.466937	No WbbZ	0.525926	19084_3#27_genomic	O1/O2v1	O2ac	Very high		1	0.9864	0 bp	7 / 7 (100%)	O1/O2v1_01_wzm,100.0%;O1/O2v1_02_wzt,100.0%;O1/O2v1_03_wbbM,99.209%;O1/O2v1_04_glf,97.922%;O1/O2v1_05_wbbN,97.315%;O1/O2v1_06_wbbO,99.206%;O1/O2v1_07_kfoC,99.544%		0		0 / 7 (0%)		8	Extra_genes_wbmVW_02_wbmW,98.975%;O3b_01_manC,100.0%;O3/O3a_02_manB,98.681%;Extra_genes_wbmVW_01_wbmV,99.763%;O12_01_rfbB,97.746%;OL101_03_rfbD,98.653%;OL101_02_rfbA,96.875%;O12_04_rfbC,96.757%
18623_1#124	A control isolate (susceptible)	Spain	Blood	Infection	Hospital Acquisition	K. pneumoniae sensu stricto (KpI)	307*		18623_1#124_genomic.fna_blast.out	No WbbY	0.125506	No WbbZ	0.517284	18623_1#124_genomic	O1/O2v2	O2afg	Very high		1	0.9845	0 bp	10 / 10 (100%)	O1/O2v2_01_wzm,100.0%;O1/O2v2_02_wzt,99.19%;O1/O2v2_03_wbbM,98.576%;O1/O2v2_04_glf,98.961%;O1/O2v2_05_wbbN,98.993%;O1/O2v2_06_wbbO,99.469%;O1/O2v2_07_kfoC,98.759%;O1/O2v2_08_gmlC,97.331%;O1/O2v2_09_gmlB,99.388%;O1/O2v2_10_gmlA,100.0%		0		0 / 10 (0%)		0
18489_5#15	A control isolate (susceptible)	Spain	Urine	Infection	Hospital Acquisition	K. pneumoniae sensu stricto (KpI)	792		18489_5#15_genomic.fna_blast.out	No WbbY	0	No WbbZ	0.477778	18489_5#15_genomic	O3/O3a	O3/O3a	Very high		1	0.9857	0 bp	8 / 8 (100%)	O3/O3a_01_manC,99.576%;O3/O3a_02_manB,100.0%;O3/O3a_03_wzm,100.0%;O3/O3a_04_wzt,100.0%;O3/O3a_05_wbdD,97.038%;O3/O3a_06_wbdA,99.762%;O3/O3a_07_wbdB,99.738%;O3/O3a_08_wbdC,100.0%		0		0 / 8 (0%)		0
19084_4#134	Suspected non-susceptible to carbapenems	Serbia	Blood	Infection	Hospital Acquisition	K. pneumoniae sensu stricto (KpI)	437		19084_4#134_genomic.fna_blast.out	No WbbY	0.112461	No WbbZ	0.437037	19084_4#134_genomic	O4	O4	Very high		1	0.9973	+1 bp	6 / 6 (100%)	O4_01_hydrolase,99.833%;O4_02_hypothetical,99.748%;O4_03_hypothetical,99.717%;O4_04_wzt,99.787%;O4_05_wzm,98.77%;O4_06_glycosyltransferase,99.738%		0		0 / 6 (0%)		0
18174_7#132	Suspected non-susceptible to carbapenems	Italy	Urine	Infection	Unknown	K. pneumoniae sensu stricto (KpI)	307		18174_7#132_genomic.fna_blast.out	No WbbY	0	No WbbZ	0.435802	18174_7#132_genomic	O1/O2v2	O2afg	Very high		1	0.9845	0 bp	10 / 10 (100%)	O1/O2v2_01_wzm,100.0%;O1/O2v2_02_wzt,99.19%;O1/O2v2_03_wbbM,98.576%;O1/O2v2_04_glf,98.961%;O1/O2v2_05_wbbN,98.993%;O1/O2v2_06_wbbO,99.469%;O1/O2v2_07_kfoC,98.759%;O1/O2v2_08_gmlC,97.331%;O1/O2v2_09_gmlB,99.388%;O1/O2v2_10_gmlA,100.0%		0		0 / 10 (0%)		0
19084_4#160	Suspected non-susceptible to carbapenems	Serbia	Blood	Infection	Unknown	K. pneumoniae sensu stricto (KpI)	147		19084_4#160_genomic.fna_blast.out	No WbbY	0.319388	No WbbZ	0.407407	19084_4#160_genomic	O1/O2v1	O2a	Very high		1	0.9864	0 bp	7 / 7 (100%)	O1/O2v1_01_wzm,100.0%;O1/O2v1_02_wzt,100.0%;O1/O2v1_03_wbbM,99.209%;O1/O2v1_04_glf,97.922%;O1/O2v1_05_wbbN,97.315%;O1/O2v1_06_wbbO,99.206%;O1/O2v1_07_kfoC,99.544%		0		0 / 7 (0%)		6	O3b_01_manC,100.0%;O3/O3a_02_manB,98.681%;O12_01_rfbB,97.746%;OL101_03_rfbD,98.653%;OL101_02_rfbA,96.875%;O12_04_rfbC,96.757%
18174_6#98	Suspected non-susceptible to carbapenems	Italy	Lower Respiratory Tract Secrection	Infection	Hospital Acquisition	K. pneumoniae sensu stricto (KpI)	512		18174_6#98_genomic.fna_blast.out	No WbbY	0	No WbbZ	0.390123	18174_6#98_genomic	O1/O2v2	O2afg	Very high		1	0.9835	0 bp	10 / 10 (100%)	O1/O2v2_01_wzm,100.0%;O1/O2v2_02_wzt,98.785%;O1/O2v2_03_wbbM,98.576%;O1/O2v2_04_glf,98.961%;O1/O2v2_05_wbbN,98.993%;O1/O2v2_06_wbbO,99.469%;O1/O2v2_07_kfoC,99.007%;O1/O2v2_08_gmlC,97.125%;O1/O2v2_09_gmlB,99.388%;O1/O2v2_10_gmlA,100.0%		0		0 / 10 (0%)		4	O12_01_rfbB,98.31%;OL101_03_rfbD,98.99%;OL101_02_rfbA,98.276%;OL101_04_rfbC,97.838%
18623_1#76	Suspected non-susceptible to carbapenems	Greece	Urine	Infection	Hospital Acquisition	K. pneumoniae sensu stricto (KpI)	258		18623_1#76_genomic.fna_blast.out	No WbbY	0.260909	No WbbZ	0.360494	18623_1#76_genomic	O1/O2v2	O2afg	Very high		1	0.9848	0 bp	10 / 10 (100%)	O1/O2v2_01_wzm,100.0%;O1/O2v2_02_wzt,99.19%;O1/O2v2_03_wbbM,98.734%;O1/O2v2_04_glf,99.74%;O1/O2v2_05_wbbN,98.322%;O1/O2v2_06_wbbO,99.204%;O1/O2v2_07_kfoC,99.007%;O1/O2v2_08_gmlC,97.331%;O1/O2v2_09_gmlB,99.388%;O1/O2v2_10_gmlA,100.0%		0		0 / 10 (0%)		0
19084_4#175	Suspected non-susceptible to carbapenems	Serbia	Urine	Unknown	Unknown	K. pneumoniae sensu stricto (KpI)	340		19084_4#175_genomic.fna_blast.out	No WbbY	0	No WbbZ	0.360494	19084_4#175_genomic	O4	O4	Good	?	1	0.9965	n/a	6 / 6 (100%)	O4_01_hydrolase,99.499%;O4_02_hypothetical,99.748%;O4_03_hypothetical,99.433%;O4_04_wzt,100.0%;O4_05_wzm,98.77%;O4_06_glycosyltransferase,99.476%		0		0 / 6 (0%)		0
18858_1#41	Suspected non-susceptible to carbapenems	Serbia	Urine	Infection	Hospital Acquisition	K. pneumoniae sensu stricto (KpI)	340		18858_1#41_genomic.fna_blast.out	No WbbY	0.275304	No WbbZ	0.35679	18858_1#41_genomic	O4	O4	Very high		1	0.9966	0 bp	6 / 6 (100%)	O4_01_hydrolase,99.499%;O4_02_hypothetical,99.748%;O4_03_hypothetical,99.433%;O4_04_wzt,100.0%;O4_05_wzm,98.77%;O4_06_glycosyltransferase,99.476%		0		0 / 6 (0%)		0
18623_1#144	A control isolate (susceptible)	Spain	Urine	Infection	Hospital Acquisition	K. pneumoniae sensu stricto (KpI)	11		18623_1#144_genomic.fna_blast.out	No WbbY	0.125056	No WbbZ	0.35679	18623_1#144_genomic	O3/O3a	O3/O3a	Good	?-	1	0.9796	n/a	7 / 8 (87.5%)	O3/O3a_01_manC,99.788%;O3/O3a_02_manB,99.783%;O3/O3a_03_wzm,98.473%;O3/O3a_04_wzt,99.769%;O3/O3a_05_wbdD,97.32%;O3/O3a_06_wbdA,99.643%;O3/O3a_07_wbdB,99.476%	O3/O3a_08_wbdC	0		0 / 8 (0%)		2	O3/O3a_01_manC,100.0%;O3/O3a_02_manB,99.123%
18623_1#123	A control isolate (susceptible)	Spain	Blood	Infection	Hospital Acquisition	K. pneumoniae sensu stricto (KpI)	405		18623_1#123_genomic.fna_blast.out	No WbbY	0.291948	No WbbZ	0.324691	18623_1#123_genomic	O4	O4	Very high		1	0.9969	+1 bp	6 / 6 (100%)	O4_01_hydrolase,99.666%;O4_02_hypothetical,99.748%;O4_03_hypothetical,99.575%;O4_04_wzt,100.0%;O4_05_wzm,98.77%;O4_06_glycosyltransferase,99.738%		0		0 / 6 (0%)		4	O12_01_rfbB,98.028%;OL101_03_rfbD,98.653%;OL101_02_rfbA,97.917%;O12_04_rfbC,96.757%
18174_6#109	Suspected non-susceptible to carbapenems	Italy	Urine	Colonization	Hospital Acquisition	K. pneumoniae sensu stricto (KpI)	512		18174_6#109_genomic.fna_blast.out	No WbbY	0.111111	No WbbZ	0.309877	18174_6#109_genomic	O1/O2v2	O2afg	Very high		1	0.9837	0 bp	10 / 10 (100%)	O1/O2v2_01_wzm,100.0%;O1/O2v2_02_wzt,99.19%;O1/O2v2_03_wbbM,98.576%;O1/O2v2_04_glf,98.961%;O1/O2v2_05_wbbN,98.993%;O1/O2v2_06_wbbO,99.469%;O1/O2v2_07_kfoC,99.007%;O1/O2v2_08_gmlC,97.125%;O1/O2v2_09_gmlB,99.388%;O1/O2v2_10_gmlA,100.0%		0		0 / 10 (0%)		4	O12_01_rfbB,98.31%;OL101_03_rfbD,98.99%;OL101_02_rfbA,98.276%;OL101_04_rfbC,97.838%
19646_3#142	Suspected non-susceptible to carbapenems	Czech Republic	Urine	Infection	Hospital Acquisition	K. pneumoniae sensu stricto (KpI)	11		19646_3#142_genomic.fna_blast.out	No WbbY	0	No WbbZ	0.288889	19646_3#142_genomic	O1/O2v1	O2a	Very high		1	0.9852	0 bp	7 / 7 (100%)	O1/O2v1_01_wzm,100.0%;O1/O2v1_02_wzt,99.595%;O1/O2v1_03_wbbM,99.367%;O1/O2v1_04_glf,99.221%;O1/O2v1_05_wbbN,98.322%;O1/O2v1_06_wbbO,99.206%;O1/O2v1_07_kfoC,98.633%		0		0 / 7 (0%)		2	O3b_01_manC,100.0%;O3/O3a_02_manB,98.904%
19084_4#122	Suspected non-susceptible to carbapenems	Serbia	Urine	Infection	Hospital Acquisition	K. pneumoniae sensu stricto (KpI)	340		19084_4#122_genomic.fna_blast.out	No WbbY	0	No WbbZ	0.285185	19084_4#122_genomic	O4	O4	Very high		1	0.9966	0 bp	6 / 6 (100%)	O4_01_hydrolase,99.499%;O4_02_hypothetical,99.748%;O4_03_hypothetical,99.433%;O4_04_wzt,100.0%;O4_05_wzm,98.77%;O4_06_glycosyltransferase,99.476%		0		0 / 6 (0%)		0
19084_4#24	Suspected non-susceptible to carbapenems	Croatia	Urine	Colonization	Hospital Acquisition	K. pneumoniae sensu stricto (KpI)	437		19084_4#24_genomic.fna_blast.out	No WbbY	0.123257	No WbbZ	0.275309	19084_4#24_genomic	O4	O4	Very high		1	0.9973	+1 bp	6 / 6 (100%)	O4_01_hydrolase,99.833%;O4_02_hypothetical,99.748%;O4_03_hypothetical,99.717%;O4_04_wzt,99.787%;O4_05_wzm,98.77%;O4_06_glycosyltransferase,99.738%		0		0 / 6 (0%)		0
19084_4#139	A control isolate (susceptible)	Serbia	Urine	Infection	Hospital Acquisition	K. pneumoniae sensu stricto (KpI)	Novel		19084_4#139_genomic.fna_blast.out	No WbbY	0.134503	No WbbZ	0.265432	19084_4#139_genomic	O4	O4	Very high		1	0.9964	0 bp	6 / 6 (100%)	O4_01_hydrolase,99.499%;O4_02_hypothetical,99.748%;O4_03_hypothetical,99.433%;O4_04_wzt,100.0%;O4_05_wzm,98.77%;O4_06_glycosyltransferase,99.215%		0		0 / 6 (0%)		0
19084_4#82	A control isolate (susceptible)	Croatia	Urine	Infection	Hospital Acquisition	K. pneumoniae sensu stricto (KpI)	405		19084_4#82_genomic.fna_blast.out	No WbbY	0.211876	No WbbZ	0.179012	19084_4#82_genomic	O4	O4	Very high		1	0.9968	+1 bp	6 / 6 (100%)	O4_01_hydrolase,99.666%;O4_02_hypothetical,99.748%;O4_03_hypothetical,99.575%;O4_04_wzt,100.0%;O4_05_wzm,98.77%;O4_06_glycosyltransferase,99.476%		0		0 / 6 (0%)		4	O12_01_rfbB,98.028%;OL101_03_rfbD,98.653%;OL101_02_rfbA,97.917%;O12_04_rfbC,96.757%
18623_1#93	Suspected non-susceptible to carbapenems	Spain	Wound Secretion	Infection	Hospital Acquisition	K. pneumoniae sensu stricto (KpI)	147		18623_1#93_genomic.fna_blast.out	No WbbY	0.624381	No WbbZ	0	18623_1#93_genomic	O1/O2v1	O2a	Very high		1	0.9862	0 bp	7 / 7 (100%)	O1/O2v1_01_wzm,100.0%;O1/O2v1_02_wzt,100.0%;O1/O2v1_03_wbbM,99.209%;O1/O2v1_04_glf,97.922%;O1/O2v1_05_wbbN,96.98%;O1/O2v1_06_wbbO,99.206%;O1/O2v1_07_kfoC,99.544%		0		0 / 7 (0%)		6	O3b_01_manC,100.0%;O3/O3a_02_manB,98.681%;O12_01_rfbB,97.746%;OL101_03_rfbD,98.653%;OL101_02_rfbA,96.875%;O12_04_rfbC,96.757%
19646_3#87	A control isolate (susceptible)	Turkey	Urine	Infection	Unknown	K. pneumoniae sensu stricto (KpI)	45		19646_3#87_genomic.fna_blast.out	No WbbY	0.376968	No WbbZ	0	19646_3#87_genomic	O1/O2v1	O2a	Very high		1	0.9876	0 bp	7 / 7 (100%)	O1/O2v1_01_wzm,100.0%;O1/O2v1_02_wzt,100.0%;O1/O2v1_03_wbbM,99.367%;O1/O2v1_04_glf,98.182%;O1/O2v1_05_wbbN,100.0%;O1/O2v1_06_wbbO,98.942%;O1/O2v1_07_kfoC,99.089%		0		0 / 7 (0%)		2	O3b_01_manC,100.0%;O3/O3a_02_manB,99.123%
18174_7#78	Suspected non-susceptible to carbapenems	Italy	Urine	Unknown	Community Onset	K. pneumoniae sensu stricto (KpI)	258		18174_7#78_genomic.fna_blast.out	No WbbY	0.352227	No WbbZ	0	18174_7#78_genomic	O1/O2v2	O2afg	Very high		1	0.9837	0 bp	10 / 10 (100%)	O1/O2v2_01_wzm,100.0%;O1/O2v2_02_wzt,99.19%;O1/O2v2_03_wbbM,98.418%;O1/O2v2_04_glf,98.961%;O1/O2v2_05_wbbN,98.993%;O1/O2v2_06_wbbO,99.469%;O1/O2v2_07_kfoC,99.007%;O1/O2v2_08_gmlC,97.331%;O1/O2v2_09_gmlB,99.388%;O1/O2v2_10_gmlA,100.0%		0		0 / 10 (0%)		4	O12_01_rfbB,98.31%;OL101_03_rfbD,98.99%;OL101_02_rfbA,98.276%;OL101_04_rfbC,97.838%
19646_3#120	A control isolate (susceptible)	Turkey	Wound Secretion	Infection	Unknown	K. pneumoniae sensu stricto (KpI)	147		19646_3#120_genomic.fna_blast.out	No WbbY	0.315789	No WbbZ	0	19646_3#120_genomic	OL101	unknown (OL101)	Good	?-*	1	0.918	n/a	6 / 9 (66.7%)	OL101_02_rfbA,97.222%;OL101_05_wbbL,98.917%;OL101_06_wzm,98.561%;OL101_07_wzt,99.099%;OL101_08_wbbB,95.627%;OL101_09_glycosylhydrolase,92.021%	OL101_01_rfbB;OL101_03_rfbD;OL101_04_rfbC	0		0 / 9 (0%)		1	OL101_02_rfbA,99.31%
18174_8#56	A control isolate (susceptible)	Hungary	Urine	Infection	Hospital Acquisition	K. pneumoniae sensu stricto (KpI)	230		18174_8#56_genomic.fna_blast.out	No WbbY	0.273054	No WbbZ	0	18174_8#56_genomic	OL101	unknown (OL101)	Good	?-*	1	0.9206	n/a	8 / 9 (88.9%)	OL101_02_rfbA,97.701%;OL101_03_rfbD,98.653%;OL101_04_rfbC,96.552%;OL101_05_wbbL,98.556%;OL101_06_wzm,98.921%;OL101_07_wzt,99.324%;OL101_08_wbbB,95.711%;OL101_09_glycosylhydrolase,92.513%	OL101_01_rfbB	0		0 / 9 (0%)		0
19084_4#180	Suspected non-susceptible to carbapenems	Serbia	Urine	Unknown	Unknown	K. pneumoniae sensu stricto (KpI)	340		19084_4#180_genomic.fna_blast.out	No WbbY	0.187584	No WbbZ	0	19084_4#180_genomic	O4	O4	Good	?	1	0.9965	n/a	6 / 6 (100%)	O4_01_hydrolase,99.499%;O4_02_hypothetical,99.748%;O4_03_hypothetical,99.433%;O4_04_wzt,100.0%;O4_05_wzm,98.77%;O4_06_glycosyltransferase,99.476%		0		0 / 6 (0%)		0
18174_7#96	A control isolate (susceptible)	Italy	Urine	Infection	Hospital Acquisition	K. pneumoniae sensu stricto (KpI)	11		18174_7#96_genomic.fna_blast.out	No WbbY	0.181736	No WbbZ	0	18174_7#96_genomic	OL101	unknown (OL101)	Good	?-+*	1	0.9408	n/a	8 / 9 (88.9%)	OL101_01_rfbB,92.958%;OL101_02_rfbA,97.917%;OL101_03_rfbD,98.195%;OL101_05_wbbL,98.917%;OL101_06_wzm,98.921%;OL101_07_wzt,99.324%;OL101_08_wbbB,95.711%;OL101_09_glycosylhydrolase,92.157%	OL101_04_rfbC	1	OL103_01_rmlC,96.774%	0 / 9 (0%)		2	O12_01_rfbB,97.746%;OL103_01_rmlC,93.548%
18489_5#91	Suspected non-susceptible to carbapenems	Spain	Urine	Infection	Hospital Acquisition	K. pneumoniae sensu stricto (KpI)	147*		18489_5#91_genomic.fna_blast.out	No WbbY	0.147998	No WbbZ	0	18489_5#91_genomic	O1/O2v1	O2a	Very high		1	0.9862	0 bp	7 / 7 (100%)	O1/O2v1_01_wzm,100.0%;O1/O2v1_02_wzt,100.0%;O1/O2v1_03_wbbM,99.209%;O1/O2v1_04_glf,97.922%;O1/O2v1_05_wbbN,96.98%;O1/O2v1_06_wbbO,99.206%;O1/O2v1_07_kfoC,99.544%		0		0 / 7 (0%)		6	O3b_01_manC,100.0%;O3/O3a_02_manB,98.681%;O12_01_rfbB,97.746%;OL101_03_rfbD,98.653%;OL101_02_rfbA,96.875%;O12_04_rfbC,96.757%
19084_4#35	Suspected non-susceptible to carbapenems	Croatia	Urine	Infection	Hospital Acquisition	K. pneumoniae sensu stricto (KpI)	437		19084_4#35_genomic.fna_blast.out	No WbbY	0.135403	No WbbZ	0	19084_4#35_genomic	O4	O4	Very high		1	0.9973	+1 bp	6 / 6 (100%)	O4_01_hydrolase,99.833%;O4_02_hypothetical,99.748%;O4_03_hypothetical,99.717%;O4_04_wzt,99.787%;O4_05_wzm,98.77%;O4_06_glycosyltransferase,99.738%		0		0 / 6 (0%)		0
18489_5#96	A control isolate (susceptible)	Spain	Puncture Fluids	Infection	Hospital Acquisition	K. pneumoniae sensu stricto (KpI)	323		18489_5#96_genomic.fna_blast.out	No WbbY	0.132704	No WbbZ	0	18489_5#96_genomic	O3b	O3b	Very high		1	0.9919	0 bp	8 / 8 (100%)	O3b_01_manC,100.0%;O3b_02_manB,99.566%;O3b_03_wzm,99.237%;O3b_04_wzt,99.537%;O3b_05_wbdD,99.854%;O3b_06_wbdA,99.762%;O3b_07_wbdB,99.476%;O3b_08_wbdC,100.0%		0		0 / 8 (0%)		2	O3b_01_manC,99.788%;O3/O3a_02_manB,98.684%
18174_8#57	A control isolate (susceptible)	Hungary	Urine	Infection	Hospital Acquisition	K. pneumoniae sensu stricto (KpI)	11		18174_8#57_genomic.fna_blast.out	No WbbY	0.132254	No WbbZ	0	18174_8#57_genomic	O1/O2v2	O2afg	Good	?-	1	0.9845	n/a	9 / 10 (90%)	O1/O2v2_01_wzm,100.0%;O1/O2v2_02_wzt,99.19%;O1/O2v2_04_glf,98.701%;O1/O2v2_05_wbbN,98.322%;O1/O2v2_06_wbbO,99.735%;O1/O2v2_07_kfoC,99.007%;O1/O2v2_08_gmlC,97.125%;O1/O2v2_09_gmlB,99.083%;O1/O2v2_10_gmlA,99.206%	O1/O2v2_03_wbbM	0		0 / 10 (0%)		4	O12_01_rfbB,98.028%;OL101_03_rfbD,98.316%;OL101_02_rfbA,97.917%;O12_04_rfbC,95.676%
18174_5#159	Suspected non-susceptible to carbapenems	Italy	Urine	Infection	Hospital Acquisition	K. pneumoniae sensu stricto (KpI)	512		18174_5#159_genomic.fna_blast.out	No WbbY	0.127305	No WbbZ	0	18174_5#159_genomic	O1/O2v2	O2afg	Very high		1	0.9837	0 bp	10 / 10 (100%)	O1/O2v2_01_wzm,100.0%;O1/O2v2_02_wzt,99.19%;O1/O2v2_03_wbbM,98.576%;O1/O2v2_04_glf,98.961%;O1/O2v2_05_wbbN,98.993%;O1/O2v2_06_wbbO,99.469%;O1/O2v2_07_kfoC,99.007%;O1/O2v2_08_gmlC,97.125%;O1/O2v2_09_gmlB,99.388%;O1/O2v2_10_gmlA,100.0%		0		0 / 10 (0%)		4	O12_01_rfbB,98.31%;OL101_03_rfbD,98.99%;OL101_02_rfbA,98.276%;OL101_04_rfbC,97.838%
18174_7#126	Suspected non-susceptible to carbapenems	Italy	Wound Secretion	Infection	Hospital Acquisition	K. pneumoniae sensu stricto (KpI)	512		18174_7#126_genomic.fna_blast.out	No WbbY	0.120558	No WbbZ	0	18174_7#126_genomic	O1/O2v2	O2afg	Very high		1	0.9837	0 bp	10 / 10 (100%)	O1/O2v2_01_wzm,100.0%;O1/O2v2_02_wzt,99.19%;O1/O2v2_03_wbbM,98.576%;O1/O2v2_04_glf,98.961%;O1/O2v2_05_wbbN,98.993%;O1/O2v2_06_wbbO,99.469%;O1/O2v2_07_kfoC,99.007%;O1/O2v2_08_gmlC,97.125%;O1/O2v2_09_gmlB,99.388%;O1/O2v2_10_gmlA,100.0%		0		0 / 10 (0%)		4	O12_01_rfbB,98.31%;OL101_03_rfbD,98.99%;OL101_02_rfbA,98.276%;OL101_04_rfbC,97.838%
18623_1#135	A control isolate (susceptible)	Spain	Urine	Infection	Community Onset	K. pneumoniae sensu stricto (KpI)	307		18623_1#135_genomic.fna_blast.out	No WbbY	0.118309	No WbbZ	0	18623_1#135_genomic	O1/O2v2	O2afg	Very high		1	0.9845	0 bp	10 / 10 (100%)	O1/O2v2_01_wzm,100.0%;O1/O2v2_02_wzt,99.19%;O1/O2v2_03_wbbM,98.576%;O1/O2v2_04_glf,98.961%;O1/O2v2_05_wbbN,98.993%;O1/O2v2_06_wbbO,99.469%;O1/O2v2_07_kfoC,98.759%;O1/O2v2_08_gmlC,97.331%;O1/O2v2_09_gmlB,99.388%;O1/O2v2_10_gmlA,100.0%		0		0 / 10 (0%)		0
19646_2#113	A control isolate (susceptible)	Turkey	Blood	Infection	Unknown	K. pneumoniae sensu stricto (KpI)	636*		19646_2#113_genomic.fna_blast.out	No WbbY	0.11291	No WbbZ	0	19646_2#113_genomic	O5	O5	High	*	1	0.9423	0 bp	8 / 8 (100%)	O5_01_manC,99.364%;O5_02_manB,99.564%;O5_03_wzm,99.245%;O5_04_wzt,98.765%;O5_05_wbdD,94.366%;O5_06_wbdA,95.47%;O5_07_wbdB,99.223%;O5_08_wbdC,100.0%		0		0 / 8 (0%)		2	O3b_01_manC,99.788%;O3/O3a_02_manB,99.123%
18858_1#119	Suspected non-susceptible to carbapenems	Slovenia	Puncture Fluids	Infection	Hospital Acquisition	K. variicola (KpIII)	Novel*		18858_1#119_genomic.fna_blast.out	No WbbY	0.111111	No WbbZ	0	18858_1#119_genomic	O3/O3a	O3/O3a	Very high		1	0.9934	0 bp	8 / 8 (100%)	O3/O3a_01_manC,100.0%;O3/O3a_02_manB,100.0%;O3/O3a_03_wzm,100.0%;O3/O3a_04_wzt,100.0%;O3/O3a_05_wbdD,99.154%;O3/O3a_06_wbdA,99.881%;O3/O3a_07_wbdB,100.0%;O3/O3a_08_wbdC,100.0%		0		0 / 8 (0%)		2	O3/O3a_01_manC,100.0%;O3/O3a_02_manB,99.123%
18174_8#118	Suspected non-susceptible to carbapenems	Spain	Wound Secretion	Colonization	Hospital Acquisition	K. pneumoniae sensu stricto (KpI)	11		18174_8#118_genomic.fna_blast.out	No WbbY	0.080072	No WbbZ	0	18174_8#118_genomic	O1/O2v1	O2a	Very high		1	0.9851	0 bp	7 / 7 (100%)	O1/O2v1_01_wzm,100.0%;O1/O2v1_02_wzt,99.19%;O1/O2v1_03_wbbM,99.367%;O1/O2v1_04_glf,99.221%;O1/O2v1_05_wbbN,98.322%;O1/O2v1_06_wbbO,99.206%;O1/O2v1_07_kfoC,98.633%		0		0 / 7 (0%)		2	O3b_01_manC,100.0%;O3/O3a_02_manB,98.904%
17870_2#1	Suspected non-susceptible to carbapenems	Austria	Wound Secretion	Colonization	Community Onset	K. pneumoniae sensu stricto (KpI)	11		17870_2#1_genomic.fna_blast.out	No WbbY	0	No WbbZ	0	17870_2#1_genomic	O4	O4	High	-	1	0.9964	-1 bp	5 / 6 (83.3%)	O4_01_hydrolase,99.332%;O4_02_hypothetical,99.748%;O4_03_hypothetical,99.433%;O4_04_wzt,100.0%;O4_05_wzm,98.77%	O4_06_glycosyltransferase	0		0 / 6 (0%)		0	17870_2#1_genomic
17870_2#11	A control isolate (susceptible)	Austria	Blood	Infection	Hospital Acquisition	K. pneumoniae sensu stricto (KpI)	12		17870_2#11_genomic.fna_blast.out	No WbbY	0	No WbbZ	0	17870_2#11_genomic	O1/O2v2	O2afg	Very high		1	0.9848	0 bp	10 / 10 (100%)	O1/O2v2_01_wzm,100.0%;O1/O2v2_02_wzt,99.19%;O1/O2v2_03_wbbM,98.734%;O1/O2v2_04_glf,99.221%;O1/O2v2_05_wbbN,98.322%;O1/O2v2_06_wbbO,99.735%;O1/O2v2_07_kfoC,99.007%;O1/O2v2_08_gmlC,97.536%;O1/O2v2_09_gmlB,98.777%;O1/O2v2_10_gmlA,100.0%		0		0 / 10 (0%)		2	OL104_01_manC,91.314%;O3/O3a_02_manB,92.967% 17870_2#11_genomic
17870_2#12	A control isolate (susceptible)	Austria	Blood	Infection	Hospital Acquisition	K. pneumoniae sensu stricto (KpI)	323		17870_2#12_genomic.fna_blast.out	No WbbY	0	No WbbZ	0	17870_2#12_genomic	O3b	O3b	Very high		1	0.9919	0 bp	8 / 8 (100%)	O3b_01_manC,100.0%;O3b_02_manB,99.566%;O3b_03_wzm,99.237%;O3b_04_wzt,99.537%;O3b_05_wbdD,99.854%;O3b_06_wbdA,99.762%;O3b_07_wbdB,99.476%;O3b_08_wbdC,100.0%		0		0 / 8 (0%)		2	O3b_01_manC,99.788%;O3/O3a_02_manB,98.904% 17870_2#12_genomic
17870_2#13	Suspected non-susceptible to carbapenems	Austria	Urine	Infection	Community Onset	K. pneumoniae sensu stricto (KpI)	258		17870_2#13_genomic.fna_blast.out	No WbbY	0	No WbbZ	0	17870_2#13_genomic	O1/O2v2	O2afg	Very high		1	0.9848	0 bp	10 / 10 (100%)	O1/O2v2_01_wzm,100.0%;O1/O2v2_02_wzt,99.19%;O1/O2v2_03_wbbM,98.734%;O1/O2v2_04_glf,99.74%;O1/O2v2_05_wbbN,98.322%;O1/O2v2_06_wbbO,99.204%;O1/O2v2_07_kfoC,99.007%;O1/O2v2_08_gmlC,97.331%;O1/O2v2_09_gmlB,99.388%;O1/O2v2_10_gmlA,100.0%		0		0 / 10 (0%)		0	17870_2#13_genomic
17870_2#14	Suspected non-susceptible to carbapenems	Austria	Lower Respiratory Tract Secrection	Infection	Hospital Acquisition	K. pneumoniae sensu stricto (KpI)	11		17870_2#14_genomic.fna_blast.out	No WbbY	0	No WbbZ	0	17870_2#14_genomic	O4	O4	Good	?-	1	0.9966	n/a	5 / 6 (83.3%)	O4_01_hydrolase,99.499%;O4_02_hypothetical,99.748%;O4_03_hypothetical,99.433%;O4_04_wzt,100.0%;O4_05_wzm,98.77%	O4_06_glycosyltransferase	0		0 / 6 (0%)		0	17870_2#14_genomic
17870_2#15	A control isolate (susceptible)	Austria	Lower Respiratory Tract Secrection	Infection	Hospital Acquisition	K. pneumoniae sensu stricto (KpI)	37		17870_2#15_genomic.fna_blast.out	No WbbY	0	No WbbZ	0	17870_2#15_genomic	O3b	O3b	Good	?-	1	0.9929	n/a	7 / 8 (87.5%)	O3b_02_manB,99.765%;O3b_03_wzm,99.237%;O3b_04_wzt,99.769%;O3b_05_wbdD,99.563%;O3b_06_wbdA,99.762%;O3b_07_wbdB,99.738%;O3b_08_wbdC,100.0%	O3b_01_manC	0		0 / 8 (0%)		4	O12_01_rfbB,98.31%;O12_03_rfbD,98.99%;OL101_02_rfbA,97.222%;O12_04_rfbC,97.297% 17870_2#15_genomic
17870_2#16	Suspected non-susceptible to carbapenems	Austria	Wound Secretion	Infection	Hospital Acquisition	K. pneumoniae sensu stricto (KpI)	258		17870_2#16_genomic.fna_blast.out	No WbbY	0	No WbbZ	0	17870_2#16_genomic	O1/O2v2	O2afg	Very high		1	0.9838	0 bp	10 / 10 (100%)	O1/O2v2_01_wzm,100.0%;O1/O2v2_02_wzt,99.19%;O1/O2v2_03_wbbM,98.576%;O1/O2v2_04_glf,98.961%;O1/O2v2_05_wbbN,98.993%;O1/O2v2_06_wbbO,99.469%;O1/O2v2_07_kfoC,99.007%;O1/O2v2_08_gmlC,97.331%;O1/O2v2_09_gmlB,99.388%;O1/O2v2_10_gmlA,100.0%		0		0 / 10 (0%)		4	O12_01_rfbB,98.31%;OL101_03_rfbD,98.99%;OL101_02_rfbA,98.276%;OL101_04_rfbC,97.838% 17870_2#16_genomic
17870_2#17	A control isolate (susceptible)	Austria	Puncture Fluids	Infection	Hospital Acquisition	K. pneumoniae sensu stricto (KpI)	11		17870_2#17_genomic.fna_blast.out	No WbbY	0	No WbbZ	0	17870_2#17_genomic	O4	O4	Very high		1	0.9966	0 bp	6 / 6 (100%)	O4_01_hydrolase,99.499%;O4_02_hypothetical,99.748%;O4_03_hypothetical,99.433%;O4_04_wzt,100.0%;O4_05_wzm,98.77%;O4_06_glycosyltransferase,99.476%		0		0 / 6 (0%)		0	17870_2#17_genomic
17870_2#18	A control isolate (susceptible)	Estonia	Urine	Infection	Hospital Acquisition	K. pneumoniae sensu stricto (KpI)	17		17870_2#18_genomic.fna_blast.out	No WbbY	0	No WbbZ	0	17870_2#18_genomic	O5	O5	High	*	1	0.9421	0 bp	8 / 8 (100%)	O5_01_manC,99.364%;O5_02_manB,99.564%;O5_03_wzm,99.245%;O5_04_wzt,98.765%;O5_05_wbdD,94.366%;O5_06_wbdA,95.387%;O5_07_wbdB,99.482%;O5_08_wbdC,99.731%		0		0 / 8 (0%)		0	17870_2#18_genomic
17870_2#19	Suspected non-susceptible to carbapenems	Estonia	Urine	Infection	Hospital Acquisition	K. pneumoniae sensu stricto (KpI)	11		17870_2#19_genomic.fna_blast.out	No WbbY	0	No WbbZ	0	17870_2#19_genomic	O1/O2v2	O2afg	Very high		1	0.9844	0 bp	10 / 10 (100%)	O1/O2v2_01_wzm,100.0%;O1/O2v2_02_wzt,99.19%;O1/O2v2_03_wbbM,98.892%;O1/O2v2_04_glf,98.701%;O1/O2v2_05_wbbN,98.322%;O1/O2v2_06_wbbO,99.469%;O1/O2v2_07_kfoC,99.007%;O1/O2v2_08_gmlC,97.125%;O1/O2v2_09_gmlB,99.083%;O1/O2v2_10_gmlA,99.206%		0		0 / 10 (0%)		4	O12_01_rfbB,98.028%;OL101_03_rfbD,98.316%;OL101_02_rfbA,97.917%;O12_04_rfbC,95.676% 17870_2#19_genomic
17870_2#2	Suspected non-susceptible to carbapenems	Austria	Urine	Infection	Hospital Acquisition	K. pneumoniae sensu stricto (KpI)	11		17870_2#2_genomic.fna_blast.out	No WbbY	0	No WbbZ	0	17870_2#2_genomic	O4	O4	Very high		1	0.9965	0 bp	6 / 6 (100%)	O4_01_hydrolase,99.499%;O4_02_hypothetical,99.748%;O4_03_hypothetical,99.433%;O4_04_wzt,100.0%;O4_05_wzm,98.77%;O4_06_glycosyltransferase,99.215%		0		0 / 6 (0%)		0	17870_2#2_genomic
17870_2#21	A control isolate (susceptible)	Estonia	Blood	Infection	Community Onset	K. pneumoniae sensu stricto (KpI)	104		17870_2#21_genomic.fna_blast.out	No WbbY	0	No WbbZ	0	17870_2#21_genomic	O3b	O3b	Good	?	1	0.9971	n/a	8 / 8 (100%)	O3b_01_manC,100.0%;O3b_02_manB,99.775%;O3b_03_wzm,100.0%;O3b_04_wzt,100.0%;O3b_05_wbdD,99.854%;O3b_06_wbdA,100.0%;O3b_07_wbdB,99.738%;O3b_08_wbdC,100.0%		0		0 / 8 (0%)		0	17870_2#21_genomic
17870_2#23	Suspected non-susceptible to carbapenems	Estonia	Urine	Infection	Hospital Acquisition	K. pneumoniae sensu stricto (KpI)	17		17870_2#23_genomic.fna_blast.out	No WbbY	0	No WbbZ	0	17870_2#23_genomic	O5	O5	High	*	1	0.9421	0 bp	8 / 8 (100%)	O5_01_manC,99.364%;O5_02_manB,99.564%;O5_03_wzm,99.245%;O5_04_wzt,98.765%;O5_05_wbdD,94.366%;O5_06_wbdA,95.387%;O5_07_wbdB,99.482%;O5_08_wbdC,99.731%		0		0 / 8 (0%)		0	17870_2#23_genomic
17870_2#25	A control isolate (susceptible)	Estonia	Wound Secretion	Infection	Hospital Acquisition	K. variicola (KpIII)	Novel		17870_2#25_genomic.fna_blast.out	No WbbY	0	No WbbZ	0	17870_2#25_genomic	O5	O5	Very high		1	0.995	0 bp	8 / 8 (100%)	O5_01_manC,99.576%;O5_02_manB,99.782%;O5_03_wzm,99.623%;O5_04_wzt,99.753%;O5_05_wbdD,99.765%;O5_06_wbdA,99.753%;O5_07_wbdB,100.0%;O5_08_wbdC,99.731%		0		0 / 8 (0%)		0	17870_2#25_genomic
17870_2#26	Suspected non-susceptible to carbapenems	Estonia	Wound Secretion	Infection	Hospital Acquisition	K. pneumoniae sensu stricto (KpI)	17		17870_2#26_genomic.fna_blast.out	No WbbY	0	No WbbZ	0	17870_2#26_genomic	O5	O5	High	*	1	0.9421	0 bp	8 / 8 (100%)	O5_01_manC,99.364%;O5_02_manB,99.564%;O5_03_wzm,99.245%;O5_04_wzt,98.765%;O5_05_wbdD,94.366%;O5_06_wbdA,95.387%;O5_07_wbdB,99.482%;O5_08_wbdC,99.731%		0		0 / 8 (0%)		0	17870_2#26_genomic
17870_2#27	A control isolate (susceptible)	Estonia	Urine	Infection	Community Onset	K. pneumoniae sensu stricto (KpI)	113		17870_2#27_genomic.fna_blast.out	No WbbY	0	No WbbZ	0	17870_2#27_genomic	O3/O3a	O3/O3a	Very high		1	0.9786	-1 bp	8 / 8 (100%)	O3/O3a_01_manC,100.0%;O3/O3a_02_manB,100.0%;O3/O3a_03_wzm,98.473%;O3/O3a_04_wzt,98.611%;O3/O3a_05_wbdD,97.038%;O3/O3a_06_wbdA,99.762%;O3/O3a_07_wbdB,99.738%;O3/O3a_08_wbdC,100.0%		0		0 / 8 (0%)		2	O3/O3a_01_manC,100.0%;O3/O3a_02_manB,99.123% 17870_2#27_genomic
17870_2#29	A control isolate (susceptible)	Poland	Lower Respiratory Tract Secrection	Colonization	Community Onset	K. pneumoniae sensu stricto (KpI)	11		17870_2#29_genomic.fna_blast.out	No WbbY	0	No WbbZ	0	17870_2#29_genomic	O1/O2v2	O2afg	Very high		1	0.9844	0 bp	10 / 10 (100%)	O1/O2v2_01_wzm,100.0%;O1/O2v2_02_wzt,99.19%;O1/O2v2_03_wbbM,98.892%;O1/O2v2_04_glf,98.701%;O1/O2v2_05_wbbN,98.322%;O1/O2v2_06_wbbO,99.469%;O1/O2v2_07_kfoC,99.007%;O1/O2v2_08_gmlC,97.125%;O1/O2v2_09_gmlB,99.083%;O1/O2v2_10_gmlA,99.206%		0		0 / 10 (0%)		4	O12_01_rfbB,98.028%;OL101_03_rfbD,98.316%;OL101_02_rfbA,97.917%;O12_04_rfbC,95.676% 17870_2#29_genomic
17870_2#3	A control isolate (susceptible)	Austria	Urine	Infection	Hospital Acquisition	K. variicola (KpIII)	1148		17870_2#3_genomic.fna_blast.out	No WbbY	0	No WbbZ	0	17870_2#3_genomic	O3/O3a	O3/O3a	Very high		1	0.9925	0 bp	8 / 8 (100%)	O3/O3a_01_manC,100.0%;O3/O3a_02_manB,100.0%;O3/O3a_03_wzm,100.0%;O3/O3a_04_wzt,99.769%;O3/O3a_05_wbdD,99.154%;O3/O3a_06_wbdA,100.0%;O3/O3a_07_wbdB,100.0%;O3/O3a_08_wbdC,100.0%		0		0 / 8 (0%)		6	O3/O3a_01_manC,100.0%;O3/O3a_02_manB,98.681%;O12_01_rfbB,98.028%;OL101_03_rfbD,99.327%;OL101_02_rfbA,98.621%;O12_04_rfbC,97.297% 17870_2#3_genomic
17870_2#30	Suspected non-susceptible to carbapenems	Poland	Urine	Infection	Community Onset	K. pneumoniae sensu stricto (KpI)	37		17870_2#30_genomic.fna_blast.out	No WbbY	0	No WbbZ	0	17870_2#30_genomic	O5	O5	Very high		1	0.9965	0 bp	8 / 8 (100%)	O5_01_manC,99.788%;O5_02_manB,99.782%;O5_03_wzm,99.623%;O5_04_wzt,100.0%;O5_05_wbdD,100.0%;O5_06_wbdA,99.671%;O5_07_wbdB,99.482%;O5_08_wbdC,100.0%		0		0 / 8 (0%)		2	O3/O3a_01_manC,99.788%;O3/O3a_02_manB,99.123% 17870_2#30_genomic
17870_2#32	Suspected non-susceptible to carbapenems	Poland	Urine	Infection	Community Onset	K. pneumoniae sensu stricto (KpI)	11		17870_2#32_genomic.fna_blast.out	No WbbY	0	No WbbZ	0	17870_2#32_genomic	O1/O2v2	O2afg	Good	?	1	0.9844	n/a	10 / 10 (100%)	O1/O2v2_01_wzm,100.0%;O1/O2v2_02_wzt,99.19%;O1/O2v2_03_wbbM,98.892%;O1/O2v2_04_glf,98.701%;O1/O2v2_05_wbbN,98.322%;O1/O2v2_06_wbbO,99.464%;O1/O2v2_07_kfoC,99.007%;O1/O2v2_08_gmlC,97.125%;O1/O2v2_09_gmlB,99.083%;O1/O2v2_10_gmlA,99.206%		0		0 / 10 (0%)		4	O12_01_rfbB,98.028%;OL101_03_rfbD,98.316%;OL101_02_rfbA,97.917%;O12_04_rfbC,95.676% 17870_2#32_genomic
17870_2#33	Suspected non-susceptible to carbapenems	Poland	Urine	Infection	Community Onset	K. pneumoniae sensu stricto (KpI)	11		17870_2#33_genomic.fna_blast.out	No WbbY	0	No WbbZ	0	17870_2#33_genomic	O1/O2v2	O2afg	Very high		1	0.9845	0 bp	10 / 10 (100%)	O1/O2v2_01_wzm,100.0%;O1/O2v2_02_wzt,99.19%;O1/O2v2_03_wbbM,98.892%;O1/O2v2_04_glf,98.701%;O1/O2v2_05_wbbN,98.322%;O1/O2v2_06_wbbO,99.735%;O1/O2v2_07_kfoC,99.007%;O1/O2v2_08_gmlC,97.125%;O1/O2v2_09_gmlB,99.083%;O1/O2v2_10_gmlA,99.206%		0		0 / 10 (0%)		4	O12_01_rfbB,98.028%;OL101_03_rfbD,98.316%;OL101_02_rfbA,97.917%;O12_04_rfbC,95.676% 17870_2#33_genomic
17870_2#34	Suspected non-susceptible to carbapenems	Poland	Urine	Infection	Community Onset	K. pneumoniae sensu stricto (KpI)	11		17870_2#34_genomic.fna_blast.out	No WbbY	0	No WbbZ	0	17870_2#34_genomic	O1/O2v2	O2afg	Good	?-	1	0.9842	n/a	9 / 10 (90%)	O1/O2v2_01_wzm,100.0%;O1/O2v2_02_wzt,99.19%;O1/O2v2_03_wbbM,98.892%;O1/O2v2_05_wbbN,98.322%;O1/O2v2_06_wbbO,99.735%;O1/O2v2_07_kfoC,99.007%;O1/O2v2_08_gmlC,97.125%;O1/O2v2_09_gmlB,99.083%;O1/O2v2_10_gmlA,99.206%	O1/O2v2_04_glf	0		0 / 10 (0%)		4	O12_01_rfbB,98.028%;OL101_03_rfbD,98.316%;OL101_02_rfbA,97.917%;O12_04_rfbC,95.676% 17870_2#34_genomic
17870_2#37	A control isolate (susceptible)	Poland	Wound Secretion	Infection	Community Onset	K. pneumoniae sensu stricto (KpI)	2447		17870_2#37_genomic.fna_blast.out	No WbbY	0	No WbbZ	0	17870_2#37_genomic	O3/O3a	O3/O3a	Very high		1	0.9788	-1 bp	8 / 8 (100%)	O3/O3a_01_manC,100.0%;O3/O3a_02_manB,100.0%;O3/O3a_03_wzm,98.473%;O3/O3a_04_wzt,98.611%;O3/O3a_05_wbdD,96.897%;O3/O3a_06_wbdA,99.762%;O3/O3a_07_wbdB,99.738%;O3/O3a_08_wbdC,100.0%		0		0 / 8 (0%)		2	O3b_01_manC,99.788%;O3/O3a_02_manB,99.123% 17870_2#37_genomic
17870_2#38	Suspected non-susceptible to carbapenems	Poland	Wound Secretion	Infection	Hospital Acquisition	K. pneumoniae sensu stricto (KpI)	258		17870_2#38_genomic.fna_blast.out	No WbbY	0	No WbbZ	0	17870_2#38_genomic	O1/O2v2	O2afg	Very high		1	0.9838	0 bp	10 / 10 (100%)	O1/O2v2_01_wzm,100.0%;O1/O2v2_02_wzt,99.19%;O1/O2v2_03_wbbM,98.576%;O1/O2v2_04_glf,98.961%;O1/O2v2_05_wbbN,98.993%;O1/O2v2_06_wbbO,99.469%;O1/O2v2_07_kfoC,99.007%;O1/O2v2_08_gmlC,97.331%;O1/O2v2_09_gmlB,99.388%;O1/O2v2_10_gmlA,100.0%		0		0 / 10 (0%)		4	O12_01_rfbB,98.31%;OL101_03_rfbD,98.99%;OL101_02_rfbA,98.276%;OL101_04_rfbC,97.838% 17870_2#38_genomic
17870_2#39	Suspected non-susceptible to carbapenems	Poland	Urine	Infection	Hospital Acquisition	K. pneumoniae sensu stricto (KpI)	11		17870_2#39_genomic.fna_blast.out	No WbbY	0	No WbbZ	0	17870_2#39_genomic	O1/O2v2	O2afg	None	?-	0.8883	0.985	n/a	8 / 10 (80%)	O1/O2v2_01_wzm,100.0%;O1/O2v2_02_wzt,99.19%;O1/O2v2_03_wbbM,98.734%;O1/O2v2_06_wbbO,99.204%;O1/O2v2_07_kfoC,98.711%;O1/O2v2_08_gmlC,97.125%;O1/O2v2_09_gmlB,99.083%;O1/O2v2_10_gmlA,99.206%	O1/O2v2_04_glf;O1/O2v2_05_wbbN	0		0 / 10 (0%)		4	O12_01_rfbB,98.028%;OL101_03_rfbD,98.316%;OL101_02_rfbA,97.917%;O12_04_rfbC,95.676% 17870_2#39_genomic
17870_2#4	Suspected non-susceptible to carbapenems	Austria	Wound Secretion	Infection	Hospital Acquisition	K. pneumoniae sensu stricto (KpI)	11		17870_2#4_genomic.fna_blast.out	No WbbY	0	No WbbZ	0	17870_2#4_genomic	O4	O4	High	-	1	0.9964	-1 bp	5 / 6 (83.3%)	O4_01_hydrolase,99.332%;O4_02_hypothetical,99.748%;O4_03_hypothetical,99.433%;O4_04_wzt,100.0%;O4_05_wzm,98.77%	O4_06_glycosyltransferase	0		0 / 6 (0%)		0	17870_2#4_genomic
17870_2#41	Suspected non-susceptible to carbapenems	Poland	Blood	Infection	Unknown	K. pneumoniae sensu stricto (KpI)	11		17870_2#41_genomic.fna_blast.out	No WbbY	0	No WbbZ	0	17870_2#41_genomic	O1/O2v2	O2afg	Very high		1	0.9845	0 bp	10 / 10 (100%)	O1/O2v2_01_wzm,100.0%;O1/O2v2_02_wzt,99.19%;O1/O2v2_03_wbbM,98.892%;O1/O2v2_04_glf,98.701%;O1/O2v2_05_wbbN,98.322%;O1/O2v2_06_wbbO,99.735%;O1/O2v2_07_kfoC,99.007%;O1/O2v2_08_gmlC,97.125%;O1/O2v2_09_gmlB,99.083%;O1/O2v2_10_gmlA,99.206%		0		0 / 10 (0%)		4	O12_01_rfbB,98.028%;OL101_03_rfbD,98.316%;OL101_02_rfbA,97.917%;O12_04_rfbC,95.676% 17870_2#41_genomic
17870_2#42	Suspected non-susceptible to carbapenems	Poland	Puncture Fluids	Infection	Hospital Acquisition	K. pneumoniae sensu stricto (KpI)	11		17870_2#42_genomic.fna_blast.out	No WbbY	0	No WbbZ	0	17870_2#42_genomic	O1/O2v2	O2afg	Good	?	1	0.9845	n/a	10 / 10 (100%)	O1/O2v2_01_wzm,100.0%;O1/O2v2_02_wzt,99.19%;O1/O2v2_03_wbbM,98.892%;O1/O2v2_04_glf,98.701%;O1/O2v2_05_wbbN,98.322%;O1/O2v2_06_wbbO,99.735%;O1/O2v2_07_kfoC,98.711%;O1/O2v2_08_gmlC,97.125%;O1/O2v2_09_gmlB,99.083%;O1/O2v2_10_gmlA,99.206%		0		0 / 10 (0%)		4	O12_01_rfbB,98.028%;OL101_03_rfbD,98.316%;OL101_02_rfbA,97.917%;O12_04_rfbC,95.676% 17870_2#42_genomic
17870_2#43	Suspected non-susceptible to carbapenems	Poland	Lower Respiratory Tract Secrection	Infection	Hospital Acquisition	K. pneumoniae sensu stricto (KpI)	11		17870_2#43_genomic.fna_blast.out	No WbbY	0	No WbbZ	0	17870_2#43_genomic	O1/O2v2	O2afg	Good	?	1	0.9844	n/a	10 / 10 (100%)	O1/O2v2_01_wzm,100.0%;O1/O2v2_02_wzt,99.19%;O1/O2v2_03_wbbM,98.892%;O1/O2v2_04_glf,98.701%;O1/O2v2_05_wbbN,98.322%;O1/O2v2_06_wbbO,99.469%;O1/O2v2_07_kfoC,98.711%;O1/O2v2_08_gmlC,97.125%;O1/O2v2_09_gmlB,99.083%;O1/O2v2_10_gmlA,99.206%		0		0 / 10 (0%)		4	O12_01_rfbB,98.028%;OL101_03_rfbD,98.316%;OL101_02_rfbA,97.917%;O12_04_rfbC,95.676% 17870_2#43_genomic
17870_2#44	Suspected non-susceptible to carbapenems	Poland	Urine	Infection	Hospital Acquisition	K. pneumoniae sensu stricto (KpI)	11		17870_2#44_genomic.fna_blast.out	No WbbY	0	No WbbZ	0	17870_2#44_genomic	O1/O2v2	O2afg	Very high		1	0.9845	0 bp	10 / 10 (100%)	O1/O2v2_01_wzm,100.0%;O1/O2v2_02_wzt,99.19%;O1/O2v2_03_wbbM,98.892%;O1/O2v2_04_glf,98.701%;O1/O2v2_05_wbbN,98.322%;O1/O2v2_06_wbbO,99.735%;O1/O2v2_07_kfoC,99.007%;O1/O2v2_08_gmlC,97.125%;O1/O2v2_09_gmlB,99.083%;O1/O2v2_10_gmlA,99.206%		0		0 / 10 (0%)		4	O12_01_rfbB,98.028%;OL101_03_rfbD,98.316%;OL101_02_rfbA,97.917%;O12_04_rfbC,95.676% 17870_2#44_genomic
17870_2#45	Suspected non-susceptible to carbapenems	Poland	Wound Secretion	Infection	Hospital Acquisition	K. pneumoniae sensu stricto (KpI)	11		17870_2#45_genomic.fna_blast.out	No WbbY	0	No WbbZ	0	17870_2#45_genomic	O1/O2v2	O2afg	Very high		1	0.9843	0 bp	10 / 10 (100%)	O1/O2v2_01_wzm,100.0%;O1/O2v2_02_wzt,99.19%;O1/O2v2_03_wbbM,98.892%;O1/O2v2_04_glf,98.182%;O1/O2v2_05_wbbN,98.322%;O1/O2v2_06_wbbO,99.735%;O1/O2v2_07_kfoC,99.007%;O1/O2v2_08_gmlC,97.125%;O1/O2v2_09_gmlB,99.083%;O1/O2v2_10_gmlA,99.206%		0		0 / 10 (0%)		4	O12_01_rfbB,98.028%;OL101_03_rfbD,98.316%;OL101_02_rfbA,97.917%;O12_04_rfbC,95.676% 17870_2#45_genomic
17870_2#46	Suspected non-susceptible to carbapenems	Poland	Lower Respiratory Tract Secrection	Infection	Unknown	K. pneumoniae sensu stricto (KpI)	11		17870_2#46_genomic.fna_blast.out	No WbbY	0	No WbbZ	0	17870_2#46_genomic	O1/O2v2	O2afg	Very high		1	0.9845	0 bp	10 / 10 (100%)	O1/O2v2_01_wzm,100.0%;O1/O2v2_02_wzt,99.19%;O1/O2v2_03_wbbM,98.892%;O1/O2v2_04_glf,98.701%;O1/O2v2_05_wbbN,98.322%;O1/O2v2_06_wbbO,99.735%;O1/O2v2_07_kfoC,99.007%;O1/O2v2_08_gmlC,97.125%;O1/O2v2_09_gmlB,99.083%;O1/O2v2_10_gmlA,99.206%		0		0 / 10 (0%)		4	O12_01_rfbB,98.028%;OL101_03_rfbD,98.316%;OL101_02_rfbA,97.917%;O12_04_rfbC,95.676% 17870_2#46_genomic
17870_2#48	A control isolate (susceptible)	Poland	Lower Respiratory Tract Secrection	Infection	Community Onset	K. pneumoniae sensu stricto (KpI)	113		17870_2#48_genomic.fna_blast.out	No WbbY	0	No WbbZ	0	17870_2#48_genomic	O3/O3a	O3/O3a	Very high		1	0.9789	0 bp	8 / 8 (100%)	O3/O3a_01_manC,100.0%;O3/O3a_02_manB,100.0%;O3/O3a_03_wzm,98.473%;O3/O3a_04_wzt,98.611%;O3/O3a_05_wbdD,97.038%;O3/O3a_06_wbdA,99.762%;O3/O3a_07_wbdB,99.738%;O3/O3a_08_wbdC,100.0%		0		0 / 8 (0%)		2	O3b_01_manC,99.788%;O3/O3a_02_manB,98.904% 17870_2#48_genomic
17870_2#49	Suspected non-susceptible to carbapenems	Poland	Lower Respiratory Tract Secrection	Infection	Hospital Acquisition	K. pneumoniae sensu stricto (KpI)	11		17870_2#49_genomic.fna_blast.out	No WbbY	0	No WbbZ	0	17870_2#49_genomic	O1/O2v2	O2afg	Good	?	1	0.9845	n/a	10 / 10 (100%)	O1/O2v2_01_wzm,100.0%;O1/O2v2_02_wzt,99.19%;O1/O2v2_03_wbbM,98.892%;O1/O2v2_04_glf,98.701%;O1/O2v2_05_wbbN,98.322%;O1/O2v2_06_wbbO,99.735%;O1/O2v2_07_kfoC,98.711%;O1/O2v2_08_gmlC,97.125%;O1/O2v2_09_gmlB,99.083%;O1/O2v2_10_gmlA,99.206%		0		0 / 10 (0%)		4	O12_01_rfbB,98.028%;OL101_03_rfbD,98.316%;OL101_02_rfbA,97.917%;O12_04_rfbC,95.676% 17870_2#49_genomic
17870_2#50	Suspected non-susceptible to carbapenems	Poland	Urine	Infection	Hospital Acquisition	K. pneumoniae sensu stricto (KpI)	11		17870_2#50_genomic.fna_blast.out	No WbbY	0	No WbbZ	0	17870_2#50_genomic	O1/O2v2	O2afg	Good	?	1	0.9844	n/a	10 / 10 (100%)	O1/O2v2_01_wzm,100.0%;O1/O2v2_02_wzt,99.19%;O1/O2v2_03_wbbM,98.966%;O1/O2v2_04_glf,98.701%;O1/O2v2_05_wbbN,98.322%;O1/O2v2_06_wbbO,99.735%;O1/O2v2_07_kfoC,98.711%;O1/O2v2_08_gmlC,97.125%;O1/O2v2_09_gmlB,99.083%;O1/O2v2_10_gmlA,99.206%		0		0 / 10 (0%)		4	O12_01_rfbB,98.028%;OL101_03_rfbD,98.316%;OL101_02_rfbA,97.917%;O12_04_rfbC,95.676% 17870_2#50_genomic
17870_2#51	Suspected non-susceptible to carbapenems	Poland	Lower Respiratory Tract Secrection	Colonization	Hospital Acquisition	K. pneumoniae sensu stricto (KpI)	258		17870_2#51_genomic.fna_blast.out	No WbbY	0	No WbbZ	0	17870_2#51_genomic	O1/O2v2	O2afg	Very high		1	0.9838	0 bp	10 / 10 (100%)	O1/O2v2_01_wzm,100.0%;O1/O2v2_02_wzt,99.19%;O1/O2v2_03_wbbM,98.576%;O1/O2v2_04_glf,98.961%;O1/O2v2_05_wbbN,98.993%;O1/O2v2_06_wbbO,99.469%;O1/O2v2_07_kfoC,99.007%;O1/O2v2_08_gmlC,97.331%;O1/O2v2_09_gmlB,99.388%;O1/O2v2_10_gmlA,100.0%		0		0 / 10 (0%)		4	O12_01_rfbB,98.31%;OL101_03_rfbD,98.99%;OL101_02_rfbA,98.276%;OL101_04_rfbC,97.838% 17870_2#51_genomic
17870_2#52	Suspected non-susceptible to carbapenems	Poland	Lower Respiratory Tract Secrection	Infection	Hospital Acquisition	K. pneumoniae sensu stricto (KpI)	11		17870_2#52_genomic.fna_blast.out	No WbbY	0	No WbbZ	0	17870_2#52_genomic	O1/O2v2	O2afg	Good	?	1	0.9844	n/a	10 / 10 (100%)	O1/O2v2_01_wzm,100.0%;O1/O2v2_02_wzt,99.19%;O1/O2v2_03_wbbM,98.892%;O1/O2v2_04_glf,98.701%;O1/O2v2_05_wbbN,98.322%;O1/O2v2_06_wbbO,99.469%;O1/O2v2_07_kfoC,98.711%;O1/O2v2_08_gmlC,97.125%;O1/O2v2_09_gmlB,99.083%;O1/O2v2_10_gmlA,99.206%		0		0 / 10 (0%)		4	O12_01_rfbB,98.028%;OL101_03_rfbD,98.316%;OL101_02_rfbA,97.917%;O12_04_rfbC,95.676% 17870_2#52_genomic
17870_2#53	Suspected non-susceptible to carbapenems	Poland	Lower Respiratory Tract Secrection	Colonization	Hospital Acquisition	K. pneumoniae sensu stricto (KpI)	11*		17870_2#53_genomic.fna_blast.out	No WbbY	0	No WbbZ	0	17870_2#53_genomic	O1/O2v1	O2a	Very high		1	0.9852	0 bp	7 / 7 (100%)	O1/O2v1_01_wzm,100.0%;O1/O2v1_02_wzt,99.595%;O1/O2v1_03_wbbM,99.367%;O1/O2v1_04_glf,99.221%;O1/O2v1_05_wbbN,98.322%;O1/O2v1_06_wbbO,99.206%;O1/O2v1_07_kfoC,98.633%		0		0 / 7 (0%)		2	O3b_01_manC,100.0%;O3/O3a_02_manB,98.904% 17870_2#53_genomic
17870_2#54	Suspected non-susceptible to carbapenems	Poland	Blood	Infection	Hospital Acquisition	K. pneumoniae sensu stricto (KpI)	11		17870_2#54_genomic.fna_blast.out	No WbbY	0	No WbbZ	0	17870_2#54_genomic	O1/O2v2	O2afg	Very high		1	0.9845	0 bp	10 / 10 (100%)	O1/O2v2_01_wzm,100.0%;O1/O2v2_02_wzt,99.19%;O1/O2v2_03_wbbM,98.892%;O1/O2v2_04_glf,98.701%;O1/O2v2_05_wbbN,98.322%;O1/O2v2_06_wbbO,99.735%;O1/O2v2_07_kfoC,99.007%;O1/O2v2_08_gmlC,97.125%;O1/O2v2_09_gmlB,99.083%;O1/O2v2_10_gmlA,99.206%		0		0 / 10 (0%)		4	O12_01_rfbB,98.028%;OL101_03_rfbD,98.316%;OL101_02_rfbA,97.917%;O12_04_rfbC,95.676% 17870_2#54_genomic
17870_2#55	Suspected non-susceptible to carbapenems	Poland	Wound Secretion	Infection	Community Onset	K. pneumoniae sensu stricto (KpI)	11		17870_2#55_genomic.fna_blast.out	No WbbY	0	No WbbZ	0	17870_2#55_genomic	O1/O2v2	O2afg	Very high		1	0.9845	0 bp	10 / 10 (100%)	O1/O2v2_01_wzm,100.0%;O1/O2v2_02_wzt,99.19%;O1/O2v2_03_wbbM,98.892%;O1/O2v2_04_glf,98.701%;O1/O2v2_05_wbbN,98.322%;O1/O2v2_06_wbbO,99.735%;O1/O2v2_07_kfoC,99.007%;O1/O2v2_08_gmlC,97.125%;O1/O2v2_09_gmlB,99.083%;O1/O2v2_10_gmlA,99.206%		0		0 / 10 (0%)		4	O12_01_rfbB,98.028%;OL101_03_rfbD,98.316%;OL101_02_rfbA,97.917%;O12_04_rfbC,95.676% 17870_2#55_genomic
17870_2#56	A control isolate (susceptible)	Poland	Lower Respiratory Tract Secrection	Infection	Hospital Acquisition	K. pneumoniae sensu stricto (KpI)	11		17870_2#56_genomic.fna_blast.out	No WbbY	0	No WbbZ	0	17870_2#56_genomic	O1/O2v2	O2afg	Very high		1	0.9845	0 bp	10 / 10 (100%)	O1/O2v2_01_wzm,100.0%;O1/O2v2_02_wzt,99.19%;O1/O2v2_03_wbbM,98.892%;O1/O2v2_04_glf,98.701%;O1/O2v2_05_wbbN,98.322%;O1/O2v2_06_wbbO,99.735%;O1/O2v2_07_kfoC,99.007%;O1/O2v2_08_gmlC,97.125%;O1/O2v2_09_gmlB,99.083%;O1/O2v2_10_gmlA,99.206%		0		0 / 10 (0%)		4	O12_01_rfbB,98.028%;OL101_03_rfbD,98.316%;OL101_02_rfbA,97.917%;O12_04_rfbC,95.676% 17870_2#56_genomic
17870_2#58	Suspected non-susceptible to carbapenems	Poland	Urine	Colonization	Hospital Acquisition	K. pneumoniae sensu stricto (KpI)	11		17870_2#58_genomic.fna_blast.out	No WbbY	0	No WbbZ	0	17870_2#58_genomic	O1/O2v2	O2afg	Good	?-	1	0.9844	n/a	9 / 10 (90%)	O1/O2v2_01_wzm,100.0%;O1/O2v2_02_wzt,99.19%;O1/O2v2_03_wbbM,98.892%;O1/O2v2_04_glf,98.701%;O1/O2v2_05_wbbN,98.322%;O1/O2v2_06_wbbO,99.735%;O1/O2v2_08_gmlC,97.125%;O1/O2v2_09_gmlB,99.083%;O1/O2v2_10_gmlA,99.206%	O1/O2v2_07_kfoC	0		0 / 10 (0%)		4	O12_01_rfbB,98.028%;OL101_03_rfbD,98.316%;OL101_02_rfbA,97.917%;O12_04_rfbC,95.676% 17870_2#58_genomic
17870_2#60	Suspected non-susceptible to carbapenems	Poland	Urine	Infection	Community Onset	K. pneumoniae sensu stricto (KpI)	11		17870_2#60_genomic.fna_blast.out	No WbbY	0	No WbbZ	0	17870_2#60_genomic	O1/O2v2	O2afg	Good	?	1	0.9844	n/a	10 / 10 (100%)	O1/O2v2_01_wzm,100.0%;O1/O2v2_02_wzt,99.19%;O1/O2v2_03_wbbM,98.892%;O1/O2v2_04_glf,98.701%;O1/O2v2_05_wbbN,98.322%;O1/O2v2_06_wbbO,99.469%;O1/O2v2_07_kfoC,98.711%;O1/O2v2_08_gmlC,97.125%;O1/O2v2_09_gmlB,99.083%;O1/O2v2_10_gmlA,99.206%		0		0 / 10 (0%)		4	O12_01_rfbB,98.028%;OL101_03_rfbD,98.316%;OL101_02_rfbA,97.917%;O12_04_rfbC,95.676% 17870_2#60_genomic
17870_2#62	A control isolate (susceptible)	France	Urine	Infection	Hospital Acquisition	K. pneumoniae sensu stricto (KpI)	307		17870_2#62_genomic.fna_blast.out	No WbbY	0	No WbbZ	0	17870_2#62_genomic	O1/O2v2	O2afg	Very high		1	0.9845	0 bp	10 / 10 (100%)	O1/O2v2_01_wzm,100.0%;O1/O2v2_02_wzt,99.19%;O1/O2v2_03_wbbM,98.576%;O1/O2v2_04_glf,98.961%;O1/O2v2_05_wbbN,98.993%;O1/O2v2_06_wbbO,99.469%;O1/O2v2_07_kfoC,98.759%;O1/O2v2_08_gmlC,97.331%;O1/O2v2_09_gmlB,99.388%;O1/O2v2_10_gmlA,100.0%		0		0 / 10 (0%)		0	17870_2#62_genomic
17870_2#63	A control isolate (susceptible)	France	Urine	Infection	Community Onset	K. pneumoniae sensu stricto (KpI)	11		17870_2#63_genomic.fna_blast.out	No WbbY	0	No WbbZ	0	17870_2#63_genomic	O1/O2v2	O2afg	Good	?-	1	0.9844	n/a	9 / 10 (90%)	O1/O2v2_01_wzm,100.0%;O1/O2v2_02_wzt,99.19%;O1/O2v2_03_wbbM,98.734%;O1/O2v2_04_glf,98.701%;O1/O2v2_05_wbbN,98.322%;O1/O2v2_06_wbbO,99.735%;O1/O2v2_07_kfoC,99.007%;O1/O2v2_08_gmlC,97.125%;O1/O2v2_10_gmlA,99.206%	O1/O2v2_09_gmlB	0		0 / 10 (0%)		4	O12_01_rfbB,98.028%;OL101_03_rfbD,98.316%;OL101_02_rfbA,97.917%;O12_04_rfbC,95.676% 17870_2#63_genomic
17870_2#64	Suspected non-susceptible to carbapenems	France	Urine	Colonization	Community Onset	K. pneumoniae sensu stricto (KpI)	Novel*		17870_2#64_genomic.fna_blast.out	No WbbY	0	No WbbZ	0	17870_2#64_genomic	O4	O4	Very high		1	0.9972	0 bp	6 / 6 (100%)	O4_01_hydrolase,99.666%;O4_02_hypothetical,99.748%;O4_03_hypothetical,99.575%;O4_04_wzt,100.0%;O4_05_wzm,98.77%;O4_06_glycosyltransferase,99.738%		0		0 / 6 (0%)		0	17870_2#64_genomic
17870_2#65	A control isolate (susceptible)	France	Blood	Infection	Community Onset	K. pneumoniae sensu stricto (KpI)	Novel		17870_2#65_genomic.fna_blast.out	No WbbY	0	No WbbZ	0	17870_2#65_genomic	O1/O2v1	O2a	Very high		1	0.9875	0 bp	7 / 7 (100%)	O1/O2v1_01_wzm,100.0%;O1/O2v1_02_wzt,99.595%;O1/O2v1_03_wbbM,99.367%;O1/O2v1_04_glf,98.182%;O1/O2v1_05_wbbN,100.0%;O1/O2v1_06_wbbO,98.942%;O1/O2v1_07_kfoC,99.089%		0		0 / 7 (0%)		2	O3b_01_manC,100.0%;O3/O3a_02_manB,99.123% 17870_2#65_genomic
17870_2#66	Suspected non-susceptible to carbapenems	France	Wound Secretion	Colonization	Community Onset	K. pneumoniae sensu stricto (KpI)	307		17870_2#66_genomic.fna_blast.out	No WbbY	0	No WbbZ	0	17870_2#66_genomic	O1/O2v2	O2afg	Very high		1	0.9845	0 bp	10 / 10 (100%)	O1/O2v2_01_wzm,100.0%;O1/O2v2_02_wzt,99.19%;O1/O2v2_03_wbbM,98.576%;O1/O2v2_04_glf,98.961%;O1/O2v2_05_wbbN,98.993%;O1/O2v2_06_wbbO,99.469%;O1/O2v2_07_kfoC,98.759%;O1/O2v2_08_gmlC,97.331%;O1/O2v2_09_gmlB,99.388%;O1/O2v2_10_gmlA,100.0%		0		0 / 10 (0%)		0	17870_2#66_genomic
17870_2#68	A control isolate (susceptible)	France	Urine	Infection	Community Onset	K. pneumoniae sensu stricto (KpI)	147		17870_2#68_genomic.fna_blast.out	No WbbY	0	No WbbZ	0	17870_2#68_genomic	O1/O2v1	O2a	Very high		1	0.9864	0 bp	7 / 7 (100%)	O1/O2v1_01_wzm,100.0%;O1/O2v1_02_wzt,100.0%;O1/O2v1_03_wbbM,99.209%;O1/O2v1_04_glf,97.922%;O1/O2v1_05_wbbN,97.315%;O1/O2v1_06_wbbO,99.206%;O1/O2v1_07_kfoC,99.544%		0		0 / 7 (0%)		6	O3b_01_manC,100.0%;O3/O3a_02_manB,98.681%;O12_01_rfbB,97.746%;OL101_03_rfbD,98.653%;OL101_02_rfbA,96.875%;O12_04_rfbC,96.757% 17870_2#68_genomic
17870_2#69	A control isolate (susceptible)	France	Urine	Infection	Hospital Acquisition	K. pneumoniae sensu stricto (KpI)	Novel		17870_2#69_genomic.fna_blast.out	No WbbY	0	No WbbZ	0	17870_2#69_genomic	O12	O12	Very high		1	0.9802	-3 bp	8 / 8 (100%)	O12_01_rfbB,98.31%;O12_02_rfbA,98.966%;O12_03_rfbD,98.653%;O12_04_rfbC,97.838%;O12_05_wbbL,99.639%;O12_06_wzm,99.64%;O12_07_wzt,99.773%;O12_08_wbbB,98.803%		0		0 / 8 (0%)		0	17870_2#69_genomic
17870_2#7	Suspected non-susceptible to carbapenems	Austria	Wound Secretion	Infection	Hospital Acquisition	K. pneumoniae sensu stricto (KpI)	1243		17870_2#7_genomic.fna_blast.out	No WbbY	0	No WbbZ	0	17870_2#7_genomic	O3b	O3b	Very high		1	0.9893	0 bp	8 / 8 (100%)	O3b_01_manC,100.0%;O3b_02_manB,99.566%;O3b_03_wzm,99.237%;O3b_04_wzt,98.611%;O3b_05_wbdD,99.708%;O3b_06_wbdA,99.762%;O3b_07_wbdB,99.476%;O3b_08_wbdC,100.0%		0		0 / 8 (0%)		6	O3b_01_manC,100.0%;O3b_02_manB,98.022%;O12_01_rfbB,98.31%;O12_03_rfbD,98.99%;OL101_02_rfbA,97.222%;O12_04_rfbC,97.297% 17870_2#7_genomic
17870_2#70	Suspected non-susceptible to carbapenems	France	Other (bile)	Infection	Hospital Acquisition	K. pneumoniae sensu stricto (KpI)	37		17870_2#70_genomic.fna_blast.out	No WbbY	0	No WbbZ	0	17870_2#70_genomic	O3/O3a	O3/O3a	Very high	*	1	0.9541	0 bp	8 / 8 (100%)	O3/O3a_01_manC,99.788%;O3/O3a_02_manB,100.0%;O3/O3a_03_wzm,98.473%;O3/O3a_04_wzt,98.611%;O3/O3a_05_wbdD,94.64%;O3/O3a_06_wbdA,97.027%;O3/O3a_07_wbdB,99.738%;O3/O3a_08_wbdC,100.0%		0		0 / 8 (0%)		0	17870_2#70_genomic
17870_2#73	A control isolate (susceptible)	France	Urine	Infection	Hospital Acquisition	K. pneumoniae sensu stricto (KpI)	307		17870_2#73_genomic.fna_blast.out	No WbbY	0	No WbbZ	0	17870_2#73_genomic	O1/O2v2	O2afg	Very high		1	0.9845	0 bp	10 / 10 (100%)	O1/O2v2_01_wzm,100.0%;O1/O2v2_02_wzt,99.19%;O1/O2v2_03_wbbM,98.576%;O1/O2v2_04_glf,98.961%;O1/O2v2_05_wbbN,98.993%;O1/O2v2_06_wbbO,99.469%;O1/O2v2_07_kfoC,98.759%;O1/O2v2_08_gmlC,97.331%;O1/O2v2_09_gmlB,99.388%;O1/O2v2_10_gmlA,100.0%		0		0 / 10 (0%)		0	17870_2#73_genomic
17870_2#75	Suspected non-susceptible to carbapenems	France	Blood	Infection	Hospital Acquisition	K. pneumoniae sensu stricto (KpI)	405		17870_2#75_genomic.fna_blast.out	No WbbY	0	No WbbZ	0	17870_2#75_genomic	O4	O4	Very high		1	0.997	+1 bp	6 / 6 (100%)	O4_01_hydrolase,99.666%;O4_02_hypothetical,99.748%;O4_03_hypothetical,99.575%;O4_04_wzt,100.0%;O4_05_wzm,98.77%;O4_06_glycosyltransferase,99.738%		0		0 / 6 (0%)		4	O12_01_rfbB,98.31%;OL101_03_rfbD,98.653%;OL101_02_rfbA,97.917%;O12_04_rfbC,96.757% 17870_2#75_genomic
17870_2#76	A control isolate (susceptible)	France	Urine	Infection	Community Onset	K. pneumoniae sensu stricto (KpI)	307		17870_2#76_genomic.fna_blast.out	No WbbY	0	No WbbZ	0	17870_2#76_genomic	O1/O2v2	O2afg	Very high		1	0.9845	0 bp	10 / 10 (100%)	O1/O2v2_01_wzm,100.0%;O1/O2v2_02_wzt,99.19%;O1/O2v2_03_wbbM,98.576%;O1/O2v2_04_glf,98.961%;O1/O2v2_05_wbbN,98.993%;O1/O2v2_06_wbbO,99.469%;O1/O2v2_07_kfoC,98.759%;O1/O2v2_08_gmlC,97.331%;O1/O2v2_09_gmlB,99.388%;O1/O2v2_10_gmlA,100.0%		0		0 / 10 (0%)		0	17870_2#76_genomic
17870_2#78	Suspected non-susceptible to carbapenems	France	Blood	Infection	Community Onset	K. pneumoniae sensu stricto (KpI)	307		17870_2#78_genomic.fna_blast.out	No WbbY	0	No WbbZ	0	17870_2#78_genomic	O1/O2v2	O2afg	Very high		1	0.9845	0 bp	10 / 10 (100%)	O1/O2v2_01_wzm,100.0%;O1/O2v2_02_wzt,99.19%;O1/O2v2_03_wbbM,98.576%;O1/O2v2_04_glf,98.961%;O1/O2v2_05_wbbN,98.993%;O1/O2v2_06_wbbO,99.469%;O1/O2v2_07_kfoC,98.759%;O1/O2v2_08_gmlC,97.331%;O1/O2v2_09_gmlB,99.388%;O1/O2v2_10_gmlA,100.0%		0		0 / 10 (0%)		0	17870_2#78_genomic
[truncated: 991 more rows]
